# Supplementary material for: EBV genome analysis in multiple sclerosis shows extensive viral diversity and links to autoimmunity
Source: NAR Mol Med. 2026 Mar 24;3(2):ugag019. doi: 10.1093/narmme/ugag019 (PMC13064507; doi:10.1093/narmme/ugag019)
Supplement: ugag019_Supplemental_Files [file ugag019_supplemental_files.zip]

Archive with 6 entries (6 files):
- Supplementary_Table_S1_Subject_sample_data.xlsx
- Supplementary_Table_S2_Multiplex_PCR_primer_info.xlsx
- Supplementary_Table_S3_EBNA1_HLA_binding_analysis_summary.xlsx
- Supplementary_Table_S4_All_called_high_pvalue_SNVs.xlsx
- Supplementary_Table_S5_Variants_Burden_haplotypes.xlsx
- Supplemetary_Figures_S1_S4_Combined_NAR_Molmed.pdf
