# Supplementary material for: EBV genome analysis in multiple sclerosis shows extensive viral diversity and links to autoimmunity
Source: NAR Mol Med. 2026 Mar 24;3(2):ugag019. doi: 10.1093/narmme/ugag019 (PMC13064507; doi:10.1093/narmme/ugag019)
Supplement: ugag019_Supplemental_Files [file ugag019_supplemental_files.zip › Supplementary_Table_S1_Subject_sample_data.xlsx]

## Sheet: PBMC culture
Code	MS/control	Age	Sex (F=1;M=0)	Barkhof	EDSS	Oligoclo	HLA-DRB1*15:01	PBMC copies/µl	Supernatant copies/µl	Human DNA copies/µl	Normalized per one million cells	EBVAb positivity	EBVAb-IgM	EBVAb-IgG	CMVAb positivity	CMVAb-IgM	CMVAb-IgG	EBNA1	VCA P18	VCA P23	IEA BZLF1	EA P138	EA PS54
MS1	MS	37	0	4	0	1	0	55.7323	163.353	15385.2	10617.5	1	0	170	1	0	190	+++	+++	+++	+++	-	+++
MS2	MS	28	1	2	2	1	1	0	47.3119	18119.9	2611.04	1	0	150	0	0	0	+++	+++	+++	+++	+	+++
MS3	MS	39	1	4	2	1	0	18.9677	58.6358	9416.5	6226.92	1	0	>200	1	0	230	+++	+++	+++	+++	+	+
MS4	MS	32	1	4	0	1	0	0	35.8726	4033.05	8894.66	1	0	75	1	1	53	+	+++	+++	++	-	-
MS5	MS	39	1	4	1.5	1	0	25.4219	43.7647	907.107	48246.5	1	0	46	1	1	76	+++	+++	+++	+++	-	+/-
MS6	MS	27	0	4	1.5	1	0	8.12854	64.9387	11290.4	5751.68	1	0	140	0	0	0	+++	+++	+	+/-	-	-
MS7	MS	48	0	4	2.5	1	0	8.02683	118.057	6489.72	18191.3	1	0	200	0	0	0	+++	+++	+++	+	+/-	+
MS8	MS	33	1	2	1	1	0	7.19101	4.94667	14306.7	345.758	1	0	65	0	0	0	++	++	++	++	-	-
MS9	MS	47	1	4	1	1	0	0	0	16672.7	0	1	0	31	1	0	>250	+++	++	++	++	-	-
MS10	MS	30	0	4	1	1	1	12.4486	40.8283	9625.15	4241.83	1	0	170	0	0	0	+++	+++	+++	+++	-	-
MS11	MS	36	1	3	2	1	0	1.83051	0	3453.24	0	1	1	86	0	0	0	++	+++	+++	+++	-	+++
MS12	MS	31	1	4	1	1	1	59.4223	735.77	35802.1	20551	1	0	200	1	0	250	+++	+++	+++	+++	-	-
MS13	MS	30	0	4	1	1	1	0	0	5860.94	0	1	0	190	1	0	96	+++	+++	+++	+++	-	-
MS14	MS	34	1	3	0	1	1	3.28431	10.416	18568.4	560.951	1	0	150	1	0	160	+++	+++	++	+++	-	+++
MS15	MS	36	1	2	0	1	0	0.937829	1.66412	6553.65	253.923	1	0	160	1	1	0	+++	+++	++	+/-	+/-	-
MS16	MS	36	1	4	3	1	0	10.45	56.8872	13256.2	4291.36	1	0	130	0	0	0	+++	+++	++	+++	-	+++
MS17	MS	34	1	3	1	1	1	3.97605	26.1087	11316.4	2307.15	1	0	180	0	0	0	++	+++	+++	+++	-	+/-
MS18	MS	36	0	3	0	1	0	89.9707	169.673	8785.71	19312.4	1	0	180	0	0	0	+++	+++	+++	+++	-	-
MS19	MS	36	1	2	1.5	1	1	16.4706	353.003	37018.2	9535.92	1	0	170	1	0	37	+++	+++	+++	+++	-	-
MS20	MS	33	1	4	1.5	1	1	0	51.9555	19489.5	2665.83	1	0	170	1	0	>250	++	+++	+++	++	-	+/-
C1	control	22	0				0	6.32227	103.579	4966.8	20854.3	1	0	63	0	0	0	+	++	++	++	-	-
C2	control	25	0				0	1.84198	5.20251	11545.2	450.622	1	0	44	0	0	0	++	++	++	++	-	-
C3	control	40	1				0	2.58725	5.78904	20752.1	278.962	1	0	180	1	0	250	++	+++	++	++	+/-	+/-
C4	control	34	1				1	6.81717	34.0686	6776.94	5027.14	1	0	190	0	0	0	++	+++	++	+/-	-	+
C5	control	32	1				0	1.90013	7.91462	8298.55	953.735	1	0	110	1	1	140	+++	+++	+++	+	-	-
C6	control	29	1				0	0.790005	7.81663	24021.1	325.407	1	0	160	1	0	200	++	+++	+++	+++	-	-
C7	control	36	1				1	1.51291	24.0666	20636.6	1166.21	1	0	150	0	0	0	+++	+++	++	+	-	-
C8	control	55	1				0	110.7	24.0784	11488.5	2095.87	1	0	160	1	0	220	++	+++	+++	+	+/-	+/-
C9	control	32	1				0	6.04632	136.251	10332.2	13187	1	0	200	1	0	88	++	+++	+++	+++	-	-
C10	control	46	1				0	1.49429	0.80977	3280.45	246.847	1	0	140	1	0	250	++	+++	+++	+++	+/-	+++
C11	control	30	1				1	5.53836	5.57652	19628.7	284.101	1	0	170	1	0	95	+++	+++	++	++	-	-
C12	control	27	1				1	0	14.8003	37940.9	390.088	1	0	68	1	0	180	+/-	+++	++	++	-	-
C13	control	30	1				0	0	18.603	16940.2	1098.16	1	0	120	0	0	0	++	+++	+++	++	-	-
C14	control	27	1				1	0	92.0458	18015.9	5109.14	1	0	140	0	0	0	+++	+++	+++	++	-	-
C15	control	35	0				0	3.4172	44.7204	8142.77	5492.04	1	0	79	1	0	110	+++	+++	++	+	+/-	-
C16	control	24	1				0	5.07768	9.75193	19423.8	502.06	1	0	90	1	0	100	+++	++	++	++	-	-
C17	control	41	0				1	0	1.34095	10527.8	127.372	1	0	64	0	0	0	++	++	++	+	-	-
C18	control	26	1				0	0	0	25443.8	0	1	0	150	0	0	0	++	+++	++	++	-	+
C19	control	46	1				1	1.9579	21.1217	9772.96	2161.24	1	0	160	0	0	0	++	+++	++	+++	-	+
C20	control	44	0				0	0	0	5670.14	0	1	0	140	0	0	0	+/-	+++	+	-	-	++

## Sheet: ex vivo CD19 cells
Code	MS/control	Age	Sex (F=1;M=0)	HLA-DRB1*15:01	EBVAb-IgG	CMVAb-IgG	Barkhof	EDSS	Oligoclo
B1	MS	33	0	0	200	250	4	2	1
B2	MS	36	1	1	100	0	4	1	1
B3	MS	31	0	1	200	53	4	3	1
B4	MS	37	1	1	130	79	4	1.5	1
B5	MS	37	0	1	120	0	4	0	1
B6	MS	25	1	1	100	240	4	1	1
B7	MS	33	0	0	170	35	4	2	1
B8	MS	40	0	0	200	0	4	4.5	1
B9	MS	28	1	0	200	230	4	2	1
B10	MS	27	0	0	140	160	3	0	1
B11	MS	22	1	0	120	0	4	1	1
B12	MS	34	1	0	200	0	4	4.5	1
B13	MS	26	1	0	170	140	3	0	1
B14	MS	32	1	1	170	140	4	1.5	1
B15	MS	24	1	1	170	0	4	1	1
B16	MS	37	1	1	180	110	4	2	1
B17	MS	31	1	0	120	230	4	1	1
B18	MS	49	0	0	200	190	4	1	1
B19	MS	36	0	0	200	64	4	1	1
B20	MS	59	1	0	200	250	4	2	1
B21	MS	30	1	0	120	0	1	2	1
B22	MS	22	1	0	150	0	3	2	1
B23	MS	35	1	1	170	250	4	2	1
B24	MS	29	0	0	130	230	4	0	1
B25	MS	29	1	1	200	0	3	2.5	1
B26	MS	22	1	0	150	170	4	2	1
B27	MS	38	1	0	160	0	3	0	1
B28	MS	39	1	1	120	0	4	2.5	1
B29	MS	49	0	0	120	0	4	0	1
B30	MS	27	1	1	170	200	2	2.5	1
B31	control	48	1	0	180	210
B32	control	52	1	0	110	0
B33	control	42	1	0	120	0
B34	control	30	1	0	130	0
B35	control	28	0	1	79	110
B36	control	19	1	0	150	99
B37	control	22	1	0	96	0
B38	control	48	1	0	200	0
B39	control	32	1	1	160	0
B40	control	57	1	0	150	120
B41	control	54	0	0	100	21
B42	control	50	1	0	57	120
B43	control	31	1	0	200	190
B44	control	39	1	0	180	100
B45	control	48	1	0	120	0
B46	control	48	1	0	100	0
B47	control	52	1	0	200	210
B48	control	36	1	0	90	0
B49	control	38	1	0	68	0
B50	control	39	0	0	69	31
B51	control	36	0	0	48	0
B52	control	43	1	1	200	84
B53	control	29	1	1	150	0
B54	control	28	1	1	170	16
B55	control	27	1	0	120	0
B56	control	31	1	0	97	180
B57	control	40	1	0	85	0
B58	control	39	1	0	160	0
B59	control	28	1	1	200	0
B60	control	34	1	1	140	180
