# Supplementary material for: EBV genome analysis in multiple sclerosis shows extensive viral diversity and links to autoimmunity
Source: NAR Mol Med. 2026 Mar 24;3(2):ugag019. doi: 10.1093/narmme/ugag019 (PMC13064507; doi:10.1093/narmme/ugag019)
Supplement: ugag019_Supplemental_Files [file ugag019_supplemental_files.zip › Supplementary_Table_S2_Multiplex_PCR_primer_info.xlsx]

## Sheet: Taul1
PrimerID	Sequence	Bases	Molecular Weight	Secondary Structure	Primer Dimer	Melting Temp	Gc content			Target	Pairs	FwdPrimers	RevPrimers		#Dim is the number of unique primers and targets for the variant
Primer_0000	AGGTCTCACCTGGAATAACAC	21	6399.27	Moderate	No	59.5	47.62			TARGET_92	1	Primer_0040	Primer_0013		VariantID	Dim(nP,nT)	Primers	Targets
Primer_0001	ATTGGCTCCTGGCGG	15	4600.05	None	No	63.7	66.67			TARGET_89	1	Primer_0020	Primer_0004		VAR_01	-2.5	Primer_0026,Primer_0033	TARGET_44,TARGET_45,TARGET_46,TARGET_47,TARGET_48
Primer_0002	CAAATGGTTGGACACGGC	18	5548.69	None	No	65.2	55.56			TARGET_86	1	Primer_0029	Primer_0018		VAR_02	-2.5	Primer_0006,Primer_0015	TARGET_06,TARGET_07,TARGET_08,TARGET_09,TARGET_10
Primer_0003	CAACACAGAAGCACACGTTC	20	6064.06	Very Weak	No	62.1	50			TARGET_84	1	Primer_0029	Primer_0018		VAR_03	-2.5	Primer_0005,Primer_0012	TARGET_55,TARGET_56,TARGET_57,TARGET_58,TARGET_59
Primer_0004	CAATGTCACCACTAAGGTTACTG	23	7007.67	Weak	No	60	43.48			TARGET_83	1	Primer_0029	Primer_0018		VAR_04	-2.2	Primer_0014,Primer_0017	TARGET_11,TARGET_12
Primer_0005	CAGAAGGCCTCGCGGG	16	4932.27	None	No	68.5	75			TARGET_82	1	Primer_0029	Primer_0018		VAR_05	-2.5	Primer_0011,Primer_0022	TARGET_34,TARGET_35,TARGET_36,TARGET_37,TARGET_38
Primer_0006	CAGCGATATCTCCCACCC	18	5364.59	None	No	63.2	61.11			TARGET_81	1	Primer_0029	Primer_0018		VAR_06	-2.2	Primer_0007,Primer_0025	TARGET_71,TARGET_72
Primer_0007	CATCCTGCACCTCAGGG	17	5131.42	Strong	No	63.2	64.71			TARGET_80	1	Primer_0031	Primer_0009		VAR_07	-2.3	Primer_0001,Primer_0039	TARGET_73,TARGET_74,TARGET_75
Primer_0008	CCATCCAGCTCTCCTTCG	18	5346.57	None	No	63.7	61.11			TARGET_78	1	Primer_0031	Primer_0009		VAR_08	-2.3	Primer_0013,Primer_0040	TARGET_90,TARGET_91,TARGET_92
Primer_0009	CCCAGACGTCGGCGG	15	4579.04	None	No	68.4	80			TARGET_77	1	Primer_0031	Primer_0009		VAR_09	-2.4	Primer_0027,Primer_0032	TARGET_20,TARGET_21,TARGET_22,TARGET_23
Primer_0010	CCCAGATGTCGGCGG	15	4594.05	None	No	65.5	73.33			TARGET_76	1	Primer_0031	Primer_0010		VAR_10	-2.8	Primer_0018,Primer_0029	TARGET_24,TARGET_25,TARGET_26,TARGET_27,TARGET_28,TARGET_29,TARGET_30,TARGET_31
Primer_0011	CCGTCTTCCTACGGCAC	17	5082.39	Strong	No	62	64.71			TARGET_73	1	Primer_0001	Primer_0039		VAR_11	-2.8	Primer_0018,Primer_0029	TARGET_81,TARGET_82,TARGET_83,TARGET_84,TARGET_85,TARGET_86,TARGET_87,TARGET_88
Primer_0012	CCTCGTCTTCGGTCTCAG	18	5417.6	None	No	61.2	61.11			TARGET_72	1	Primer_0007	Primer_0025		VAR_12	-2.5	Primer_0021,Primer_0028	TARGET_39,TARGET_40,TARGET_41,TARGET_42,TARGET_43
Primer_0013	CCTGGCACGCTAAGCTC	17	5131.42	None	No	62.4	64.71			TARGET_70	1	Primer_0002	Primer_0030		VAR_13	-2.6	Primer_0023,Primer_0035	TARGET_00,TARGET_01,TARGET_02,TARGET_03,TARGET_04,TARGET_05
Primer_0014	CTACTGCGACGGGCAC	16	4867.24	Weak	No	61.8	68.75			TARGET_69	1	Primer_0002	Primer_0030		VAR_14	-2.3	Primer_0000,Primer_0016	TARGET_49,TARGET_50,TARGET_51
Primer_0015	CTCACATACACCTTACTGTTCAC	23	6878.6	Very Weak	No	57.8	43.48			TARGET_68	1	Primer_0002	Primer_0030		VAR_15	-2.3	Primer_0008,Primer_0034	TARGET_13,TARGET_14,TARGET_15
Primer_0016	CTCCCAACATCTGGTAGACAATC	23	6952.64	Weak	No	63.5	47.83			TARGET_66	1	Primer_0019	Primer_0024		VAR_16	-2.5	Primer_0003,Primer_0037	TARGET_16,TARGET_17,TARGET_18,TARGET_19,TARGET_60
Primer_0017	CTCCTTAGGTTTGGCGGC	18	5497.64	None	No	64.6	61.11			TARGET_79	1	Primer_0031	Primer_0009		VAR_17	-2.5	Primer_0004,Primer_0020	TARGET_61,TARGET_62,TARGET_63,TARGET_64,TARGET_89
Primer_0018	CTGCGGCGGGACTCG	15	4610.05	None	No	68.7	80			TARGET_65	1	Primer_0019	Primer_0024		VAR_18	-2.4	Primer_0019,Primer_0024	TARGET_32,TARGET_33,TARGET_65,TARGET_66
Primer_0019	CTGTTCCGGCCTCGG	15	4536.01	Moderate	No	64.5	73.33			TARGET_26	1	Primer_0029	Primer_0018		VAR_19	-2.4	Primer_0002,Primer_0030	TARGET_67,TARGET_68,TARGET_69,TARGET_70
Primer_0020	GAAGACCGTAAGATAAAGATGGC	23	7154.76	None	No	61.7	43.48			TARGET_29	1	Primer_0029	Primer_0018		VAR_20	-2.5	Primer_0009,Primer_0031	TARGET_76,TARGET_77,TARGET_78,TARGET_79,TARGET_80
Primer_0021	GAAGGCAATCTGACTTTGCG	20	6157.09	Moderate	No	64.8	50			TARGET_00	1	Primer_0023	Primer_0035		VAR_21	-2.3	Primer_0036,Primer_0038	TARGET_52,TARGET_53,TARGET_54
Primer_0022	GAGGAGACAAAGAGAGTTAGGG	22	6946.6	None	No	59.9	50			TARGET_85	1	Primer_0029	Primer_0018
Primer_0023	GATCGATGACAATCCTAGCACG	22	6728.48	Very Weak	No	65.6	50			TARGET_20	1	Primer_0032	Primer_0027
Primer_0024	GCACCAACACAACCACG	17	5102.43	None	No	62.5	58.82			TARGET_19	1	Primer_0003	Primer_0037
Primer_0025	GCAGGGTCGATAGTCGGG	18	5620.71	Weak	No	65.7	66.67			TARGET_28	1	Primer_0029	Primer_0018
Primer_0026	GCTGTTTTTTTGTGGCTAGTTTT	23	7063.67	None	No	62.2	34.78			TARGET_22	1	Primer_0032	Primer_0027
Primer_0027	GGCACGCGGATGAGGG	16	5012.31	None	No	69.5	75			TARGET_90	1	Primer_0040	Primer_0013
Primer_0028	GGCACTTCTGACGCTTG	17	5177.44	None	No	60.8	58.82			TARGET_67	1	Primer_0002	Primer_0030
Primer_0029	GGCAGACACCCAATTTCTC	19	5732.83	Very Weak	No	62.1	52.63			TARGET_34	1	Primer_0022	Primer_0011
Primer_0030	GGGCAGAGGACCATATTTCG	20	6182.1	None	No	65.5	55			TARGET_06	1	Primer_0015	Primer_0006
Primer_0031	GGTCACAGACATTCGGCG	18	5524.67	Weak	No	65.7	61.11			TARGET_88	1	Primer_0029	Primer_0018
Primer_0032	GGTCAGCGGCTGTCATTAC	19	5819.86	Weak	No	63.4	57.89			TARGET_01	1	Primer_0023	Primer_0035
Primer_0033	GGTGGCACTGCATAACTG	18	5539.68	None	No	60.3	55.56			TARGET_04	1	Primer_0023	Primer_0035
Primer_0034	GGTTGCGCTGCTTGC	15	4591.04	None	No	63.3	66.67			TARGET_17	1	Primer_0003	Primer_0037
Primer_0035	GTCCACCTCTGGACACTATAC	21	6326.22	Strong	No	57.5	52.38			TARGET_03	1	Primer_0023	Primer_0035
Primer_0036	GTCTACAACTGCGGGCAC	18	5484.65	None	No	62	61.11			TARGET_91	1	Primer_0040	Primer_0013
Primer_0037	GTCTTCCTCTCTGGACACTG	20	6035.01	Weak	No	59	55			TARGET_27	1	Primer_0029	Primer_0018
Primer_0038	GTTGTCACTTCGCTCGGC	18	5457.62	None	No	64.8	61.11			TARGET_11	1	Primer_0017	Primer_0014
Primer_0039	TCTCCAACAGCCTGGAATC	19	5732.83	Moderate	No	62.9	52.63			TARGET_16	1	Primer_0003	Primer_0037
Primer_0040	TGACAAGTCGGCTGCAT	17	5210.47	None	No	61.8	52.94			TARGET_09	1	Primer_0015	Primer_0006
										TARGET_74	1	Primer_0001	Primer_0039
										TARGET_54	1	Primer_0038	Primer_0036
										TARGET_10	1	Primer_0015	Primer_0006
										TARGET_23	1	Primer_0032	Primer_0027
										TARGET_35	1	Primer_0022	Primer_0011
										TARGET_07	1	Primer_0015	Primer_0006
										TARGET_21	1	Primer_0032	Primer_0027
										TARGET_47	1	Primer_0026	Primer_0033
										TARGET_08	1	Primer_0015	Primer_0006
										TARGET_75	1	Primer_0001	Primer_0039
										TARGET_52	1	Primer_0038	Primer_0036
										TARGET_12	1	Primer_0017	Primer_0014
										TARGET_13	1	Primer_0008	Primer_0034
										TARGET_61	1	Primer_0020	Primer_0004
										TARGET_30	1	Primer_0029	Primer_0018
										TARGET_31	1	Primer_0029	Primer_0018
										TARGET_59	1	Primer_0005	Primer_0012
										TARGET_32	1	Primer_0019	Primer_0024
										TARGET_33	1	Primer_0019	Primer_0024
										TARGET_41	1	Primer_0028	Primer_0021
										TARGET_38	1	Primer_0022	Primer_0011
										TARGET_55	1	Primer_0005	Primer_0012
										TARGET_24	1	Primer_0029	Primer_0018
										TARGET_87	1	Primer_0029	Primer_0018
										TARGET_53	1	Primer_0038	Primer_0036
										TARGET_36	1	Primer_0022	Primer_0011
										TARGET_62	1	Primer_0020	Primer_0004
										TARGET_37	1	Primer_0022	Primer_0011
										TARGET_71	1	Primer_0007	Primer_0025
										TARGET_50	1	Primer_0016	Primer_0000
										TARGET_39	1	Primer_0028	Primer_0021
										TARGET_40	1	Primer_0028	Primer_0021
										TARGET_44	1	Primer_0026	Primer_0033
										TARGET_14	1	Primer_0008	Primer_0034
										TARGET_42	1	Primer_0028	Primer_0021
										TARGET_43	1	Primer_0028	Primer_0021
										TARGET_64	1	Primer_0020	Primer_0004
										TARGET_46	1	Primer_0026	Primer_0033
										TARGET_45	1	Primer_0026	Primer_0033
										TARGET_05	1	Primer_0023	Primer_0035
										TARGET_48	1	Primer_0026	Primer_0033
										TARGET_51	1	Primer_0016	Primer_0000
										TARGET_15	1	Primer_0008	Primer_0034
										TARGET_02	1	Primer_0023	Primer_0035
										TARGET_49	1	Primer_0016	Primer_0000
										TARGET_25	1	Primer_0029	Primer_0018
										TARGET_56	1	Primer_0005	Primer_0012
										TARGET_18	1	Primer_0003	Primer_0037
										TARGET_57	1	Primer_0005	Primer_0012
										TARGET_58	1	Primer_0005	Primer_0012
										TARGET_60	1	Primer_0003	Primer_0037
										TARGET_63	1	Primer_0020	Primer_0004
