# Supplementary material for: EBV genome analysis in multiple sclerosis shows extensive viral diversity and links to autoimmunity
Source: NAR Mol Med. 2026 Mar 24;3(2):ugag019. doi: 10.1093/narmme/ugag019 (PMC13064507; doi:10.1093/narmme/ugag019)
Supplement: ugag019_Supplemental_Files [file ugag019_supplemental_files.zip › Supplementary_Table_S3_EBNA1_HLA_binding_analysis_summary.xlsx]

## Sheet: EBNA1_rank_sig_changes_MHCII
AA_Position	WT_ID	Variant_ID	HLA_Allele	WT_Rank	Variant_Rank	Delta_Rank	WT_Core	Variant_Core	Core_Changed
78	WT_EBNA1	A439T_EBNA1	DQA1*0501-DQB1*0201 Rank	61.59	54.52	-7.07	PADDPGEGP	PADDPGEGP	FALSE
80	WT_EBNA1	A439T_EBNA1	DQA1*0501-DQB1*0201 Rank	76.6	71.01	-5.589999999999989	PADDPGEGP	PADDPGEGP	FALSE
81	WT_EBNA1	A439T_EBNA1	DRB1*0401 Rank	71.41	65.71	-5.700000000000003	DDPGEGPST	DDPGEGPST	FALSE
81	WT_EBNA1	A439T_EBNA1	DRB1*1301 Rank	80.6	87.18	6.5800000000000125	DDPGEGPST	DDPGEGPST	FALSE
81	WT_EBNA1	A439T_EBNA1	DRB1*1501 Rank	75.62	80.79	5.170000000000002	DDPGEGPST	DDPGEGPST	FALSE
81	WT_EBNA1	A439T_EBNA1	DQA1*0102-DQB1*0602 Rank	52.53	62.85	10.32	DDPGEGPST	DDPGEGPST	FALSE
81	WT_EBNA1	A439T_EBNA1	DQA1*0501-DQB1*0201 Rank	25.49	32.82	7.330000000000002	DDPGEGPST	DDPGEGPST	FALSE
83	WT_EBNA1	A439T_EBNA1	DRB1*1101 Rank	93.75	87.6	-6.150000000000006	EGPSTGPRG	EGPSTTPRG	TRUE
83	WT_EBNA1	A439T_EBNA1	DQA1*0102-DQB1*0602 Rank	93.8	84.86	-8.939999999999998	EGPSTGPRG	EGPSTTPRG	TRUE
84	WT_EBNA1	A439T_EBNA1	DRB1*0101 Rank	74.55	81.74	7.189999999999998	EGPSTGPRG	EGPSTTPRG	TRUE
84	WT_EBNA1	A439T_EBNA1	DRB1*0301 Rank	75.84	63.1	-12.740000000000002	GEGPSTGPR	PSTTPRGQG	TRUE
84	WT_EBNA1	A439T_EBNA1	DRB1*0401 Rank	71.87	45.25	-26.620000000000005	EGPSTGPRG	EGPSTTPRG	TRUE
84	WT_EBNA1	A439T_EBNA1	DRB1*0701 Rank	57.01	49.17	-7.839999999999996	EGPSTGPRG	EGPSTTPRG	TRUE
84	WT_EBNA1	A439T_EBNA1	DRB1*1101 Rank	63.6	40.07	-23.53	EGPSTGPRG	EGPSTTPRG	TRUE
84	WT_EBNA1	A439T_EBNA1	DRB1*1101 Rank BA	93.13	86.84	-6.289999999999992	EGPSTGPRG	EGPSTTPRG	TRUE
84	WT_EBNA1	A439T_EBNA1	DRB1*1301 Rank	65.11	52.66	-12.450000000000005	PSTGPRGQG	PSTTPRGQG	TRUE
84	WT_EBNA1	A439T_EBNA1	DQA1*0102-DQB1*0602 Rank	47.78	18.7	-29.08	EGPSTGPRG	EGPSTTPRG	TRUE
85	WT_EBNA1	A439T_EBNA1	DRB1*0301 Rank	62.97	42.95	-20.02	PSTGPRGQG	PSTTPRGQG	TRUE
85	WT_EBNA1	A439T_EBNA1	DRB1*0401 Rank	72.27	46.77	-25.499999999999996	EGPSTGPRG	EGPSTTPRG	TRUE
85	WT_EBNA1	A439T_EBNA1	DRB1*1101 Rank	65.19	35.7	-29.489999999999995	PSTGPRGQG	PSTTPRGQG	TRUE
85	WT_EBNA1	A439T_EBNA1	DRB1*1101 Rank BA	93.85	86.3	-7.549999999999997	PSTGPRGQG	PSTTPRGQG	TRUE
85	WT_EBNA1	A439T_EBNA1	DRB1*1301 Rank	57.94	41.26	-16.68	PSTGPRGQG	PSTTPRGQG	TRUE
85	WT_EBNA1	A439T_EBNA1	DQA1*0102-DQB1*0602 Rank	37.7	14.77	-22.930000000000003	EGPSTGPRG	EGPSTTPRG	TRUE
85	WT_EBNA1	A439T_EBNA1	DQA1*0501-DQB1*0201 Rank	49.8	42.78	-7.019999999999996	EGPSTGPRG	EGPSTTPRG	TRUE
86	WT_EBNA1	A439T_EBNA1	DRB1*0301 Rank	85.27	74.44	-10.829999999999998	PSTGPRGQG	PSTTPRGQG	TRUE
86	WT_EBNA1	A439T_EBNA1	DRB1*0401 Rank	91.13	83.3	-7.829999999999998	EGPSTGPRG	EGPSTTPRG	TRUE
86	WT_EBNA1	A439T_EBNA1	DRB1*1101 Rank	88.51	63.9	-24.610000000000007	PSTGPRGQG	PSTTPRGQG	TRUE
86	WT_EBNA1	A439T_EBNA1	DRB1*1301 Rank	77.93	64.81	-13.120000000000005	PSTGPRGQG	PSTTPRGQG	TRUE
86	WT_EBNA1	A439T_EBNA1	DQA1*0102-DQB1*0602 Rank	81.55	68.33	-13.22	EGPSTGPRG	EGPSTTPRG	TRUE
87	WT_EBNA1	A439T_EBNA1	DRB1*0301 Rank	89.46	75.98	-13.47999999999999	PSTGPRGQG	PSTTPRGQG	TRUE
87	WT_EBNA1	A439T_EBNA1	DRB1*1101 Rank	90.43	67.93	-22.5	PSTGPRGQG	PSTTPRGQG	TRUE
87	WT_EBNA1	A439T_EBNA1	DRB1*1301 Rank	80.15	58.87	-21.28000000000001	PSTGPRGQG	PSTTPRGQG	TRUE
88	WT_EBNA1	A439T_EBNA1	DRB1*0401 Rank	89.27	82.57	-6.700000000000003	PSTGPRGQG	PSTTPRGQG	TRUE
88	WT_EBNA1	A439T_EBNA1	DRB1*1101 Rank	74.72	46.3	-28.42	PSTGPRGQG	PSTTPRGQG	TRUE
88	WT_EBNA1	A439T_EBNA1	DRB1*1301 Rank	63.83	52.0	-11.829999999999998	PSTGPRGQG	PSTTPRGQG	TRUE
88	WT_EBNA1	A439T_EBNA1	DQA1*0102-DQB1*0602 Rank	63.51	71.77	8.259999999999998	STGPRGQGD	STTPRGQGD	TRUE
88	WT_EBNA1	A439T_EBNA1	DQA1*0501-DQB1*0201 Rank	76.59	68.03	-8.560000000000002	PRGQGDGGR	STTPRGQGD	TRUE
89	WT_EBNA1	A439T_EBNA1	DRB1*0101 Rank	85.94	78.72	-7.219999999999999	STGPRGQGD	STTPRGQGD	TRUE
89	WT_EBNA1	A439T_EBNA1	DRB1*1101 Rank	65.46	48.25	-17.209999999999994	TGPRGQGDG	PSTTPRGQG	TRUE
89	WT_EBNA1	A439T_EBNA1	DRB1*1101 Rank BA	95.0	88.54	-6.459999999999994	TGPRGQGDG	PSTTPRGQG	TRUE
89	WT_EBNA1	A439T_EBNA1	DRB1*1301 Rank	58.3	46.26	-12.04	PRGQGDGGR	TTPRGQGDG	TRUE
93	WT_EBNA1	A439T_EBNA1	DRB1*0301 Rank	35.78	42.4	6.619999999999997	GQGDGGRRK	GQGDGGRRK	FALSE
93	WT_EBNA1	A439T_EBNA1	DRB1*1501 Rank	65.98	73.66	7.679999999999993	GQGDGGRRK	GQGDGGRRK	FALSE
136	WT_EBNA1	D499E_EBNA1	DRB1*0401 Rank BA	43.75	48.92	5.170000000000002	VERTTDEGT	VERTTDEGT	FALSE
136	WT_EBNA1	D499E_EBNA1	DRB1*0701 Rank BA	53.62	59.57	5.950000000000003	VERTTDEGT	VERTTDEGT	FALSE
138	WT_EBNA1	D499E_EBNA1	DRB1*0301 Rank BA	53.29	58.79	5.5	RTTDEGTWV	RTTDEGTWV	FALSE
138	WT_EBNA1	D499E_EBNA1	DRB1*0401 Rank	48.65	54.32	5.670000000000002	TTDEGTWVA	TTDEGTWVA	FALSE
138	WT_EBNA1	D499E_EBNA1	DRB1*0701 Rank	40.39	49.33	8.939999999999998	DEGTWVAGV	DEGTWVAGV	FALSE
138	WT_EBNA1	D499E_EBNA1	DRB1*0701 Rank BA	47.38	53.24	5.859999999999999	DEGTWVAGV	DEGTWVAGV	FALSE
138	WT_EBNA1	D499E_EBNA1	DRB1*1301 Rank	65.16	70.18	5.02000000000001	TTDEGTWVA	TTDEGTWVA	FALSE
138	WT_EBNA1	D499E_EBNA1	DRB1*1501 Rank	63.34	69.38	6.039999999999992	TTDEGTWVA	TTDEGTWVA	FALSE
139	WT_EBNA1	D499E_EBNA1	DRB1*0101 Rank	82.56	69.34	-13.22	DEGTWVAGV	DEGTWVAGV	FALSE
139	WT_EBNA1	D499E_EBNA1	DRB1*0301 Rank	91.02	77.73	-13.289999999999992	RTTDEGTWV	TTDEGTWVA	TRUE
139	WT_EBNA1	D499E_EBNA1	DRB1*0401 Rank	86.99	73.88	-13.11	RTTDEGTWV	TTDEGTWVA	TRUE
139	WT_EBNA1	D499E_EBNA1	DRB1*0701 Rank	81.12	59.53	-21.590000000000003	DEGTWVAGV	DEGTWVAGV	FALSE
139	WT_EBNA1	D499E_EBNA1	DRB1*1101 Rank	89.83	76.81	-13.019999999999996	DEGTWVAGV	DEGTWVAGV	FALSE
139	WT_EBNA1	D499E_EBNA1	DRB1*1301 Rank	92.2	80.17	-12.03	DEGTWVAGV	DEGTWVAGV	FALSE
139	WT_EBNA1	D499E_EBNA1	DRB1*1501 Rank	92.43	86.04	-6.390000000000001	DEGTWVAGV	DEGTWVAGV	FALSE
139	WT_EBNA1	D499E_EBNA1	DQA1*0102-DQB1*0602 Rank	42.3	15.26	-27.04	DEGTWVAGV	DEGTWVAGV	FALSE
139	WT_EBNA1	D499E_EBNA1	DQA1*0102-DQB1*0602 Rank BA	53.05	44.99	-8.059999999999995	DEGTWVAGV	DEGTWVAGV	FALSE
139	WT_EBNA1	D499E_EBNA1	DQA1*0501-DQB1*0201 Rank	59.8	33.82	-25.98	DEGTWVAGV	EGTWVAGVF	TRUE
140	WT_EBNA1	D499E_EBNA1	DRB1*0101 Rank BA	75.81	84.05	8.239999999999995	DEGTWVAGV	DEGTWVAGV	FALSE
140	WT_EBNA1	D499E_EBNA1	DRB1*0701 Rank BA	60.97	68.79	7.820000000000007	DEGTWVAGV	DEGTWVAGV	FALSE
140	WT_EBNA1	D499E_EBNA1	DRB1*1301 Rank	79.16	85.51	6.3500000000000085	DEGTWVAGV	DEGTWVAGV	FALSE
141	WT_EBNA1	D499E_EBNA1	DRB1*0101 Rank	31.49	42.92	11.430000000000003	GTWVAGVFV	WVAGVFEYG	TRUE
141	WT_EBNA1	D499E_EBNA1	DRB1*0301 Rank	74.44	64.3	-10.14	TWVAGVFVY	TWVAGVFEY	TRUE
141	WT_EBNA1	D499E_EBNA1	DRB1*0401 Rank	71.92	63.02	-8.899999999999999	GTWVAGVFV	WVAGVFEYG	TRUE
141	WT_EBNA1	D499E_EBNA1	DRB1*0401 Rank BA	75.11	68.97	-6.140000000000001	GTWVAGVFV	WVAGVFEYG	TRUE
141	WT_EBNA1	D499E_EBNA1	DRB1*0701 Rank	23.95	33.3	9.349999999999998	GTWVAGVFV	WVAGVFEYG	TRUE
141	WT_EBNA1	D499E_EBNA1	DQA1*0501-DQB1*0201 Rank	25.02	14.11	-10.91	EGTWVAGVF	EGTWVAGVF	FALSE
141	WT_EBNA1	D499E_EBNA1	DQA1*0501-DQB1*0201 Rank BA	27.03	18.28	-8.75	EGTWVAGVF	EGTWVAGVF	FALSE
142	WT_EBNA1	D499E_EBNA1	DRB1*0101 Rank	29.96	35.35	5.390000000000001	GTWVAGVFV	WVAGVFEYG	TRUE
142	WT_EBNA1	D499E_EBNA1	DRB1*0101 Rank BA	57.65	63.66	6.009999999999998	GTWVAGVFV	WVAGVFEYG	TRUE
142	WT_EBNA1	D499E_EBNA1	DRB1*0301 Rank	78.15	73.15	-5.0	TWVAGVFVY	TWVAGVFEY	TRUE
142	WT_EBNA1	D499E_EBNA1	DRB1*0401 Rank	63.15	56.59	-6.559999999999995	WVAGVFVYG	WVAGVFEYG	TRUE
142	WT_EBNA1	D499E_EBNA1	DRB1*0701 Rank	29.74	36.76	7.02	GTWVAGVFV	WVAGVFEYG	TRUE
142	WT_EBNA1	D499E_EBNA1	DRB1*0701 Rank BA	49.32	57.09	7.770000000000003	GTWVAGVFV	WVAGVFEYG	TRUE
142	WT_EBNA1	D499E_EBNA1	DQA1*0102-DQB1*0602 Rank	18.48	25.2	6.719999999999999	VAGVFVYGG	WVAGVFEYG	TRUE
142	WT_EBNA1	D499E_EBNA1	DQA1*0102-DQB1*0602 Rank BA	19.96	36.24	16.28	VAGVFVYGG	WVAGVFEYG	TRUE
142	WT_EBNA1	D499E_EBNA1	DQA1*0501-DQB1*0201 Rank	21.8	14.04	-7.760000000000002	WVAGVFVYG	WVAGVFEYG	TRUE
143	WT_EBNA1	D499E_EBNA1	DRB1*0701 Rank BA	42.06	50.92	8.86	WVAGVFVYG	WVAGVFEYG	TRUE
143	WT_EBNA1	D499E_EBNA1	DRB1*1301 Rank	42.86	48.18	5.32	WVAGVFVYG	WVAGVFEYG	TRUE
143	WT_EBNA1	D499E_EBNA1	DQA1*0102-DQB1*0602 Rank	2.38	11.61	9.23	VAGVFVYGG	VAGVFEYGG	TRUE
143	WT_EBNA1	D499E_EBNA1	DQA1*0102-DQB1*0602 Rank BA	8.5	32.55	24.05	VAGVFVYGG	VAGVFEYGG	TRUE
144	WT_EBNA1	D499E_EBNA1	DRB1*0101 Rank BA	44.35	52.09	7.740000000000002	WVAGVFVYG	WVAGVFEYG	TRUE
144	WT_EBNA1	D499E_EBNA1	DRB1*0701 Rank BA	49.35	56.23	6.879999999999996	WVAGVFVYG	WVAGVFEYG	TRUE
144	WT_EBNA1	D499E_EBNA1	DQA1*0102-DQB1*0602 Rank	1.42	8.24	6.82	VAGVFVYGG	VAGVFEYGG	TRUE
144	WT_EBNA1	D499E_EBNA1	DQA1*0102-DQB1*0602 Rank BA	4.75	31.12	26.37	VAGVFVYGG	VAGVFEYGG	TRUE
144	WT_EBNA1	D499E_EBNA1	DQA1*0501-DQB1*0201 Rank BA	27.6	21.78	-5.82	VAGVFVYGG	WVAGVFEYG	TRUE
145	WT_EBNA1	D499E_EBNA1	DRB1*0301 Rank	48.07	54.09	6.020000000000003	VAGVFVYGG	VAGVFEYGG	TRUE
145	WT_EBNA1	D499E_EBNA1	DRB1*0401 Rank	32.89	48.18	15.29	VAGVFVYGG	VAGVFEYGG	TRUE
145	WT_EBNA1	D499E_EBNA1	DRB1*0401 Rank BA	62.62	73.25	10.630000000000004	VAGVFVYGG	VAGVFEYGG	TRUE
145	WT_EBNA1	D499E_EBNA1	DRB1*0701 Rank	39.79	34.56	-5.229999999999997	WVAGVFVYG	WVAGVFEYG	TRUE
145	WT_EBNA1	D499E_EBNA1	DRB1*0701 Rank BA	62.65	68.49	5.839999999999996	WVAGVFVYG	WVAGVFEYG	TRUE
145	WT_EBNA1	D499E_EBNA1	DRB1*1101 Rank BA	59.9	65.78	5.880000000000003	WVAGVFVYG	VAGVFEYGG	TRUE
145	WT_EBNA1	D499E_EBNA1	DRB1*1301 Rank	53.75	47.66	-6.090000000000003	VAGVFVYGG	VAGVFEYGG	TRUE
145	WT_EBNA1	D499E_EBNA1	DRB1*1301 Rank BA	68.22	78.27	10.049999999999995	VAGVFVYGG	VAGVFEYGG	TRUE
145	WT_EBNA1	D499E_EBNA1	DRB1*1501 Rank	10.11	19.1	8.990000000000002	VFVYGGSKT	VFEYGGSKT	TRUE
145	WT_EBNA1	D499E_EBNA1	DRB1*1501 Rank BA	23.93	48.15	24.22	VFVYGGSKT	VFEYGGSKT	TRUE
145	WT_EBNA1	D499E_EBNA1	DQA1*0102-DQB1*0602 Rank	2.54	13.74	11.2	VAGVFVYGG	VAGVFEYGG	TRUE
145	WT_EBNA1	D499E_EBNA1	DQA1*0102-DQB1*0602 Rank BA	6.32	41.11	34.79	VAGVFVYGG	VAGVFEYGG	TRUE
146	WT_EBNA1	D499E_EBNA1	DRB1*0101 Rank	33.65	44.61	10.96	VFVYGGSKT	FEYGGSKTS	TRUE
146	WT_EBNA1	D499E_EBNA1	DRB1*0101 Rank BA	38.72	51.71	12.990000000000002	VFVYGGSKT	FEYGGSKTS	TRUE
146	WT_EBNA1	D499E_EBNA1	DRB1*0301 Rank BA	73.99	79.85	5.859999999999999	VFVYGGSKT	VAGVFEYGG	TRUE
146	WT_EBNA1	D499E_EBNA1	DRB1*0401 Rank	47.5	55.45	7.950000000000003	FVYGGSKTS	FEYGGSKTS	TRUE
146	WT_EBNA1	D499E_EBNA1	DRB1*0401 Rank BA	41.04	64.7	23.660000000000004	FVYGGSKTS	FEYGGSKTS	TRUE
146	WT_EBNA1	D499E_EBNA1	DRB1*0701 Rank	32.78	40.17	7.390000000000001	FVYGGSKTS	FEYGGSKTS	TRUE
146	WT_EBNA1	D499E_EBNA1	DRB1*0701 Rank BA	39.21	60.93	21.72	FVYGGSKTS	FEYGGSKTS	TRUE
146	WT_EBNA1	D499E_EBNA1	DRB1*1101 Rank BA	43.99	58.28	14.29	FVYGGSKTS	VAGVFEYGG	TRUE
146	WT_EBNA1	D499E_EBNA1	DRB1*1301 Rank BA	54.93	71.8	16.869999999999997	VFVYGGSKT	VAGVFEYGG	TRUE
146	WT_EBNA1	D499E_EBNA1	DRB1*1501 Rank BA	12.61	27.72	15.11	VFVYGGSKT	VFEYGGSKT	TRUE
146	WT_EBNA1	D499E_EBNA1	DQA1*0102-DQB1*0602 Rank	6.32	22.45	16.13	VAGVFVYGG	VAGVFEYGG	TRUE
146	WT_EBNA1	D499E_EBNA1	DQA1*0102-DQB1*0602 Rank BA	8.55	36.21	27.66	VAGVFVYGG	VAGVFEYGG	TRUE
146	WT_EBNA1	D499E_EBNA1	DQA1*0501-DQB1*0201 Rank BA	44.24	37.02	-7.219999999999999	VAGVFVYGG	VAGVFEYGG	TRUE
147	WT_EBNA1	D499E_EBNA1	DRB1*0101 Rank	18.58	24.99	6.41	FVYGGSKTS	FEYGGSKTS	TRUE
147	WT_EBNA1	D499E_EBNA1	DRB1*0101 Rank BA	18.73	39.82	21.09	FVYGGSKTS	FEYGGSKTS	TRUE
147	WT_EBNA1	D499E_EBNA1	DRB1*0301 Rank	67.42	75.02	7.599999999999994	VFVYGGSKT	VFEYGGSKT	TRUE
147	WT_EBNA1	D499E_EBNA1	DRB1*0301 Rank BA	57.15	73.39	16.240000000000002	VFVYGGSKT	VFEYGGSKT	TRUE
147	WT_EBNA1	D499E_EBNA1	DRB1*0401 Rank BA	16.68	41.02	24.340000000000003	FVYGGSKTS	FEYGGSKTS	TRUE
147	WT_EBNA1	D499E_EBNA1	DRB1*0701 Rank	17.96	24.76	6.800000000000001	FVYGGSKTS	FEYGGSKTS	TRUE
147	WT_EBNA1	D499E_EBNA1	DRB1*0701 Rank BA	18.15	43.7	25.550000000000004	FVYGGSKTS	FEYGGSKTS	TRUE
147	WT_EBNA1	D499E_EBNA1	DRB1*1101 Rank	38.47	48.14	9.670000000000002	FVYGGSKTS	FEYGGSKTS	TRUE
147	WT_EBNA1	D499E_EBNA1	DRB1*1101 Rank BA	25.44	48.3	22.86	FVYGGSKTS	FEYGGSKTS	TRUE
147	WT_EBNA1	D499E_EBNA1	DRB1*1301 Rank	59.62	68.96	9.339999999999996	VFVYGGSKT	VFEYGGSKT	TRUE
147	WT_EBNA1	D499E_EBNA1	DRB1*1301 Rank BA	40.71	66.04	25.330000000000005	VFVYGGSKT	VFEYGGSKT	TRUE
147	WT_EBNA1	D499E_EBNA1	DRB1*1501 Rank BA	10.22	20.34	10.12	VFVYGGSKT	VFEYGGSKT	TRUE
147	WT_EBNA1	D499E_EBNA1	DQA1*0102-DQB1*0602 Rank	41.62	58.82	17.200000000000003	VAGVFVYGG	VAGVFEYGG	TRUE
147	WT_EBNA1	D499E_EBNA1	DQA1*0102-DQB1*0602 Rank BA	17.54	49.55	32.01	VAGVFVYGG	VAGVFEYGG	TRUE
147	WT_EBNA1	D499E_EBNA1	DQA1*0501-DQB1*0201 Rank	41.98	33.36	-8.619999999999997	FVYGGSKTS	FEYGGSKTS	TRUE
148	WT_EBNA1	D499E_EBNA1	DRB1*0101 Rank BA	7.8	20.88	13.079999999999998	FVYGGSKTS	FEYGGSKTS	TRUE
148	WT_EBNA1	D499E_EBNA1	DRB1*0301 Rank	38.56	62.56	24.0	VYGGSKTSL	VFEYGGSKT	TRUE
148	WT_EBNA1	D499E_EBNA1	DRB1*0301 Rank BA	32.81	57.82	25.01	VYGGSKTSL	VFEYGGSKT	TRUE
148	WT_EBNA1	D499E_EBNA1	DRB1*0401 Rank BA	6.85	20.11	13.26	FVYGGSKTS	FEYGGSKTS	TRUE
148	WT_EBNA1	D499E_EBNA1	DRB1*0701 Rank BA	6.77	15.07	8.3	FVYGGSKTS	FEYGGSKTS	TRUE
148	WT_EBNA1	D499E_EBNA1	DRB1*1101 Rank	16.99	24.16	7.170000000000002	FVYGGSKTS	FEYGGSKTS	TRUE
148	WT_EBNA1	D499E_EBNA1	DRB1*1101 Rank BA	14.36	33.93	19.57	FVYGGSKTS	FEYGGSKTS	TRUE
148	WT_EBNA1	D499E_EBNA1	DRB1*1301 Rank	35.91	52.7	16.790000000000006	VFVYGGSKT	VFEYGGSKT	TRUE
148	WT_EBNA1	D499E_EBNA1	DRB1*1301 Rank BA	24.64	48.63	23.99	VFVYGGSKT	VFEYGGSKT	TRUE
148	WT_EBNA1	D499E_EBNA1	DRB1*1501 Rank BA	5.33	11.14	5.8100000000000005	VFVYGGSKT	VFEYGGSKT	TRUE
148	WT_EBNA1	D499E_EBNA1	DQA1*0102-DQB1*0602 Rank BA	24.39	47.24	22.85	FVYGGSKTS	FEYGGSKTS	TRUE
148	WT_EBNA1	D499E_EBNA1	DQA1*0501-DQB1*0201 Rank	25.75	18.32	-7.43	FVYGGSKTS	FEYGGSKTS	TRUE
148	WT_EBNA1	D499E_EBNA1	DQA1*0501-DQB1*0201 Rank BA	29.35	38.4	9.049999999999995	FVYGGSKTS	FEYGGSKTS	TRUE
149	WT_EBNA1	D499E_EBNA1	DRB1*0101 Rank BA	4.27	11.83	7.56	FVYGGSKTS	FEYGGSKTS	TRUE
149	WT_EBNA1	D499E_EBNA1	DRB1*0301 Rank	22.83	35.07	12.240000000000002	VYGGSKTSL	YGGSKTSLY	TRUE
149	WT_EBNA1	D499E_EBNA1	DRB1*0301 Rank BA	16.79	31.1	14.310000000000002	VYGGSKTSL	YGGSKTSLY	TRUE
149	WT_EBNA1	D499E_EBNA1	DRB1*1101 Rank BA	7.46	17.84	10.38	FVYGGSKTS	FEYGGSKTS	TRUE
149	WT_EBNA1	D499E_EBNA1	DRB1*1301 Rank	22.64	32.79	10.15	FVYGGSKTS	FEYGGSKTS	TRUE
149	WT_EBNA1	D499E_EBNA1	DRB1*1301 Rank BA	14.52	32.72	18.2	FVYGGSKTS	FEYGGSKTS	TRUE
150	WT_EBNA1	D499E_EBNA1	DRB1*0101 Rank BA	11.94	25.1	13.160000000000002	FVYGGSKTS	FEYGGSKTS	TRUE
150	WT_EBNA1	D499E_EBNA1	DRB1*0301 Rank	28.96	41.73	12.769999999999996	VYGGSKTSL	YGGSKTSLY	TRUE
150	WT_EBNA1	D499E_EBNA1	DRB1*0301 Rank BA	22.56	41.22	18.66	VYGGSKTSL	YGGSKTSLY	TRUE
150	WT_EBNA1	D499E_EBNA1	DRB1*0401 Rank BA	5.63	11.88	6.250000000000001	FVYGGSKTS	FEYGGSKTS	TRUE
150	WT_EBNA1	D499E_EBNA1	DRB1*1101 Rank	25.34	35.38	10.040000000000004	FVYGGSKTS	FEYGGSKTS	TRUE
150	WT_EBNA1	D499E_EBNA1	DRB1*1101 Rank BA	18.7	33.18	14.48	FVYGGSKTS	FEYGGSKTS	TRUE
150	WT_EBNA1	D499E_EBNA1	DRB1*1301 Rank	42.14	59.03	16.89	VYGGSKTSL	YGGSKTSLY	TRUE
150	WT_EBNA1	D499E_EBNA1	DRB1*1301 Rank BA	24.56	46.56	22.000000000000004	VYGGSKTSL	YGGSKTSLY	TRUE
150	WT_EBNA1	D499E_EBNA1	DRB1*1501 Rank BA	17.27	28.81	11.54	VFVYGGSKT	VFEYGGSKT	TRUE
150	WT_EBNA1	D499E_EBNA1	DQA1*0102-DQB1*0602 Rank	42.79	37.24	-5.549999999999997	YGGSKTSLY	YGGSKTSLY	FALSE
150	WT_EBNA1	D499E_EBNA1	DQA1*0102-DQB1*0602 Rank BA	26.97	33.44	6.469999999999999	YGGSKTSLY	YGGSKTSLY	FALSE
150	WT_EBNA1	D499E_EBNA1	DQA1*0501-DQB1*0201 Rank	43.55	34.41	-9.14	YGGSKTSLY	YGGSKTSLY	FALSE
151	WT_EBNA1	D499E_EBNA1	DRB1*0101 Rank BA	10.75	29.93	19.18	YGGSKTSLY	YGGSKTSLY	FALSE
151	WT_EBNA1	D499E_EBNA1	DRB1*0301 Rank BA	12.96	32.58	19.62	YGGSKTSLY	YGGSKTSLY	FALSE
151	WT_EBNA1	D499E_EBNA1	DRB1*0401 Rank BA	3.57	13.01	9.44	YGGSKTSLY	YGGSKTSLY	FALSE
151	WT_EBNA1	D499E_EBNA1	DRB1*1101 Rank	33.66	25.23	-8.429999999999996	YGGSKTSLY	YGGSKTSLY	FALSE
151	WT_EBNA1	D499E_EBNA1	DRB1*1101 Rank BA	13.12	30.0	16.880000000000003	YGGSKTSLY	YGGSKTSLY	FALSE
151	WT_EBNA1	D499E_EBNA1	DRB1*1301 Rank BA	13.56	38.69	25.129999999999995	YGGSKTSLY	YGGSKTSLY	FALSE
151	WT_EBNA1	D499E_EBNA1	DRB1*1501 Rank	62.82	53.87	-8.950000000000003	YGGSKTSLY	YGGSKTSLY	FALSE
151	WT_EBNA1	D499E_EBNA1	DRB1*1501 Rank BA	19.57	50.47	30.9	YGGSKTSLY	YGGSKTSLY	FALSE
151	WT_EBNA1	D499E_EBNA1	DQA1*0102-DQB1*0602 Rank	32.84	20.53	-12.310000000000002	YGGSKTSLY	YGGSKTSLY	FALSE
151	WT_EBNA1	D499E_EBNA1	DQA1*0102-DQB1*0602 Rank BA	10.72	24.03	13.31	YGGSKTSLY	YGGSKTSLY	FALSE
151	WT_EBNA1	D499E_EBNA1	DQA1*0501-DQB1*0201 Rank	17.27	11.64	-5.629999999999999	YGGSKTSLY	YGGSKTSLY	FALSE
151	WT_EBNA1	D499E_EBNA1	DQA1*0501-DQB1*0201 Rank BA	16.6	33.42	16.82	YGGSKTSLY	YGGSKTSLY	FALSE
152	WT_EBNA1	D499E_EBNA1	DRB1*0101 Rank	75.25	64.48	-10.769999999999996	YGGSKTSLY	YGGSKTSLY	FALSE
152	WT_EBNA1	D499E_EBNA1	DRB1*0101 Rank BA	20.46	39.66	19.2	YGGSKTSLY	YGGSKTSLY	FALSE
152	WT_EBNA1	D499E_EBNA1	DRB1*0301 Rank BA	22.28	40.52	18.24	YGGSKTSLY	YGGSKTSLY	FALSE
152	WT_EBNA1	D499E_EBNA1	DRB1*0401 Rank	54.53	47.49	-7.039999999999999	YGGSKTSLY	YGGSKTSLY	FALSE
152	WT_EBNA1	D499E_EBNA1	DRB1*0401 Rank BA	9.73	25.4	15.669999999999998	YGGSKTSLY	YGGSKTSLY	FALSE
152	WT_EBNA1	D499E_EBNA1	DRB1*0701 Rank	35.78	28.26	-7.52	YGGSKTSLY	YGGSKTSLY	FALSE
152	WT_EBNA1	D499E_EBNA1	DRB1*0701 Rank BA	9.74	23.12	13.38	YGGSKTSLY	YGGSKTSLY	FALSE
152	WT_EBNA1	D499E_EBNA1	DRB1*1101 Rank	63.69	55.93	-7.759999999999998	YGGSKTSLY	YGGSKTSLY	FALSE
152	WT_EBNA1	D499E_EBNA1	DRB1*1101 Rank BA	14.91	27.01	12.1	YGGSKTSLY	YGGSKTSLY	FALSE
152	WT_EBNA1	D499E_EBNA1	DRB1*1301 Rank BA	18.66	39.39	20.73	YGGSKTSLY	YGGSKTSLY	FALSE
152	WT_EBNA1	D499E_EBNA1	DRB1*1501 Rank BA	32.12	47.32	15.200000000000005	YGGSKTSLY	GSKTSLYNL	TRUE
152	WT_EBNA1	D499E_EBNA1	DQA1*0102-DQB1*0602 Rank	73.24	64.91	-8.329999999999998	YGGSKTSLY	YGGSKTSLY	FALSE
152	WT_EBNA1	D499E_EBNA1	DQA1*0102-DQB1*0602 Rank BA	32.73	51.91	19.18	YGGSKTSLY	YGGSKTSLY	FALSE
152	WT_EBNA1	D499E_EBNA1	DQA1*0501-DQB1*0201 Rank	69.87	62.71	-7.160000000000004	YGGSKTSLY	YGGSKTSLY	FALSE
152	WT_EBNA1	D499E_EBNA1	DQA1*0501-DQB1*0201 Rank BA	48.4	68.48	20.080000000000005	YGGSKTSLY	YGGSKTSLY	FALSE
153	WT_EBNA1	D499E_EBNA1	DRB1*0101 Rank BA	22.15	37.4	15.25	KTSLYNLRR	KTSLYNLRR	FALSE
153	WT_EBNA1	D499E_EBNA1	DRB1*0301 Rank BA	17.79	34.39	16.6	KTSLYNLRR	KTSLYNLRR	FALSE
153	WT_EBNA1	D499E_EBNA1	DRB1*0401 Rank BA	10.67	25.44	14.77	YGGSKTSLY	YGGSKTSLY	FALSE
153	WT_EBNA1	D499E_EBNA1	DRB1*0701 Rank BA	8.66	21.7	13.04	YGGSKTSLY	YGGSKTSLY	FALSE
153	WT_EBNA1	D499E_EBNA1	DRB1*1101 Rank BA	15.09	26.33	11.239999999999998	KTSLYNLRR	KTSLYNLRR	FALSE
153	WT_EBNA1	D499E_EBNA1	DRB1*1301 Rank BA	16.69	31.34	14.65	KTSLYNLRR	KTSLYNLRR	FALSE
153	WT_EBNA1	D499E_EBNA1	DRB1*1501 Rank BA	19.72	33.06	13.340000000000003	KTSLYNLRR	GSKTSLYNL	TRUE
153	WT_EBNA1	D499E_EBNA1	DQA1*0102-DQB1*0602 Rank	42.55	36.5	-6.049999999999997	YGGSKTSLY	YGGSKTSLY	FALSE
153	WT_EBNA1	D499E_EBNA1	DQA1*0102-DQB1*0602 Rank BA	19.46	35.37	15.909999999999997	YGGSKTSLY	YGGSKTSLY	FALSE
153	WT_EBNA1	D499E_EBNA1	DQA1*0501-DQB1*0201 Rank BA	35.98	60.17	24.190000000000005	YGGSKTSLY	YGGSKTSLY	FALSE
154	WT_EBNA1	D499E_EBNA1	DRB1*0101 Rank	67.73	54.24	-13.490000000000002	KTSLYNLRR	KTSLYNLRR	FALSE
154	WT_EBNA1	D499E_EBNA1	DRB1*0101 Rank BA	29.87	39.25	9.38	KTSLYNLRR	KTSLYNLRR	FALSE
154	WT_EBNA1	D499E_EBNA1	DRB1*0301 Rank	64.96	54.88	-10.079999999999991	KTSLYNLRR	KTSLYNLRR	FALSE
154	WT_EBNA1	D499E_EBNA1	DRB1*0301 Rank BA	20.76	32.55	11.789999999999996	KTSLYNLRR	KTSLYNLRR	FALSE
154	WT_EBNA1	D499E_EBNA1	DRB1*0401 Rank	64.42	52.12	-12.300000000000004	KTSLYNLRR	KTSLYNLRR	FALSE
154	WT_EBNA1	D499E_EBNA1	DRB1*0401 Rank BA	25.8	33.73	7.929999999999996	KTSLYNLRR	KTSLYNLRR	FALSE
154	WT_EBNA1	D499E_EBNA1	DRB1*0701 Rank	83.84	69.92	-13.920000000000002	KTSLYNLRR	KTSLYNLRR	FALSE
154	WT_EBNA1	D499E_EBNA1	DRB1*0701 Rank BA	27.49	35.14	7.650000000000002	KTSLYNLRR	KTSLYNLRR	FALSE
154	WT_EBNA1	D499E_EBNA1	DRB1*1101 Rank	54.12	43.83	-10.29	KTSLYNLRR	KTSLYNLRR	FALSE
154	WT_EBNA1	D499E_EBNA1	DRB1*1101 Rank BA	17.2	23.12	5.920000000000002	KTSLYNLRR	KTSLYNLRR	FALSE
154	WT_EBNA1	D499E_EBNA1	DRB1*1301 Rank	50.11	38.34	-11.769999999999996	KTSLYNLRR	KTSLYNLRR	FALSE
154	WT_EBNA1	D499E_EBNA1	DRB1*1301 Rank BA	17.31	24.8	7.490000000000002	KTSLYNLRR	KTSLYNLRR	FALSE
154	WT_EBNA1	D499E_EBNA1	DRB1*1501 Rank	53.57	43.03	-10.54	TSLYNLRRG	TSLYNLRRG	FALSE
154	WT_EBNA1	D499E_EBNA1	DQA1*0102-DQB1*0602 Rank	62.68	44.3	-18.380000000000003	TSLYNLRRG	TSLYNLRRG	FALSE
154	WT_EBNA1	D499E_EBNA1	DQA1*0102-DQB1*0602 Rank BA	29.62	41.72	12.099999999999998	TSLYNLRRG	TSLYNLRRG	FALSE
154	WT_EBNA1	D499E_EBNA1	DQA1*0501-DQB1*0201 Rank	83.79	71.83	-11.960000000000008	SKTSLYNLR	SKTSLYNLR	FALSE
154	WT_EBNA1	D499E_EBNA1	DQA1*0501-DQB1*0201 Rank BA	42.79	56.8	14.009999999999998	SKTSLYNLR	SKTSLYNLR	FALSE
155	WT_EBNA1	D499E_EBNA1	DRB1*0101 Rank BA	26.63	37.8	11.169999999999998	KTSLYNLRR	KTSLYNLRR	FALSE
155	WT_EBNA1	D499E_EBNA1	DRB1*0301 Rank BA	15.59	26.03	10.44	KTSLYNLRR	KTSLYNLRR	FALSE
155	WT_EBNA1	D499E_EBNA1	DRB1*0401 Rank BA	23.09	35.93	12.84	KTSLYNLRR	KTSLYNLRR	FALSE
155	WT_EBNA1	D499E_EBNA1	DRB1*0701 Rank BA	36.17	47.92	11.75	KTSLYNLRR	KTSLYNLRR	FALSE
155	WT_EBNA1	D499E_EBNA1	DRB1*1301 Rank BA	8.52	15.85	7.33	LYNLRRGTA	LYNLRRGTA	FALSE
155	WT_EBNA1	D499E_EBNA1	DRB1*1501 Rank BA	13.13	21.47	8.339999999999998	TSLYNLRRG	TSLYNLRRG	FALSE
155	WT_EBNA1	D499E_EBNA1	DQA1*0102-DQB1*0602 Rank BA	25.91	40.07	14.16	TSLYNLRRG	TSLYNLRRG	FALSE
155	WT_EBNA1	D499E_EBNA1	DQA1*0501-DQB1*0201 Rank BA	57.56	71.21	13.649999999999991	KTSLYNLRR	KTSLYNLRR	FALSE
116	WT_EBNA1	P476Q_EBNA1	DRB1*0101 Rank BA	55.77	69.42	13.65	FENIAEGLR	FENIAEGLQ	TRUE
116	WT_EBNA1	P476Q_EBNA1	DRB1*0301 Rank	39.34	55.32	15.979999999999997	FENIAEGLR	FENIAEGLQ	TRUE
116	WT_EBNA1	P476Q_EBNA1	DRB1*0301 Rank BA	67.26	83.68	16.42	FENIAEGLR	FENIAEGLQ	TRUE
116	WT_EBNA1	P476Q_EBNA1	DRB1*0401 Rank BA	51.32	60.58	9.259999999999998	PKFENIAEG	PKFENIAEG	FALSE
116	WT_EBNA1	P476Q_EBNA1	DRB1*0701 Rank	22.43	35.06	12.630000000000004	FENIAEGLR	FENIAEGLQ	TRUE
116	WT_EBNA1	P476Q_EBNA1	DRB1*0701 Rank BA	49.41	61.29	11.880000000000004	FENIAEGLR	FENIAEGLQ	TRUE
116	WT_EBNA1	P476Q_EBNA1	DRB1*1101 Rank BA	50.33	65.34	15.010000000000003	FENIAEGLR	FENIAEGLQ	TRUE
116	WT_EBNA1	P476Q_EBNA1	DRB1*1301 Rank	34.25	58.53	24.28	FENIAEGLR	KFENIAEGL	TRUE
116	WT_EBNA1	P476Q_EBNA1	DRB1*1301 Rank BA	62.64	78.27	15.629999999999995	FENIAEGLR	KFENIAEGL	TRUE
116	WT_EBNA1	P476Q_EBNA1	DRB1*1501 Rank	46.54	55.56	9.020000000000003	FENIAEGLR	FENIAEGLQ	TRUE
116	WT_EBNA1	P476Q_EBNA1	DRB1*1501 Rank BA	74.72	83.83	9.11	FENIAEGLR	FENIAEGLQ	TRUE
117	WT_EBNA1	P476Q_EBNA1	DRB1*0101 Rank BA	29.6	44.16	14.559999999999995	FENIAEGLR	FENIAEGLQ	TRUE
117	WT_EBNA1	P476Q_EBNA1	DRB1*0301 Rank	23.07	46.42	23.35	FENIAEGLR	FENIAEGLQ	TRUE
117	WT_EBNA1	P476Q_EBNA1	DRB1*0301 Rank BA	52.86	74.32	21.459999999999997	FENIAEGLR	FENIAEGLQ	TRUE
117	WT_EBNA1	P476Q_EBNA1	DRB1*0401 Rank	17.04	10.61	-6.43	FENIAEGLR	FENIAEGLQ	TRUE
117	WT_EBNA1	P476Q_EBNA1	DRB1*0401 Rank BA	28.56	34.11	5.550000000000001	FENIAEGLR	FENIAEGLQ	TRUE
117	WT_EBNA1	P476Q_EBNA1	DRB1*0701 Rank BA	30.72	42.76	12.04	FENIAEGLR	FENIAEGLQ	TRUE
117	WT_EBNA1	P476Q_EBNA1	DRB1*1101 Rank BA	26.42	35.94	9.519999999999996	FENIAEGLR	FENIAEGLQ	TRUE
117	WT_EBNA1	P476Q_EBNA1	DRB1*1301 Rank	14.71	33.67	18.96	FENIAEGLR	FENIAEGLQ	TRUE
117	WT_EBNA1	P476Q_EBNA1	DRB1*1301 Rank BA	46.82	70.55	23.73	FENIAEGLR	FENIAEGLQ	TRUE
117	WT_EBNA1	P476Q_EBNA1	DRB1*1501 Rank	22.8	34.65	11.849999999999998	FENIAEGLR	FENIAEGLQ	TRUE
117	WT_EBNA1	P476Q_EBNA1	DRB1*1501 Rank BA	51.23	66.08	14.85	FENIAEGLR	FENIAEGLQ	TRUE
118	WT_EBNA1	P476Q_EBNA1	DRB1*0101 Rank BA	21.71	29.6	7.890000000000001	FENIAEGLR	FENIAEGLQ	TRUE
118	WT_EBNA1	P476Q_EBNA1	DRB1*0301 Rank	15.52	38.88	23.360000000000003	FENIAEGLR	FENIAEGLQ	TRUE
118	WT_EBNA1	P476Q_EBNA1	DRB1*0301 Rank BA	33.94	53.33	19.39	FENIAEGLR	FENIAEGLQ	TRUE
118	WT_EBNA1	P476Q_EBNA1	DRB1*0401 Rank	14.36	7.51	-6.85	FENIAEGLR	FENIAEGLQ	TRUE
118	WT_EBNA1	P476Q_EBNA1	DRB1*0701 Rank BA	20.74	29.34	8.600000000000001	FENIAEGLR	FENIAEGLQ	TRUE
118	WT_EBNA1	P476Q_EBNA1	DRB1*1301 Rank	8.19	21.79	13.6	FENIAEGLR	FENIAEGLQ	TRUE
118	WT_EBNA1	P476Q_EBNA1	DRB1*1301 Rank BA	33.75	53.9	20.15	FENIAEGLR	FENIAEGLQ	TRUE
118	WT_EBNA1	P476Q_EBNA1	DRB1*1501 Rank	15.28	25.34	10.06	FENIAEGLR	FENIAEGLQ	TRUE
118	WT_EBNA1	P476Q_EBNA1	DRB1*1501 Rank BA	42.38	56.26	13.879999999999995	FENIAEGLR	FENIAEGLQ	TRUE
118	WT_EBNA1	P476Q_EBNA1	DQA1*0501-DQB1*0201 Rank BA	28.06	15.74	-12.32	FENIAEGLR	FENIAEGLQ	TRUE
119	WT_EBNA1	P476Q_EBNA1	DRB1*0101 Rank BA	21.32	27.79	6.469999999999999	FENIAEGLR	FENIAEGLQ	TRUE
119	WT_EBNA1	P476Q_EBNA1	DRB1*0301 Rank	13.59	31.72	18.13	FENIAEGLR	FENIAEGLQ	TRUE
119	WT_EBNA1	P476Q_EBNA1	DRB1*0301 Rank BA	30.33	52.37	22.04	FENIAEGLR	FENIAEGLQ	TRUE
119	WT_EBNA1	P476Q_EBNA1	DRB1*0401 Rank	13.5	6.4	-7.1	FENIAEGLR	FENIAEGLQ	TRUE
119	WT_EBNA1	P476Q_EBNA1	DRB1*0701 Rank BA	24.81	35.39	10.580000000000002	FENIAEGLR	FENIAEGLQ	TRUE
119	WT_EBNA1	P476Q_EBNA1	DRB1*1301 Rank	8.79	20.5	11.71	FENIAEGLR	FENIAEGLQ	TRUE
119	WT_EBNA1	P476Q_EBNA1	DRB1*1301 Rank BA	26.53	52.67	26.14	FENIAEGLR	FENIAEGLQ	TRUE
119	WT_EBNA1	P476Q_EBNA1	DRB1*1501 Rank	14.23	23.23	9.0	FENIAEGLR	FENIAEGLQ	TRUE
119	WT_EBNA1	P476Q_EBNA1	DRB1*1501 Rank BA	38.2	55.4	17.199999999999996	FENIAEGLR	FENIAEGLQ	TRUE
119	WT_EBNA1	P476Q_EBNA1	DQA1*0501-DQB1*0201 Rank BA	43.35	29.64	-13.71	FENIAEGLR	FENIAEGLQ	TRUE
120	WT_EBNA1	P476Q_EBNA1	DRB1*0101 Rank BA	38.63	51.45	12.82	FENIAEGLR	FENIAEGLQ	TRUE
120	WT_EBNA1	P476Q_EBNA1	DRB1*0301 Rank	71.54	84.69	13.149999999999991	IAEGLRALL	FENIAEGLQ	TRUE
120	WT_EBNA1	P476Q_EBNA1	DRB1*0301 Rank BA	45.0	61.0	16.0	IAEGLRALL	FENIAEGLQ	TRUE
120	WT_EBNA1	P476Q_EBNA1	DRB1*0401 Rank	71.63	59.33	-12.299999999999995	FENIAEGLR	FENIAEGLQ	TRUE
120	WT_EBNA1	P476Q_EBNA1	DRB1*0401 Rank BA	53.09	58.2	5.109999999999999	FENIAEGLR	FENIAEGLQ	TRUE
120	WT_EBNA1	P476Q_EBNA1	DRB1*0701 Rank	71.19	76.71	5.519999999999996	FENIAEGLR	ENIAEGLQA	TRUE
120	WT_EBNA1	P476Q_EBNA1	DRB1*0701 Rank BA	46.34	59.42	13.079999999999998	FENIAEGLR	ENIAEGLQA	TRUE
120	WT_EBNA1	P476Q_EBNA1	DRB1*1101 Rank BA	34.74	53.74	19.0	FENIAEGLR	FENIAEGLQ	TRUE
120	WT_EBNA1	P476Q_EBNA1	DRB1*1301 Rank	58.82	86.63	27.809999999999995	IAEGLRALL	NIAEGLQAL	TRUE
120	WT_EBNA1	P476Q_EBNA1	DRB1*1301 Rank BA	43.47	73.67	30.200000000000003	IAEGLRALL	NIAEGLQAL	TRUE
120	WT_EBNA1	P476Q_EBNA1	DRB1*1501 Rank	75.55	81.95	6.400000000000006	FENIAEGLR	FENIAEGLQ	TRUE
120	WT_EBNA1	P476Q_EBNA1	DRB1*1501 Rank BA	52.47	70.65	18.180000000000007	FENIAEGLR	FENIAEGLQ	TRUE
120	WT_EBNA1	P476Q_EBNA1	DQA1*0102-DQB1*0602 Rank BA	36.3	43.72	7.420000000000002	ENIAEGLRA	NIAEGLQAL	TRUE
120	WT_EBNA1	P476Q_EBNA1	DQA1*0501-DQB1*0201 Rank	71.28	61.12	-10.160000000000004	ENIAEGLRA	FENIAEGLQ	TRUE
121	WT_EBNA1	P476Q_EBNA1	DRB1*0101 Rank	67.54	60.14	-7.400000000000006	AEGLRALLA	AEGLQALLA	TRUE
121	WT_EBNA1	P476Q_EBNA1	DRB1*0101 Rank BA	29.27	37.71	8.440000000000001	AEGLRALLA	AEGLQALLA	TRUE
121	WT_EBNA1	P476Q_EBNA1	DRB1*0301 Rank	59.57	87.65	28.080000000000005	IAEGLRALL	IAEGLQALL	TRUE
121	WT_EBNA1	P476Q_EBNA1	DRB1*0301 Rank BA	32.66	52.25	19.590000000000003	IAEGLRALL	IAEGLQALL	TRUE
121	WT_EBNA1	P476Q_EBNA1	DRB1*0701 Rank BA	45.97	55.33	9.36	ENIAEGLRA	AEGLQALLA	TRUE
121	WT_EBNA1	P476Q_EBNA1	DRB1*1101 Rank	73.67	84.71	11.039999999999992	IAEGLRALL	FENIAEGLQ	TRUE
121	WT_EBNA1	P476Q_EBNA1	DRB1*1101 Rank BA	24.74	49.0	24.26	IAEGLRALL	FENIAEGLQ	TRUE
121	WT_EBNA1	P476Q_EBNA1	DRB1*1301 Rank	56.57	83.91	27.34	IAEGLRALL	IAEGLQALL	TRUE
121	WT_EBNA1	P476Q_EBNA1	DRB1*1301 Rank BA	28.25	60.12	31.87	IAEGLRALL	IAEGLQALL	TRUE
121	WT_EBNA1	P476Q_EBNA1	DRB1*1501 Rank BA	53.5	65.74	12.239999999999997	IAEGLRALL	NIAEGLQAL	TRUE
121	WT_EBNA1	P476Q_EBNA1	DQA1*0102-DQB1*0602 Rank	63.65	52.41	-11.240000000000002	AEGLRALLA	AEGLQALLA	TRUE
121	WT_EBNA1	P476Q_EBNA1	DQA1*0501-DQB1*0201 Rank	76.2	61.76	-14.440000000000005	AEGLRALLA	AEGLQALLA	TRUE
121	WT_EBNA1	P476Q_EBNA1	DQA1*0501-DQB1*0201 Rank BA	44.7	29.94	-14.760000000000002	AEGLRALLA	AEGLQALLA	TRUE
122	WT_EBNA1	P476Q_EBNA1	DRB1*0101 Rank BA	21.0	27.0	6.0	AEGLRALLA	AEGLQALLA	TRUE
122	WT_EBNA1	P476Q_EBNA1	DRB1*0301 Rank	23.3	55.59	32.290000000000006	IAEGLRALL	IAEGLQALL	TRUE
122	WT_EBNA1	P476Q_EBNA1	DRB1*0301 Rank BA	22.79	49.93	27.14	IAEGLRALL	IAEGLQALL	TRUE
122	WT_EBNA1	P476Q_EBNA1	DRB1*0401 Rank	46.68	41.63	-5.049999999999997	AEGLRALLA	AEGLQALLA	TRUE
122	WT_EBNA1	P476Q_EBNA1	DRB1*0401 Rank BA	43.97	52.56	8.590000000000003	AEGLRALLA	AEGLQALLA	TRUE
122	WT_EBNA1	P476Q_EBNA1	DRB1*0701 Rank	45.84	34.37	-11.470000000000006	AEGLRALLA	IAEGLQALL	TRUE
122	WT_EBNA1	P476Q_EBNA1	DRB1*0701 Rank BA	38.47	49.68	11.21	AEGLRALLA	IAEGLQALL	TRUE
122	WT_EBNA1	P476Q_EBNA1	DRB1*1101 Rank	24.41	59.77	35.36	IAEGLRALL	AEGLQALLA	TRUE
122	WT_EBNA1	P476Q_EBNA1	DRB1*1101 Rank BA	20.98	49.21	28.23	IAEGLRALL	AEGLQALLA	TRUE
122	WT_EBNA1	P476Q_EBNA1	DRB1*1301 Rank	15.3	55.68	40.38	IAEGLRALL	IAEGLQALL	TRUE
122	WT_EBNA1	P476Q_EBNA1	DRB1*1301 Rank BA	17.88	53.91	36.03	IAEGLRALL	IAEGLQALL	TRUE
122	WT_EBNA1	P476Q_EBNA1	DRB1*1501 Rank BA	38.1	53.25	15.15	IAEGLRALL	IAEGLQALL	TRUE
122	WT_EBNA1	P476Q_EBNA1	DQA1*0501-DQB1*0201 Rank	42.47	26.3	-16.169999999999998	AEGLRALLA	AEGLQALLA	TRUE
122	WT_EBNA1	P476Q_EBNA1	DQA1*0501-DQB1*0201 Rank BA	29.41	20.41	-9.0	AEGLRALLA	AEGLQALLA	TRUE
123	WT_EBNA1	P476Q_EBNA1	DRB1*0301 Rank	27.3	47.82	20.52	IAEGLRALL	AEGLQALLA	TRUE
123	WT_EBNA1	P476Q_EBNA1	DRB1*0301 Rank BA	24.78	41.96	17.18	IAEGLRALL	AEGLQALLA	TRUE
123	WT_EBNA1	P476Q_EBNA1	DRB1*0401 Rank BA	27.43	36.65	9.22	AEGLRALLA	AEGLQALLA	TRUE
123	WT_EBNA1	P476Q_EBNA1	DRB1*0701 Rank	41.76	30.6	-11.159999999999997	AEGLRALLA	IAEGLQALL	TRUE
123	WT_EBNA1	P476Q_EBNA1	DRB1*0701 Rank BA	32.51	38.65	6.140000000000001	AEGLRALLA	IAEGLQALL	TRUE
123	WT_EBNA1	P476Q_EBNA1	DRB1*1101 Rank	22.53	45.07	22.54	IAEGLRALL	AEGLQALLA	TRUE
123	WT_EBNA1	P476Q_EBNA1	DRB1*1101 Rank BA	13.58	29.42	15.840000000000002	IAEGLRALL	AEGLQALLA	TRUE
123	WT_EBNA1	P476Q_EBNA1	DRB1*1301 Rank	14.91	45.17	30.26	IAEGLRALL	AEGLQALLA	TRUE
123	WT_EBNA1	P476Q_EBNA1	DRB1*1301 Rank BA	14.21	37.5	23.29	IAEGLRALL	AEGLQALLA	TRUE
123	WT_EBNA1	P476Q_EBNA1	DRB1*1501 Rank BA	29.93	42.06	12.130000000000004	AEGLRALLA	AEGLQALLA	TRUE
123	WT_EBNA1	P476Q_EBNA1	DQA1*0501-DQB1*0201 Rank	36.61	22.95	-13.66	AEGLRALLA	AEGLQALLA	TRUE
124	WT_EBNA1	P476Q_EBNA1	DRB1*0301 Rank	48.77	71.61	22.84	IAEGLRALL	AEGLQALLA	TRUE
124	WT_EBNA1	P476Q_EBNA1	DRB1*0301 Rank BA	24.35	34.63	10.28	IAEGLRALL	AEGLQALLA	TRUE
124	WT_EBNA1	P476Q_EBNA1	DRB1*0401 Rank BA	19.43	28.74	9.31	LRALLARSH	LQALLARSH	TRUE
124	WT_EBNA1	P476Q_EBNA1	DRB1*0701 Rank BA	25.65	34.26	8.61	AEGLRALLA	LQALLARSH	TRUE
124	WT_EBNA1	P476Q_EBNA1	DRB1*1101 Rank	41.38	50.87	9.489999999999997	LRALLARSH	LQALLARSH	TRUE
124	WT_EBNA1	P476Q_EBNA1	DRB1*1101 Rank BA	10.0	20.26	10.260000000000002	LRALLARSH	LQALLARSH	TRUE
124	WT_EBNA1	P476Q_EBNA1	DRB1*1301 Rank	39.54	50.83	11.29	LRALLARSH	LQALLARSH	TRUE
124	WT_EBNA1	P476Q_EBNA1	DRB1*1301 Rank BA	11.23	25.9	14.669999999999998	LRALLARSH	LQALLARSH	TRUE
124	WT_EBNA1	P476Q_EBNA1	DRB1*1501 Rank	50.23	56.31	6.080000000000005	LRALLARSH	LQALLARSH	TRUE
124	WT_EBNA1	P476Q_EBNA1	DRB1*1501 Rank BA	20.96	37.42	16.46	LRALLARSH	LQALLARSH	TRUE
125	WT_EBNA1	P476Q_EBNA1	DRB1*0301 Rank BA	29.46	38.97	9.509999999999998	LRALLARSH	LQALLARSH	TRUE
125	WT_EBNA1	P476Q_EBNA1	DRB1*0401 Rank BA	11.88	21.17	9.29	LRALLARSH	LQALLARSH	TRUE
125	WT_EBNA1	P476Q_EBNA1	DRB1*0701 Rank BA	16.5	24.52	8.02	LRALLARSH	LQALLARSH	TRUE
125	WT_EBNA1	P476Q_EBNA1	DRB1*1101 Rank BA	5.94	11.33	5.39	LRALLARSH	LQALLARSH	TRUE
125	WT_EBNA1	P476Q_EBNA1	DRB1*1301 Rank BA	9.28	17.84	8.56	LRALLARSH	LQALLARSH	TRUE
125	WT_EBNA1	P476Q_EBNA1	DRB1*1501 Rank BA	14.7	25.73	11.03	LRALLARSH	LQALLARSH	TRUE
125	WT_EBNA1	P476Q_EBNA1	DQA1*0501-DQB1*0201 Rank	28.77	20.64	-8.129999999999999	AEGLRALLA	AEGLQALLA	TRUE
126	WT_EBNA1	P476Q_EBNA1	DRB1*0401 Rank BA	17.63	23.57	5.940000000000001	LRALLARSH	LQALLARSH	TRUE
126	WT_EBNA1	P476Q_EBNA1	DRB1*0701 Rank BA	22.11	28.62	6.510000000000002	LRALLARSH	LQALLARSH	TRUE
126	WT_EBNA1	P476Q_EBNA1	DRB1*1501 Rank	15.63	21.52	5.889999999999999	LRALLARSH	LQALLARSH	TRUE
126	WT_EBNA1	P476Q_EBNA1	DRB1*1501 Rank BA	22.68	35.26	12.579999999999998	LRALLARSH	LQALLARSH	TRUE
126	WT_EBNA1	P476Q_EBNA1	DQA1*0501-DQB1*0201 Rank	62.46	56.56	-5.899999999999999	LRALLARSH	LQALLARSH	TRUE
127	WT_EBNA1	P476Q_EBNA1	DRB1*0101 Rank BA	14.78	21.23	6.450000000000001	LRALLARSH	LQALLARSH	TRUE
127	WT_EBNA1	P476Q_EBNA1	DRB1*0401 Rank BA	21.56	29.82	8.260000000000002	LRALLARSH	LQALLARSH	TRUE
127	WT_EBNA1	P476Q_EBNA1	DRB1*0701 Rank BA	22.65	28.48	5.830000000000002	LARSHVERT	LARSHVERT	FALSE
127	WT_EBNA1	P476Q_EBNA1	DRB1*1501 Rank	22.75	28.05	5.300000000000001	LRALLARSH	LQALLARSH	TRUE
127	WT_EBNA1	P476Q_EBNA1	DRB1*1501 Rank BA	29.74	37.69	7.949999999999999	LRALLARSH	LQALLARSH	TRUE
128	WT_EBNA1	P476Q_EBNA1	DRB1*0101 Rank BA	12.03	18.13	6.1	LRALLARSH	LQALLARSH	TRUE
128	WT_EBNA1	P476Q_EBNA1	DRB1*0701 Rank BA	16.13	22.15	6.02	LARSHVERT	LARSHVERT	FALSE
128	WT_EBNA1	P476Q_EBNA1	DRB1*1101 Rank BA	7.69	13.35	5.659999999999999	LLARSHVER	LLARSHVER	FALSE
128	WT_EBNA1	P476Q_EBNA1	DRB1*1501 Rank BA	21.52	31.64	10.12	LLARSHVER	LLARSHVER	FALSE
129	WT_EBNA1	P476Q_EBNA1	DRB1*0101 Rank BA	22.18	30.03	7.850000000000001	LARSHVERT	LARSHVERT	FALSE
129	WT_EBNA1	P476Q_EBNA1	DRB1*0401 Rank BA	18.92	24.06	5.139999999999997	LARSHVERT	LARSHVERT	FALSE
129	WT_EBNA1	P476Q_EBNA1	DRB1*1101 Rank BA	11.83	17.62	5.790000000000001	LLARSHVER	LLARSHVER	FALSE
129	WT_EBNA1	P476Q_EBNA1	DRB1*1501 Rank BA	29.44	35.61	6.169999999999998	LARSHVERT	LARSHVERT	FALSE
130	WT_EBNA1	P476Q_EBNA1	DRB1*0101 Rank BA	43.45	50.69	7.239999999999995	LARSHVERT	LARSHVERT	FALSE
130	WT_EBNA1	P476Q_EBNA1	DRB1*0301 Rank	14.52	22.72	8.2	LLARSHVER	LLARSHVER	FALSE
130	WT_EBNA1	P476Q_EBNA1	DRB1*0301 Rank BA	29.25	38.71	9.46	LLARSHVER	LLARSHVER	FALSE
130	WT_EBNA1	P476Q_EBNA1	DRB1*0401 Rank	14.77	20.6	5.830000000000002	LARSHVERT	LARSHVERT	FALSE
130	WT_EBNA1	P476Q_EBNA1	DRB1*0401 Rank BA	27.44	39.33	11.889999999999995	LARSHVERT	LARSHVERT	FALSE
130	WT_EBNA1	P476Q_EBNA1	DRB1*0701 Rank BA	28.89	35.3	6.409999999999997	LARSHVERT	LARSHVERT	FALSE
130	WT_EBNA1	P476Q_EBNA1	DRB1*1101 Rank	18.76	24.6	5.84	LLARSHVER	LLARSHVER	FALSE
130	WT_EBNA1	P476Q_EBNA1	DRB1*1101 Rank BA	29.3	37.21	7.91	LLARSHVER	LLARSHVER	FALSE
130	WT_EBNA1	P476Q_EBNA1	DRB1*1301 Rank BA	9.98	17.72	7.739999999999998	LLARSHVER	LLARSHVER	FALSE
130	WT_EBNA1	P476Q_EBNA1	DRB1*1501 Rank BA	44.57	55.69	11.119999999999996	LARSHVERT	LARSHVERT	FALSE
131	WT_EBNA1	P476Q_EBNA1	DRB1*0101 Rank BA	36.05	41.99	5.940000000000005	LARSHVERT	LARSHVERT	FALSE
131	WT_EBNA1	P476Q_EBNA1	DRB1*0301 Rank BA	24.27	32.95	8.680000000000003	LARSHVERT	LARSHVERT	FALSE
131	WT_EBNA1	P476Q_EBNA1	DRB1*0401 Rank BA	21.66	26.96	5.300000000000001	LARSHVERT	LARSHVERT	FALSE
131	WT_EBNA1	P476Q_EBNA1	DRB1*0701 Rank BA	21.7	26.88	5.18	LARSHVERT	LARSHVERT	FALSE
131	WT_EBNA1	P476Q_EBNA1	DRB1*1101 Rank BA	28.34	34.55	6.209999999999997	LLARSHVER	LLARSHVER	FALSE
131	WT_EBNA1	P476Q_EBNA1	DRB1*1301 Rank BA	12.08	17.46	5.380000000000001	LLARSHVER	LLARSHVER	FALSE
131	WT_EBNA1	P476Q_EBNA1	DRB1*1501 Rank BA	35.04	42.71	7.670000000000002	ARSHVERTT	ARSHVERTT	FALSE
132	WT_EBNA1	P476Q_EBNA1	DRB1*0301 Rank BA	46.23	53.66	7.43	LARSHVERT	LARSHVERT	FALSE
132	WT_EBNA1	P476Q_EBNA1	DRB1*0401 Rank	73.91	64.9	-9.009999999999993	LARSHVERT	LARSHVERT	FALSE
132	WT_EBNA1	P476Q_EBNA1	DRB1*0701 Rank	77.23	71.63	-5.6000000000000085	LARSHVERT	LARSHVERT	FALSE
132	WT_EBNA1	P476Q_EBNA1	DRB1*1301 Rank	74.04	61.27	-12.770000000000003	LARSHVERT	LARSHVERT	FALSE
132	WT_EBNA1	P476Q_EBNA1	DQA1*0102-DQB1*0602 Rank	57.4	51.21	-6.189999999999998	LARSHVERT	LARSHVERT	FALSE
132	WT_EBNA1	P476Q_EBNA1	DQA1*0501-DQB1*0201 Rank	53.55	45.27	-8.279999999999994	LARSHVERT	LARSHVERT	FALSE
132	WT_EBNA1	P476Q_EBNA1	DQA1*0501-DQB1*0201 Rank BA	34.95	41.73	6.779999999999994	LARSHVERT	LARSHVERT	FALSE
133	WT_EBNA1	P476Q_EBNA1	DQA1*0501-DQB1*0201 Rank	37.06	30.83	-6.230000000000004	ERTTDEGTW	ERTTDEGTW	FALSE
113	WT_EBNA1	S474A_EBNA1	DRB1*0301 Rank	52.66	46.78	-5.879999999999996	GGSNPKFEN	GGSNPKFEN	FALSE
113	WT_EBNA1	S474A_EBNA1	DRB1*1101 Rank	65.34	57.0	-8.340000000000003	GGSNPKFEN	GGSNPKFEN	FALSE
113	WT_EBNA1	S474A_EBNA1	DRB1*1301 Rank	59.33	53.94	-5.390000000000001	GGSNPKFEN	GGSNPKFEN	FALSE
113	WT_EBNA1	S474A_EBNA1	DQA1*0102-DQB1*0602 Rank	47.87	42.17	-5.699999999999996	QGGSNPKFE	QGGSNPKFE	FALSE
114	WT_EBNA1	S474A_EBNA1	DRB1*0401 Rank BA	78.69	73.63	-5.060000000000002	PKFENIAEG	PKFENIAEA	TRUE
114	WT_EBNA1	S474A_EBNA1	DRB1*1101 Rank	47.63	54.74	7.109999999999999	GGSNPKFEN	GGSNPKFEN	FALSE
114	WT_EBNA1	S474A_EBNA1	DRB1*1301 Rank	43.33	49.29	5.960000000000001	GGSNPKFEN	GGSNPKFEN	FALSE
114	WT_EBNA1	S474A_EBNA1	DQA1*0102-DQB1*0602 Rank	23.74	32.98	9.239999999999998	SNPKFENIA	SNPKFENIA	FALSE
114	WT_EBNA1	S474A_EBNA1	DQA1*0501-DQB1*0201 Rank BA	77.94	72.39	-5.549999999999997	PKFENIAEG	PKFENIAEA	TRUE
115	WT_EBNA1	S474A_EBNA1	DRB1*0101 Rank	83.57	73.8	-9.769999999999996	PKFENIAEG	PKFENIAEA	TRUE
115	WT_EBNA1	S474A_EBNA1	DRB1*0101 Rank BA	83.35	72.44	-10.909999999999997	PKFENIAEG	PKFENIAEA	TRUE
115	WT_EBNA1	S474A_EBNA1	DRB1*0301 Rank BA	88.85	82.19	-6.659999999999997	PKFENIAEG	PKFENIAEA	TRUE
115	WT_EBNA1	S474A_EBNA1	DRB1*0401 Rank	74.15	63.71	-10.440000000000005	PKFENIAEG	PKFENIAEA	TRUE
115	WT_EBNA1	S474A_EBNA1	DRB1*0401 Rank BA	83.04	66.4	-16.64	PKFENIAEG	PKFENIAEA	TRUE
115	WT_EBNA1	S474A_EBNA1	DRB1*0701 Rank	78.89	65.87	-13.019999999999996	PKFENIAEG	PKFENIAEA	TRUE
115	WT_EBNA1	S474A_EBNA1	DRB1*0701 Rank BA	76.99	66.39	-10.599999999999994	PKFENIAEG	PKFENIAEA	TRUE
115	WT_EBNA1	S474A_EBNA1	DRB1*1101 Rank	87.6	81.02	-6.579999999999998	PKFENIAEG	SNPKFENIA	TRUE
115	WT_EBNA1	S474A_EBNA1	DRB1*1101 Rank BA	80.54	70.64	-9.900000000000006	PKFENIAEG	SNPKFENIA	TRUE
115	WT_EBNA1	S474A_EBNA1	DRB1*1301 Rank BA	90.32	80.13	-10.189999999999998	GGSNPKFEN	GGSNPKFEN	FALSE
115	WT_EBNA1	S474A_EBNA1	DRB1*1501 Rank	85.51	80.15	-5.359999999999999	SNPKFENIA	SNPKFENIA	FALSE
115	WT_EBNA1	S474A_EBNA1	DRB1*1501 Rank BA	90.34	83.57	-6.77000000000001	SNPKFENIA	SNPKFENIA	FALSE
115	WT_EBNA1	S474A_EBNA1	DQA1*0102-DQB1*0602 Rank	69.18	54.07	-15.110000000000008	PKFENIAEG	PKFENIAEA	TRUE
115	WT_EBNA1	S474A_EBNA1	DQA1*0102-DQB1*0602 Rank BA	89.41	75.58	-13.829999999999998	PKFENIAEG	PKFENIAEA	TRUE
115	WT_EBNA1	S474A_EBNA1	DQA1*0501-DQB1*0201 Rank	56.91	39.04	-17.869999999999997	PKFENIAEG	PKFENIAEA	TRUE
115	WT_EBNA1	S474A_EBNA1	DQA1*0501-DQB1*0201 Rank BA	63.67	46.57	-17.1	PKFENIAEG	PKFENIAEA	TRUE
116	WT_EBNA1	S474A_EBNA1	DRB1*0101 Rank	35.09	27.72	-7.370000000000003	FENIAEGLR	FENIAEALR	TRUE
116	WT_EBNA1	S474A_EBNA1	DRB1*0101 Rank BA	55.77	38.22	-17.550000000000004	FENIAEGLR	FENIAEALR	TRUE
116	WT_EBNA1	S474A_EBNA1	DRB1*0301 Rank BA	67.26	52.86	-14.400000000000006	FENIAEGLR	FENIAEALR	TRUE
116	WT_EBNA1	S474A_EBNA1	DRB1*0401 Rank BA	51.32	33.26	-18.06	PKFENIAEG	PKFENIAEA	TRUE
116	WT_EBNA1	S474A_EBNA1	DRB1*0701 Rank BA	49.41	34.52	-14.889999999999992	FENIAEGLR	FENIAEALR	TRUE
116	WT_EBNA1	S474A_EBNA1	DRB1*1101 Rank BA	50.33	35.96	-14.369999999999996	FENIAEGLR	FENIAEALR	TRUE
116	WT_EBNA1	S474A_EBNA1	DRB1*1301 Rank BA	62.64	52.2	-10.439999999999998	FENIAEGLR	FENIAEALR	TRUE
116	WT_EBNA1	S474A_EBNA1	DRB1*1501 Rank	46.54	38.34	-8.199999999999996	FENIAEGLR	FENIAEALR	TRUE
116	WT_EBNA1	S474A_EBNA1	DRB1*1501 Rank BA	74.72	63.14	-11.579999999999998	FENIAEGLR	FENIAEALR	TRUE
116	WT_EBNA1	S474A_EBNA1	DQA1*0102-DQB1*0602 Rank BA	81.31	62.67	-18.64	PKFENIAEG	PKFENIAEA	TRUE
116	WT_EBNA1	S474A_EBNA1	DQA1*0501-DQB1*0201 Rank BA	47.04	25.99	-21.05	FENIAEGLR	FENIAEALR	TRUE
117	WT_EBNA1	S474A_EBNA1	DRB1*0101 Rank	18.03	11.71	-6.32	FENIAEGLR	FENIAEALR	TRUE
117	WT_EBNA1	S474A_EBNA1	DRB1*0101 Rank BA	29.6	17.48	-12.12	FENIAEGLR	FENIAEALR	TRUE
117	WT_EBNA1	S474A_EBNA1	DRB1*0301 Rank	23.07	17.32	-5.75	FENIAEGLR	FENIAEALR	TRUE
117	WT_EBNA1	S474A_EBNA1	DRB1*0301 Rank BA	52.86	39.53	-13.329999999999998	FENIAEGLR	FENIAEALR	TRUE
117	WT_EBNA1	S474A_EBNA1	DRB1*0401 Rank	17.04	10.0	-7.039999999999999	FENIAEGLR	FENIAEALR	TRUE
117	WT_EBNA1	S474A_EBNA1	DRB1*0401 Rank BA	28.56	14.79	-13.77	FENIAEGLR	FENIAEALR	TRUE
117	WT_EBNA1	S474A_EBNA1	DRB1*0701 Rank	16.38	11.31	-5.069999999999999	FENIAEGLR	FENIAEALR	TRUE
117	WT_EBNA1	S474A_EBNA1	DRB1*0701 Rank BA	30.72	18.64	-12.079999999999998	FENIAEGLR	FENIAEALR	TRUE
117	WT_EBNA1	S474A_EBNA1	DRB1*1101 Rank BA	26.42	19.0	-7.420000000000002	FENIAEGLR	FENIAEALR	TRUE
117	WT_EBNA1	S474A_EBNA1	DRB1*1301 Rank BA	46.82	35.77	-11.049999999999995	FENIAEGLR	FENIAEALR	TRUE
117	WT_EBNA1	S474A_EBNA1	DRB1*1501 Rank	22.8	16.19	-6.609999999999999	FENIAEGLR	FENIAEALR	TRUE
117	WT_EBNA1	S474A_EBNA1	DRB1*1501 Rank BA	51.23	41.75	-9.479999999999997	FENIAEGLR	FENIAEALR	TRUE
117	WT_EBNA1	S474A_EBNA1	DQA1*0102-DQB1*0602 Rank	22.13	16.81	-5.32	PKFENIAEG	PKFENIAEA	TRUE
117	WT_EBNA1	S474A_EBNA1	DQA1*0102-DQB1*0602 Rank BA	54.9	22.39	-32.51	PKFENIAEG	PKFENIAEA	TRUE
117	WT_EBNA1	S474A_EBNA1	DQA1*0501-DQB1*0201 Rank	21.14	14.73	-6.41	FENIAEGLR	FENIAEALR	TRUE
117	WT_EBNA1	S474A_EBNA1	DQA1*0501-DQB1*0201 Rank BA	45.16	19.91	-25.25	FENIAEGLR	FENIAEALR	TRUE
118	WT_EBNA1	S474A_EBNA1	DRB1*0101 Rank BA	21.71	13.29	-8.420000000000002	FENIAEGLR	FENIAEALR	TRUE
118	WT_EBNA1	S474A_EBNA1	DRB1*0301 Rank BA	33.94	22.7	-11.239999999999998	FENIAEGLR	FENIAEALR	TRUE
118	WT_EBNA1	S474A_EBNA1	DRB1*0401 Rank	14.36	7.65	-6.709999999999999	FENIAEGLR	FENIAEALR	TRUE
118	WT_EBNA1	S474A_EBNA1	DRB1*0401 Rank BA	24.24	12.9	-11.339999999999998	FENIAEGLR	FENIAEALR	TRUE
118	WT_EBNA1	S474A_EBNA1	DRB1*0701 Rank BA	20.74	11.93	-8.809999999999999	FENIAEGLR	FENIAEALR	TRUE
118	WT_EBNA1	S474A_EBNA1	DRB1*1301 Rank BA	33.75	26.01	-7.739999999999998	FENIAEGLR	FENIAEALR	TRUE
118	WT_EBNA1	S474A_EBNA1	DRB1*1501 Rank BA	42.38	32.98	-9.400000000000006	FENIAEGLR	FENIAEALR	TRUE
118	WT_EBNA1	S474A_EBNA1	DQA1*0102-DQB1*0602 Rank	27.87	9.52	-18.35	ENIAEGLRA	ENIAEALRA	TRUE
118	WT_EBNA1	S474A_EBNA1	DQA1*0102-DQB1*0602 Rank BA	34.47	13.13	-21.34	ENIAEGLRA	ENIAEALRA	TRUE
118	WT_EBNA1	S474A_EBNA1	DQA1*0501-DQB1*0201 Rank	17.26	10.4	-6.860000000000001	FENIAEGLR	FENIAEALR	TRUE
118	WT_EBNA1	S474A_EBNA1	DQA1*0501-DQB1*0201 Rank BA	28.06	12.56	-15.499999999999998	FENIAEGLR	FENIAEALR	TRUE
119	WT_EBNA1	S474A_EBNA1	DRB1*0101 Rank BA	21.32	14.26	-7.0600000000000005	FENIAEGLR	FENIAEALR	TRUE
119	WT_EBNA1	S474A_EBNA1	DRB1*0301 Rank BA	30.33	22.71	-7.619999999999997	FENIAEGLR	FENIAEALR	TRUE
119	WT_EBNA1	S474A_EBNA1	DRB1*0401 Rank	13.5	7.63	-5.87	FENIAEGLR	FENIAEALR	TRUE
119	WT_EBNA1	S474A_EBNA1	DRB1*0401 Rank BA	34.43	19.2	-15.23	FENIAEGLR	FENIAEALR	TRUE
119	WT_EBNA1	S474A_EBNA1	DRB1*0701 Rank BA	24.81	16.13	-8.68	FENIAEGLR	FENIAEALR	TRUE
119	WT_EBNA1	S474A_EBNA1	DRB1*1101 Rank BA	21.07	16.02	-5.050000000000001	FENIAEGLR	FENIAEALR	TRUE
119	WT_EBNA1	S474A_EBNA1	DRB1*1301 Rank BA	26.53	19.58	-6.950000000000003	FENIAEGLR	FENIAEALR	TRUE
119	WT_EBNA1	S474A_EBNA1	DRB1*1501 Rank BA	38.2	31.18	-7.020000000000003	FENIAEGLR	FENIAEALR	TRUE
119	WT_EBNA1	S474A_EBNA1	DQA1*0102-DQB1*0602 Rank	21.28	6.7	-14.580000000000002	ENIAEGLRA	ENIAEALRA	TRUE
119	WT_EBNA1	S474A_EBNA1	DQA1*0102-DQB1*0602 Rank BA	36.81	15.0	-21.81	ENIAEGLRA	ENIAEALRA	TRUE
119	WT_EBNA1	S474A_EBNA1	DQA1*0501-DQB1*0201 Rank	10.99	5.89	-5.1000000000000005	FENIAEGLR	FENIAEALR	TRUE
119	WT_EBNA1	S474A_EBNA1	DQA1*0501-DQB1*0201 Rank BA	43.35	23.39	-19.96	FENIAEGLR	FENIAEALR	TRUE
120	WT_EBNA1	S474A_EBNA1	DRB1*0101 Rank	61.29	48.76	-12.53	FENIAEGLR	FENIAEALR	TRUE
120	WT_EBNA1	S474A_EBNA1	DRB1*0101 Rank BA	38.63	28.38	-10.250000000000004	FENIAEGLR	FENIAEALR	TRUE
120	WT_EBNA1	S474A_EBNA1	DRB1*0301 Rank	71.54	62.96	-8.580000000000005	IAEGLRALL	IAEALRALL	TRUE
120	WT_EBNA1	S474A_EBNA1	DRB1*0301 Rank BA	45.0	39.42	-5.579999999999998	IAEGLRALL	IAEALRALL	TRUE
120	WT_EBNA1	S474A_EBNA1	DRB1*0401 Rank	71.63	59.62	-12.009999999999998	FENIAEGLR	FENIAEALR	TRUE
120	WT_EBNA1	S474A_EBNA1	DRB1*0401 Rank BA	53.09	41.08	-12.010000000000003	FENIAEGLR	FENIAEALR	TRUE
120	WT_EBNA1	S474A_EBNA1	DRB1*0701 Rank	71.19	55.43	-15.759999999999998	FENIAEGLR	ENIAEALRA	TRUE
120	WT_EBNA1	S474A_EBNA1	DRB1*0701 Rank BA	46.34	36.17	-10.170000000000002	FENIAEGLR	ENIAEALRA	TRUE
120	WT_EBNA1	S474A_EBNA1	DRB1*1101 Rank	60.8	49.77	-11.029999999999994	FENIAEGLR	IAEALRALL	TRUE
120	WT_EBNA1	S474A_EBNA1	DRB1*1101 Rank BA	34.74	28.24	-6.500000000000004	FENIAEGLR	IAEALRALL	TRUE
120	WT_EBNA1	S474A_EBNA1	DRB1*1301 Rank	58.82	47.94	-10.880000000000004	IAEGLRALL	IAEALRALL	TRUE
120	WT_EBNA1	S474A_EBNA1	DRB1*1501 Rank	75.55	68.02	-7.530000000000001	FENIAEGLR	FENIAEALR	TRUE
120	WT_EBNA1	S474A_EBNA1	DQA1*0102-DQB1*0602 Rank	68.0	44.51	-23.49	ENIAEGLRA	ENIAEALRA	TRUE
120	WT_EBNA1	S474A_EBNA1	DQA1*0102-DQB1*0602 Rank BA	36.3	21.5	-14.799999999999995	ENIAEGLRA	ENIAEALRA	TRUE
120	WT_EBNA1	S474A_EBNA1	DQA1*0501-DQB1*0201 Rank	71.28	60.5	-10.78	ENIAEGLRA	ENIAEALRA	TRUE
120	WT_EBNA1	S474A_EBNA1	DQA1*0501-DQB1*0201 Rank BA	44.01	34.78	-9.229999999999997	ENIAEGLRA	ENIAEALRA	TRUE
121	WT_EBNA1	S474A_EBNA1	DRB1*0101 Rank	67.54	51.68	-15.860000000000008	AEGLRALLA	AEALRALLA	TRUE
121	WT_EBNA1	S474A_EBNA1	DRB1*0101 Rank BA	29.27	17.18	-12.09	AEGLRALLA	AEALRALLA	TRUE
121	WT_EBNA1	S474A_EBNA1	DRB1*0301 Rank	59.57	54.28	-5.289999999999999	IAEGLRALL	IAEALRALL	TRUE
121	WT_EBNA1	S474A_EBNA1	DRB1*0301 Rank BA	32.66	25.34	-7.319999999999997	IAEGLRALL	IAEALRALL	TRUE
121	WT_EBNA1	S474A_EBNA1	DRB1*0401 Rank	85.98	80.91	-5.070000000000007	AEGLRALLA	AEALRALLA	TRUE
121	WT_EBNA1	S474A_EBNA1	DRB1*0401 Rank BA	50.53	34.58	-15.950000000000005	AEGLRALLA	AEALRALLA	TRUE
121	WT_EBNA1	S474A_EBNA1	DRB1*0701 Rank	82.19	74.21	-7.980000000000004	ENIAEGLRA	ENIAEALRA	TRUE
121	WT_EBNA1	S474A_EBNA1	DRB1*0701 Rank BA	45.97	30.93	-15.04	ENIAEGLRA	ENIAEALRA	TRUE
121	WT_EBNA1	S474A_EBNA1	DRB1*1101 Rank	73.67	45.19	-28.480000000000004	IAEGLRALL	IAEALRALL	TRUE
121	WT_EBNA1	S474A_EBNA1	DRB1*1101 Rank BA	24.74	15.6	-9.14	IAEGLRALL	IAEALRALL	TRUE
121	WT_EBNA1	S474A_EBNA1	DRB1*1301 Rank	56.57	42.01	-14.560000000000002	IAEGLRALL	IAEALRALL	TRUE
121	WT_EBNA1	S474A_EBNA1	DRB1*1301 Rank BA	28.25	18.86	-9.39	IAEGLRALL	IAEALRALL	TRUE
121	WT_EBNA1	S474A_EBNA1	DRB1*1501 Rank	85.17	77.49	-7.680000000000007	IAEGLRALL	IAEALRALL	TRUE
121	WT_EBNA1	S474A_EBNA1	DRB1*1501 Rank BA	53.5	41.43	-12.07	IAEGLRALL	IAEALRALL	TRUE
121	WT_EBNA1	S474A_EBNA1	DQA1*0102-DQB1*0602 Rank BA	22.05	16.57	-5.48	AEGLRALLA	ENIAEALRA	TRUE
121	WT_EBNA1	S474A_EBNA1	DQA1*0501-DQB1*0201 Rank BA	44.7	32.39	-12.310000000000002	AEGLRALLA	AEALRALLA	TRUE
122	WT_EBNA1	S474A_EBNA1	DRB1*0101 Rank	20.99	9.65	-11.339999999999998	AEGLRALLA	AEALRALLA	TRUE
122	WT_EBNA1	S474A_EBNA1	DRB1*0101 Rank BA	21.0	12.0	-9.0	AEGLRALLA	AEALRALLA	TRUE
122	WT_EBNA1	S474A_EBNA1	DRB1*0301 Rank	23.3	12.97	-10.33	IAEGLRALL	IAEALRALL	TRUE
122	WT_EBNA1	S474A_EBNA1	DRB1*0301 Rank BA	22.79	17.08	-5.710000000000001	IAEGLRALL	IAEALRALL	TRUE
122	WT_EBNA1	S474A_EBNA1	DRB1*0401 Rank	46.68	38.96	-7.719999999999999	AEGLRALLA	AEALRALLA	TRUE
122	WT_EBNA1	S474A_EBNA1	DRB1*0401 Rank BA	43.97	33.1	-10.869999999999996	AEGLRALLA	AEALRALLA	TRUE
122	WT_EBNA1	S474A_EBNA1	DRB1*0701 Rank	45.84	35.36	-10.480000000000004	AEGLRALLA	AEALRALLA	TRUE
122	WT_EBNA1	S474A_EBNA1	DRB1*0701 Rank BA	38.47	25.79	-12.68	AEGLRALLA	AEALRALLA	TRUE
122	WT_EBNA1	S474A_EBNA1	DRB1*1101 Rank	24.41	9.97	-14.44	IAEGLRALL	IAEALRALL	TRUE
122	WT_EBNA1	S474A_EBNA1	DRB1*1101 Rank BA	20.98	11.61	-9.37	IAEGLRALL	IAEALRALL	TRUE
122	WT_EBNA1	S474A_EBNA1	DRB1*1301 Rank	15.3	8.57	-6.73	IAEGLRALL	IAEALRALL	TRUE
122	WT_EBNA1	S474A_EBNA1	DRB1*1301 Rank BA	17.88	11.93	-5.949999999999999	IAEGLRALL	IAEALRALL	TRUE
122	WT_EBNA1	S474A_EBNA1	DRB1*1501 Rank	43.37	28.22	-15.15	IAEGLRALL	IAEALRALL	TRUE
122	WT_EBNA1	S474A_EBNA1	DRB1*1501 Rank BA	38.1	28.26	-9.84	IAEGLRALL	IAEALRALL	TRUE
122	WT_EBNA1	S474A_EBNA1	DQA1*0102-DQB1*0602 Rank	6.88	14.49	7.61	AEGLRALLA	AEALRALLA	TRUE
122	WT_EBNA1	S474A_EBNA1	DQA1*0501-DQB1*0201 Rank BA	29.41	22.76	-6.649999999999999	AEGLRALLA	AEALRALLA	TRUE
123	WT_EBNA1	S474A_EBNA1	DRB1*0101 Rank	13.47	5.39	-8.080000000000002	AEGLRALLA	AEALRALLA	TRUE
123	WT_EBNA1	S474A_EBNA1	DRB1*0101 Rank BA	11.56	6.22	-5.340000000000001	AEGLRALLA	AEALRALLA	TRUE
123	WT_EBNA1	S474A_EBNA1	DRB1*0301 Rank	27.3	16.96	-10.34	IAEGLRALL	IAEALRALL	TRUE
123	WT_EBNA1	S474A_EBNA1	DRB1*0401 Rank	33.88	27.53	-6.350000000000001	AEGLRALLA	AEALRALLA	TRUE
123	WT_EBNA1	S474A_EBNA1	DRB1*0401 Rank BA	27.43	19.6	-7.829999999999998	AEGLRALLA	AEALRALLA	TRUE
123	WT_EBNA1	S474A_EBNA1	DRB1*0701 Rank	41.76	35.07	-6.689999999999998	AEGLRALLA	AEALRALLA	TRUE
123	WT_EBNA1	S474A_EBNA1	DRB1*0701 Rank BA	32.51	22.84	-9.669999999999998	AEGLRALLA	AEALRALLA	TRUE
123	WT_EBNA1	S474A_EBNA1	DRB1*1101 Rank	22.53	10.23	-12.3	IAEGLRALL	IAEALRALL	TRUE
123	WT_EBNA1	S474A_EBNA1	DRB1*1301 Rank	14.91	8.7	-6.210000000000001	IAEGLRALL	IAEALRALL	TRUE
123	WT_EBNA1	S474A_EBNA1	DRB1*1501 Rank	40.61	25.75	-14.86	AEGLRALLA	AEALRALLA	TRUE
123	WT_EBNA1	S474A_EBNA1	DRB1*1501 Rank BA	29.93	21.39	-8.54	AEGLRALLA	AEALRALLA	TRUE
124	WT_EBNA1	S474A_EBNA1	DRB1*0101 Rank	17.65	11.36	-6.289999999999999	LRALLARSH	AEALRALLA	TRUE
124	WT_EBNA1	S474A_EBNA1	DRB1*0701 Rank BA	25.65	19.43	-6.219999999999999	AEGLRALLA	AEALRALLA	TRUE
124	WT_EBNA1	S474A_EBNA1	DQA1*0501-DQB1*0201 Rank	47.89	53.57	5.68	AEGLRALLA	AEALRALLA	TRUE
125	WT_EBNA1	S474A_EBNA1	DQA1*0501-DQB1*0201 Rank	28.77	21.29	-7.48	AEGLRALLA	ALRALLARS	TRUE
126	WT_EBNA1	S474A_EBNA1	DRB1*0301 Rank	33.81	39.0	5.189999999999998	LLARSHVER	LLARSHVER	FALSE
126	WT_EBNA1	S474A_EBNA1	DRB1*0701 Rank	26.64	33.5	6.859999999999999	LRALLARSH	LRALLARSH	FALSE
127	WT_EBNA1	S474A_EBNA1	DRB1*0701 Rank	24.75	30.46	5.710000000000001	LARSHVERT	LARSHVERT	FALSE
127	WT_EBNA1	S474A_EBNA1	DQA1*0501-DQB1*0201 Rank	33.77	42.61	8.839999999999996	LARSHVERT	LARSHVERT	FALSE
128	WT_EBNA1	S474A_EBNA1	DRB1*0101 Rank	33.52	39.9	6.379999999999996	LRALLARSH	LRALLARSH	FALSE
128	WT_EBNA1	S474A_EBNA1	DRB1*0401 Rank	23.63	28.67	5.040000000000003	LARSHVERT	LARSHVERT	FALSE
128	WT_EBNA1	S474A_EBNA1	DQA1*0501-DQB1*0201 Rank	14.84	22.37	7.530000000000001	LARSHVERT	LARSHVERT	FALSE
130	WT_EBNA1	S474A_EBNA1	DRB1*0101 Rank BA	43.45	37.42	-6.030000000000001	LARSHVERT	LARSHVERT	FALSE
130	WT_EBNA1	S474A_EBNA1	DRB1*0301 Rank BA	29.25	21.56	-7.690000000000001	LLARSHVER	LLARSHVER	FALSE
130	WT_EBNA1	S474A_EBNA1	DRB1*0401 Rank BA	27.44	22.12	-5.32	LARSHVERT	LARSHVERT	FALSE
130	WT_EBNA1	S474A_EBNA1	DRB1*0701 Rank BA	28.89	21.9	-6.990000000000002	LARSHVERT	LARSHVERT	FALSE
130	WT_EBNA1	S474A_EBNA1	DRB1*1101 Rank BA	29.3	23.78	-5.52	LLARSHVER	LLARSHVER	FALSE
130	WT_EBNA1	S474A_EBNA1	DRB1*1501 Rank BA	44.57	37.08	-7.490000000000002	LARSHVERT	LARSHVERT	FALSE
130	WT_EBNA1	S474A_EBNA1	DQA1*0102-DQB1*0602 Rank BA	20.64	12.29	-8.350000000000001	LARSHVERT	LARSHVERT	FALSE
130	WT_EBNA1	S474A_EBNA1	DQA1*0501-DQB1*0201 Rank BA	44.83	38.03	-6.799999999999997	LARSHVERT	LARSHVERT	FALSE
131	WT_EBNA1	S474A_EBNA1	DRB1*0301 Rank BA	24.27	18.88	-5.390000000000001	LARSHVERT	LARSHVERT	FALSE
113	WT_EBNA1	S474T_EBNA1	DRB1*1101 Rank	65.34	56.77	-8.57	GGSNPKFEN	GGSNPKFEN	FALSE
114	WT_EBNA1	S474T_EBNA1	DRB1*0101 Rank	72.09	77.49	5.399999999999992	PKFENIAEG	PKFENIAET	TRUE
114	WT_EBNA1	S474T_EBNA1	DRB1*0401 Rank	54.81	68.6	13.789999999999992	PKFENIAEG	PKFENIAET	TRUE
114	WT_EBNA1	S474T_EBNA1	DRB1*0701 Rank	64.14	70.92	6.780000000000001	PKFENIAEG	GSNPKFENI	TRUE
114	WT_EBNA1	S474T_EBNA1	DRB1*1101 Rank	47.63	54.95	7.32	GGSNPKFEN	GGSNPKFEN	FALSE
114	WT_EBNA1	S474T_EBNA1	DRB1*1301 Rank	43.33	48.52	5.190000000000005	GGSNPKFEN	GGSNPKFEN	FALSE
114	WT_EBNA1	S474T_EBNA1	DQA1*0102-DQB1*0602 Rank	23.74	31.87	8.130000000000003	SNPKFENIA	SNPKFENIA	FALSE
115	WT_EBNA1	S474T_EBNA1	DRB1*0101 Rank	83.57	78.24	-5.329999999999998	PKFENIAEG	PKFENIAET	TRUE
115	WT_EBNA1	S474T_EBNA1	DRB1*0101 Rank BA	83.35	77.21	-6.140000000000001	PKFENIAEG	PKFENIAET	TRUE
115	WT_EBNA1	S474T_EBNA1	DRB1*0401 Rank BA	83.04	76.34	-6.700000000000003	PKFENIAEG	PKFENIAET	TRUE
115	WT_EBNA1	S474T_EBNA1	DRB1*0701 Rank	78.89	71.36	-7.530000000000001	PKFENIAEG	PKFENIAET	TRUE
115	WT_EBNA1	S474T_EBNA1	DRB1*0701 Rank BA	76.99	70.22	-6.769999999999996	PKFENIAEG	PKFENIAET	TRUE
115	WT_EBNA1	S474T_EBNA1	DRB1*1101 Rank	87.6	82.32	-5.280000000000001	PKFENIAEG	PKFENIAET	TRUE
115	WT_EBNA1	S474T_EBNA1	DRB1*1101 Rank BA	80.54	73.58	-6.960000000000008	PKFENIAEG	PKFENIAET	TRUE
115	WT_EBNA1	S474T_EBNA1	DRB1*1301 Rank BA	90.32	83.72	-6.599999999999994	GGSNPKFEN	GGSNPKFEN	FALSE
115	WT_EBNA1	S474T_EBNA1	DRB1*1501 Rank	85.51	80.11	-5.400000000000006	SNPKFENIA	SNPKFENIA	FALSE
115	WT_EBNA1	S474T_EBNA1	DQA1*0102-DQB1*0602 Rank	69.18	63.97	-5.210000000000008	PKFENIAEG	SNPKFENIA	TRUE
115	WT_EBNA1	S474T_EBNA1	DQA1*0102-DQB1*0602 Rank BA	89.41	83.73	-5.679999999999993	PKFENIAEG	SNPKFENIA	TRUE
115	WT_EBNA1	S474T_EBNA1	DQA1*0501-DQB1*0201 Rank	56.91	42.3	-14.61	PKFENIAEG	PKFENIAET	TRUE
115	WT_EBNA1	S474T_EBNA1	DQA1*0501-DQB1*0201 Rank BA	63.67	54.24	-9.43	PKFENIAEG	PKFENIAET	TRUE
116	WT_EBNA1	S474T_EBNA1	DRB1*0101 Rank BA	55.77	48.47	-7.300000000000004	FENIAEGLR	FENIAETLR	TRUE
116	WT_EBNA1	S474T_EBNA1	DRB1*0301 Rank BA	67.26	58.87	-8.390000000000008	FENIAEGLR	FENIAETLR	TRUE
116	WT_EBNA1	S474T_EBNA1	DRB1*0401 Rank	27.6	38.06	10.46	PKFENIAEG	FENIAETLR	TRUE
116	WT_EBNA1	S474T_EBNA1	DRB1*0701 Rank BA	49.41	44.11	-5.299999999999997	FENIAEGLR	FENIAETLR	TRUE
116	WT_EBNA1	S474T_EBNA1	DRB1*1101 Rank	25.28	32.16	6.879999999999996	FENIAEGLR	FENIAETLR	TRUE
116	WT_EBNA1	S474T_EBNA1	DRB1*1301 Rank	34.25	43.65	9.4	FENIAEGLR	FENIAETLR	TRUE
116	WT_EBNA1	S474T_EBNA1	DRB1*1501 Rank	46.54	52.69	6.149999999999999	FENIAEGLR	FENIAETLR	TRUE
116	WT_EBNA1	S474T_EBNA1	DQA1*0102-DQB1*0602 Rank	21.64	35.6	13.96	PKFENIAEG	PKFENIAET	TRUE
116	WT_EBNA1	S474T_EBNA1	DQA1*0501-DQB1*0201 Rank BA	47.04	38.75	-8.29	FENIAEGLR	FENIAETLR	TRUE
117	WT_EBNA1	S474T_EBNA1	DRB1*0301 Rank BA	52.86	46.69	-6.170000000000002	FENIAEGLR	FENIAETLR	TRUE
117	WT_EBNA1	S474T_EBNA1	DRB1*0401 Rank BA	28.56	17.91	-10.65	FENIAEGLR	FENIAETLR	TRUE
117	WT_EBNA1	S474T_EBNA1	DQA1*0102-DQB1*0602 Rank BA	54.9	36.14	-18.76	PKFENIAEG	ENIAETLRA	TRUE
117	WT_EBNA1	S474T_EBNA1	DQA1*0501-DQB1*0201 Rank BA	45.16	31.72	-13.439999999999998	FENIAEGLR	FENIAETLR	TRUE
118	WT_EBNA1	S474T_EBNA1	DRB1*0301 Rank BA	33.94	26.33	-7.609999999999999	FENIAEGLR	FENIAETLR	TRUE
118	WT_EBNA1	S474T_EBNA1	DRB1*0401 Rank BA	24.24	14.35	-9.89	FENIAEGLR	FENIAETLR	TRUE
118	WT_EBNA1	S474T_EBNA1	DQA1*0102-DQB1*0602 Rank	27.87	9.81	-18.06	ENIAEGLRA	ENIAETLRA	TRUE
118	WT_EBNA1	S474T_EBNA1	DQA1*0102-DQB1*0602 Rank BA	34.47	15.41	-19.06	ENIAEGLRA	ENIAETLRA	TRUE
118	WT_EBNA1	S474T_EBNA1	DQA1*0501-DQB1*0201 Rank BA	28.06	19.65	-8.41	FENIAEGLR	FENIAETLR	TRUE
119	WT_EBNA1	S474T_EBNA1	DRB1*0301 Rank BA	30.33	23.9	-6.43	FENIAEGLR	FENIAETLR	TRUE
119	WT_EBNA1	S474T_EBNA1	DRB1*0401 Rank BA	34.43	18.48	-15.95	FENIAEGLR	FENIAETLR	TRUE
119	WT_EBNA1	S474T_EBNA1	DRB1*0701 Rank BA	24.81	19.16	-5.649999999999999	FENIAEGLR	FENIAETLR	TRUE
119	WT_EBNA1	S474T_EBNA1	DQA1*0102-DQB1*0602 Rank	21.28	6.83	-14.45	ENIAEGLRA	ENIAETLRA	TRUE
119	WT_EBNA1	S474T_EBNA1	DQA1*0102-DQB1*0602 Rank BA	36.81	17.57	-19.24	ENIAEGLRA	ENIAETLRA	TRUE
119	WT_EBNA1	S474T_EBNA1	DQA1*0501-DQB1*0201 Rank BA	43.35	32.28	-11.07	FENIAEGLR	FENIAETLR	TRUE
120	WT_EBNA1	S474T_EBNA1	DRB1*0301 Rank	71.54	61.66	-9.88000000000001	IAEGLRALL	IAETLRALL	TRUE
120	WT_EBNA1	S474T_EBNA1	DRB1*0401 Rank	71.63	61.57	-10.059999999999995	FENIAEGLR	ENIAETLRA	TRUE
120	WT_EBNA1	S474T_EBNA1	DRB1*0401 Rank BA	53.09	33.84	-19.25	FENIAEGLR	ENIAETLRA	TRUE
120	WT_EBNA1	S474T_EBNA1	DRB1*0701 Rank BA	46.34	39.77	-6.57	FENIAEGLR	FENIAETLR	TRUE
120	WT_EBNA1	S474T_EBNA1	DRB1*1301 Rank	58.82	49.22	-9.6	IAEGLRALL	IAETLRALL	TRUE
120	WT_EBNA1	S474T_EBNA1	DQA1*0102-DQB1*0602 Rank	68.0	38.61	-29.39	ENIAEGLRA	ENIAETLRA	TRUE
120	WT_EBNA1	S474T_EBNA1	DQA1*0102-DQB1*0602 Rank BA	36.3	26.18	-10.119999999999996	ENIAEGLRA	ENIAETLRA	TRUE
120	WT_EBNA1	S474T_EBNA1	DQA1*0501-DQB1*0201 Rank	71.28	63.48	-7.800000000000004	ENIAEGLRA	AETLRALLA	TRUE
120	WT_EBNA1	S474T_EBNA1	DQA1*0501-DQB1*0201 Rank BA	44.01	31.2	-12.81	ENIAEGLRA	AETLRALLA	TRUE
121	WT_EBNA1	S474T_EBNA1	DRB1*0101 Rank	67.54	62.14	-5.400000000000006	AEGLRALLA	AETLRALLA	TRUE
121	WT_EBNA1	S474T_EBNA1	DRB1*0301 Rank BA	32.66	27.2	-5.459999999999997	IAEGLRALL	IAETLRALL	TRUE
121	WT_EBNA1	S474T_EBNA1	DRB1*0401 Rank BA	50.53	34.13	-16.4	AEGLRALLA	ENIAETLRA	TRUE
121	WT_EBNA1	S474T_EBNA1	DRB1*0701 Rank	82.19	74.98	-7.209999999999994	ENIAEGLRA	ENIAETLRA	TRUE
121	WT_EBNA1	S474T_EBNA1	DRB1*0701 Rank BA	45.97	34.13	-11.839999999999996	ENIAEGLRA	ENIAETLRA	TRUE
121	WT_EBNA1	S474T_EBNA1	DRB1*1101 Rank	73.67	54.2	-19.47	IAEGLRALL	IAETLRALL	TRUE
121	WT_EBNA1	S474T_EBNA1	DRB1*1101 Rank BA	24.74	19.1	-5.639999999999997	IAEGLRALL	IAETLRALL	TRUE
121	WT_EBNA1	S474T_EBNA1	DRB1*1301 Rank	56.57	40.42	-16.15	IAEGLRALL	IAETLRALL	TRUE
121	WT_EBNA1	S474T_EBNA1	DRB1*1501 Rank	85.17	77.52	-7.650000000000006	IAEGLRALL	IAETLRALL	TRUE
121	WT_EBNA1	S474T_EBNA1	DRB1*1501 Rank BA	53.5	44.53	-8.969999999999999	IAEGLRALL	IAETLRALL	TRUE
121	WT_EBNA1	S474T_EBNA1	DQA1*0102-DQB1*0602 Rank	63.65	57.17	-6.479999999999997	AEGLRALLA	ENIAETLRA	TRUE
121	WT_EBNA1	S474T_EBNA1	DQA1*0501-DQB1*0201 Rank	76.2	62.18	-14.020000000000003	AEGLRALLA	AETLRALLA	TRUE
121	WT_EBNA1	S474T_EBNA1	DQA1*0501-DQB1*0201 Rank BA	44.7	26.33	-18.370000000000005	AEGLRALLA	AETLRALLA	TRUE
122	WT_EBNA1	S474T_EBNA1	DRB1*0301 Rank	23.3	15.13	-8.17	IAEGLRALL	IAETLRALL	TRUE
122	WT_EBNA1	S474T_EBNA1	DRB1*0401 Rank BA	43.97	34.03	-9.939999999999998	AEGLRALLA	AETLRALLA	TRUE
122	WT_EBNA1	S474T_EBNA1	DRB1*0701 Rank	45.84	38.99	-6.850000000000001	AEGLRALLA	IAETLRALL	TRUE
122	WT_EBNA1	S474T_EBNA1	DRB1*0701 Rank BA	38.47	27.04	-11.43	AEGLRALLA	IAETLRALL	TRUE
122	WT_EBNA1	S474T_EBNA1	DRB1*1101 Rank	24.41	12.53	-11.88	IAEGLRALL	IAETLRALL	TRUE
122	WT_EBNA1	S474T_EBNA1	DRB1*1101 Rank BA	20.98	13.02	-7.960000000000001	IAEGLRALL	IAETLRALL	TRUE
122	WT_EBNA1	S474T_EBNA1	DRB1*1501 Rank	43.37	36.57	-6.799999999999997	IAEGLRALL	IAETLRALL	TRUE
122	WT_EBNA1	S474T_EBNA1	DRB1*1501 Rank BA	38.1	32.8	-5.300000000000004	IAEGLRALL	IAETLRALL	TRUE
122	WT_EBNA1	S474T_EBNA1	DQA1*0102-DQB1*0602 Rank	6.88	16.35	9.470000000000002	AEGLRALLA	AETLRALLA	TRUE
122	WT_EBNA1	S474T_EBNA1	DQA1*0501-DQB1*0201 Rank	42.47	30.64	-11.829999999999998	AEGLRALLA	AETLRALLA	TRUE
122	WT_EBNA1	S474T_EBNA1	DQA1*0501-DQB1*0201 Rank BA	29.41	24.0	-5.41	AEGLRALLA	AETLRALLA	TRUE
123	WT_EBNA1	S474T_EBNA1	DRB1*0301 Rank	27.3	21.56	-5.740000000000002	IAEGLRALL	IAETLRALL	TRUE
123	WT_EBNA1	S474T_EBNA1	DRB1*0401 Rank BA	27.43	21.51	-5.919999999999998	AEGLRALLA	AETLRALLA	TRUE
123	WT_EBNA1	S474T_EBNA1	DRB1*0701 Rank BA	32.51	24.28	-8.229999999999997	AEGLRALLA	AETLRALLA	TRUE
123	WT_EBNA1	S474T_EBNA1	DRB1*1101 Rank	22.53	12.43	-10.1	IAEGLRALL	IAETLRALL	TRUE
123	WT_EBNA1	S474T_EBNA1	DRB1*1501 Rank	40.61	33.76	-6.850000000000001	AEGLRALLA	IAETLRALL	TRUE
123	WT_EBNA1	S474T_EBNA1	DRB1*1501 Rank BA	29.93	24.56	-5.370000000000001	AEGLRALLA	IAETLRALL	TRUE
123	WT_EBNA1	S474T_EBNA1	DQA1*0102-DQB1*0602 Rank	6.37	12.44	6.069999999999999	AEGLRALLA	AETLRALLA	TRUE
123	WT_EBNA1	S474T_EBNA1	DQA1*0501-DQB1*0201 Rank	36.61	22.47	-14.14	AEGLRALLA	AETLRALLA	TRUE
124	WT_EBNA1	S474T_EBNA1	DRB1*0701 Rank BA	25.65	20.33	-5.32	AEGLRALLA	LRALLARSH	TRUE
125	WT_EBNA1	S474T_EBNA1	DRB1*0301 Rank BA	29.46	24.03	-5.43	LRALLARSH	LRALLARSH	FALSE
125	WT_EBNA1	S474T_EBNA1	DQA1*0501-DQB1*0201 Rank	28.77	15.97	-12.8	AEGLRALLA	AETLRALLA	TRUE
125	WT_EBNA1	S474T_EBNA1	DQA1*0501-DQB1*0201 Rank BA	22.17	15.05	-7.120000000000001	AEGLRALLA	AETLRALLA	TRUE
126	WT_EBNA1	S474T_EBNA1	DRB1*0701 Rank	26.64	32.54	5.899999999999999	LRALLARSH	LRALLARSH	FALSE
127	WT_EBNA1	S474T_EBNA1	DQA1*0501-DQB1*0201 Rank	33.77	41.86	8.089999999999996	LARSHVERT	LARSHVERT	FALSE
127	WT_EBNA1	S474T_EBNA1	DQA1*0501-DQB1*0201 Rank BA	27.5	34.15	6.649999999999999	LARSHVERT	LARSHVERT	FALSE
128	WT_EBNA1	S474T_EBNA1	DRB1*0101 Rank	33.52	43.2	9.68	LRALLARSH	LRALLARSH	FALSE
128	WT_EBNA1	S474T_EBNA1	DRB1*0401 Rank	23.63	31.75	8.120000000000001	LARSHVERT	LARSHVERT	FALSE
128	WT_EBNA1	S474T_EBNA1	DRB1*0701 Rank	15.18	21.88	6.699999999999999	LARSHVERT	LARSHVERT	FALSE
128	WT_EBNA1	S474T_EBNA1	DRB1*1501 Rank	29.6	36.98	7.3799999999999955	LLARSHVER	LLARSHVER	FALSE
128	WT_EBNA1	S474T_EBNA1	DQA1*0501-DQB1*0201 Rank	14.84	22.94	8.100000000000001	LARSHVERT	LARSHVERT	FALSE
129	WT_EBNA1	S492C_EBNA1	DRB1*0301 Rank BA	17.32	24.3	6.98	LLARSHVER	LLARSHVER	FALSE
129	WT_EBNA1	S492C_EBNA1	DQA1*0501-DQB1*0201 Rank BA	38.63	43.97	5.339999999999996	LARSHVERT	LARSHVERT	FALSE
130	WT_EBNA1	S492C_EBNA1	DRB1*0101 Rank BA	43.45	51.58	8.129999999999995	LARSHVERT	LARSHVERT	FALSE
130	WT_EBNA1	S492C_EBNA1	DRB1*0301 Rank BA	29.25	35.88	6.630000000000003	LLARSHVER	LLARSHVER	FALSE
130	WT_EBNA1	S492C_EBNA1	DRB1*0701 Rank BA	28.89	34.94	6.049999999999997	LARSHVERT	LARSHVERT	FALSE
130	WT_EBNA1	S492C_EBNA1	DRB1*1501 Rank	27.97	33.15	5.18	LARSHVERT	LARSHVERT	FALSE
131	WT_EBNA1	S492C_EBNA1	DRB1*1501 Rank	28.34	34.37	6.029999999999998	ARSHVERTT	ARSHVERTT	FALSE
132	WT_EBNA1	S492C_EBNA1	DRB1*0101 Rank	79.52	95.0	15.480000000000004	VERTTDEGT	VERTTDEGC	TRUE
132	WT_EBNA1	S492C_EBNA1	DRB1*0101 Rank BA	60.28	73.7	13.420000000000002	VERTTDEGT	VERTTDEGC	TRUE
132	WT_EBNA1	S492C_EBNA1	DRB1*0301 Rank	70.51	95.0	24.489999999999995	LARSHVERT	SHVERTTDE	TRUE
132	WT_EBNA1	S492C_EBNA1	DRB1*0301 Rank BA	46.23	61.62	15.39	LARSHVERT	SHVERTTDE	TRUE
132	WT_EBNA1	S492C_EBNA1	DRB1*0401 Rank	73.91	95.0	21.090000000000003	LARSHVERT	LARSHVERT	FALSE
132	WT_EBNA1	S492C_EBNA1	DRB1*0401 Rank BA	44.19	65.79	21.60000000000001	LARSHVERT	LARSHVERT	FALSE
132	WT_EBNA1	S492C_EBNA1	DRB1*0701 Rank	77.23	95.0	17.769999999999996	LARSHVERT	LARSHVERT	FALSE
132	WT_EBNA1	S492C_EBNA1	DRB1*0701 Rank BA	56.54	74.47	17.93	LARSHVERT	LARSHVERT	FALSE
132	WT_EBNA1	S492C_EBNA1	DRB1*1101 Rank	78.57	94.89	16.320000000000007	RSHVERTTD	RSHVERTTD	FALSE
132	WT_EBNA1	S492C_EBNA1	DRB1*1101 Rank BA	47.31	64.06	16.75	RSHVERTTD	RSHVERTTD	FALSE
132	WT_EBNA1	S492C_EBNA1	DRB1*1301 Rank	74.04	95.0	20.959999999999997	LARSHVERT	LARSHVERT	FALSE
132	WT_EBNA1	S492C_EBNA1	DRB1*1301 Rank BA	41.61	65.81	24.200000000000003	LARSHVERT	LARSHVERT	FALSE
132	WT_EBNA1	S492C_EBNA1	DRB1*1501 Rank	75.5	95.0	19.5	VERTTDEGT	LARSHVERT	TRUE
132	WT_EBNA1	S492C_EBNA1	DRB1*1501 Rank BA	53.56	72.58	19.02	VERTTDEGT	LARSHVERT	TRUE
132	WT_EBNA1	S492C_EBNA1	DQA1*0102-DQB1*0602 Rank	57.4	93.5	36.1	LARSHVERT	LARSHVERT	FALSE
132	WT_EBNA1	S492C_EBNA1	DQA1*0102-DQB1*0602 Rank BA	40.37	62.4	22.03	LARSHVERT	LARSHVERT	FALSE
132	WT_EBNA1	S492C_EBNA1	DQA1*0501-DQB1*0201 Rank	53.55	92.94	39.39	LARSHVERT	VERTTDEGC	TRUE
132	WT_EBNA1	S492C_EBNA1	DQA1*0501-DQB1*0201 Rank BA	34.95	52.99	18.04	LARSHVERT	VERTTDEGC	TRUE
133	WT_EBNA1	S492C_EBNA1	DRB1*0101 Rank	73.88	88.66	14.78	VERTTDEGT	VERTTDEGC	TRUE
133	WT_EBNA1	S492C_EBNA1	DRB1*0301 Rank	64.22	84.74	20.52	VERTTDEGT	VERTTDEGC	TRUE
133	WT_EBNA1	S492C_EBNA1	DRB1*0401 Rank	48.35	70.24	21.889999999999997	VERTTDEGT	VERTTDEGC	TRUE
133	WT_EBNA1	S492C_EBNA1	DRB1*0701 Rank	41.94	79.44	37.5	VERTTDEGT	VERTTDEGC	TRUE
133	WT_EBNA1	S492C_EBNA1	DRB1*1101 Rank	66.55	85.37	18.820000000000007	HVERTTDEG	HVERTTDEG	FALSE
133	WT_EBNA1	S492C_EBNA1	DRB1*1301 Rank	69.44	88.41	18.97	VERTTDEGT	VERTTDEGC	TRUE
133	WT_EBNA1	S492C_EBNA1	DRB1*1301 Rank BA	73.07	79.95	6.88000000000001	VERTTDEGT	VERTTDEGC	TRUE
133	WT_EBNA1	S492C_EBNA1	DRB1*1501 Rank	52.76	66.29	13.530000000000008	VERTTDEGT	VERTTDEGC	TRUE
133	WT_EBNA1	S492C_EBNA1	DQA1*0102-DQB1*0602 Rank	50.08	80.31	30.230000000000004	VERTTDEGT	VERTTDEGC	TRUE
133	WT_EBNA1	S492C_EBNA1	DQA1*0501-DQB1*0201 Rank	37.06	62.61	25.55	ERTTDEGTW	VERTTDEGC	TRUE
134	WT_EBNA1	S492C_EBNA1	DRB1*0101 Rank	73.29	81.34	8.049999999999997	VERTTDEGT	VERTTDEGC	TRUE
134	WT_EBNA1	S492C_EBNA1	DRB1*0301 Rank	62.84	78.57	15.72999999999999	VERTTDEGT	VERTTDEGC	TRUE
134	WT_EBNA1	S492C_EBNA1	DRB1*0401 Rank	38.28	47.01	8.729999999999997	VERTTDEGT	VERTTDEGC	TRUE
134	WT_EBNA1	S492C_EBNA1	DRB1*0701 Rank	39.75	57.86	18.11	VERTTDEGT	VERTTDEGC	TRUE
134	WT_EBNA1	S492C_EBNA1	DRB1*1101 Rank	65.5	84.17	18.67	HVERTTDEG	HVERTTDEG	FALSE
134	WT_EBNA1	S492C_EBNA1	DRB1*1301 Rank	68.57	88.77	20.200000000000003	VERTTDEGT	VERTTDEGC	TRUE
134	WT_EBNA1	S492C_EBNA1	DRB1*1501 Rank	48.48	56.82	8.340000000000003	VERTTDEGT	VERTTDEGC	TRUE
134	WT_EBNA1	S492C_EBNA1	DQA1*0102-DQB1*0602 Rank	59.2	79.44	20.239999999999995	VERTTDEGT	VERTTDEGC	TRUE
134	WT_EBNA1	S492C_EBNA1	DQA1*0501-DQB1*0201 Rank	30.92	54.19	23.27	VERTTDEGT	VERTTDEGC	TRUE
135	WT_EBNA1	S492C_EBNA1	DRB1*1101 Rank	56.4	62.15	5.75	VERTTDEGT	VERTTDEGC	TRUE
135	WT_EBNA1	S492C_EBNA1	DRB1*1301 Rank	53.95	62.01	8.059999999999995	VERTTDEGT	VERTTDEGC	TRUE
135	WT_EBNA1	S492C_EBNA1	DRB1*1501 Rank	38.52	26.29	-12.230000000000004	VERTTDEGT	VERTTDEGC	TRUE
135	WT_EBNA1	S492C_EBNA1	DQA1*0501-DQB1*0201 Rank	18.91	25.77	6.859999999999999	ERTTDEGTW	VERTTDEGC	TRUE
135	WT_EBNA1	S492C_EBNA1	DQA1*0501-DQB1*0201 Rank BA	65.59	71.52	5.929999999999993	ERTTDEGTW	VERTTDEGC	TRUE
136	WT_EBNA1	S492C_EBNA1	DRB1*0101 Rank	40.4	54.91	14.509999999999998	RTTDEGTWV	VERTTDEGC	TRUE
136	WT_EBNA1	S492C_EBNA1	DRB1*0401 Rank BA	43.75	51.54	7.789999999999999	VERTTDEGT	VERTTDEGC	TRUE
136	WT_EBNA1	S492C_EBNA1	DRB1*0701 Rank BA	53.62	60.61	6.990000000000002	VERTTDEGT	VERTTDEGC	TRUE
136	WT_EBNA1	S492C_EBNA1	DRB1*1101 Rank	54.18	59.99	5.810000000000002	RTTDEGTWV	RTTDEGCWV	TRUE
136	WT_EBNA1	S492C_EBNA1	DRB1*1501 Rank	31.59	22.2	-9.39	VERTTDEGT	VERTTDEGC	TRUE
136	WT_EBNA1	S492C_EBNA1	DQA1*0501-DQB1*0201 Rank	11.3	18.66	7.359999999999999	ERTTDEGTW	VERTTDEGC	TRUE
137	WT_EBNA1	S492C_EBNA1	DRB1*0101 Rank	68.87	87.25	18.379999999999995	RTTDEGTWV	RTTDEGCWV	TRUE
137	WT_EBNA1	S492C_EBNA1	DRB1*0301 Rank	74.36	85.86	11.5	RTTDEGTWV	RTTDEGCWV	TRUE
137	WT_EBNA1	S492C_EBNA1	DRB1*0401 Rank	66.8	73.45	6.650000000000006	RTTDEGTWV	RTTDEGCWV	TRUE
137	WT_EBNA1	S492C_EBNA1	DRB1*0401 Rank BA	69.28	75.83	6.549999999999997	RTTDEGTWV	RTTDEGCWV	TRUE
137	WT_EBNA1	S492C_EBNA1	DRB1*0701 Rank	72.52	84.18	11.66000000000001	RTTDEGTWV	RTTDEGCWV	TRUE
137	WT_EBNA1	S492C_EBNA1	DRB1*1101 Rank	76.29	82.58	6.289999999999992	RTTDEGTWV	RTTDEGCWV	TRUE
137	WT_EBNA1	S492C_EBNA1	DRB1*1301 Rank	78.83	85.33	6.5	RTTDEGTWV	RTTDEGCWV	TRUE
137	WT_EBNA1	S492C_EBNA1	DQA1*0102-DQB1*0602 Rank	64.18	79.5	15.319999999999991	DEGTWVAGV	VERTTDEGC	TRUE
137	WT_EBNA1	S492C_EBNA1	DQA1*0501-DQB1*0201 Rank	40.04	58.35	18.31	ERTTDEGTW	VERTTDEGC	TRUE
137	WT_EBNA1	S492C_EBNA1	DQA1*0501-DQB1*0201 Rank BA	33.74	41.55	7.809999999999995	ERTTDEGTW	VERTTDEGC	TRUE
138	WT_EBNA1	S492C_EBNA1	DRB1*0101 Rank	55.37	75.48	20.110000000000007	RTTDEGTWV	DEGCWVAGV	TRUE
138	WT_EBNA1	S492C_EBNA1	DRB1*0101 Rank BA	66.19	74.15	7.960000000000008	RTTDEGTWV	DEGCWVAGV	TRUE
138	WT_EBNA1	S492C_EBNA1	DRB1*0301 Rank	44.12	57.91	13.79	RTTDEGTWV	RTTDEGCWV	TRUE
138	WT_EBNA1	S492C_EBNA1	DRB1*0301 Rank BA	53.29	59.43	6.140000000000001	RTTDEGTWV	RTTDEGCWV	TRUE
138	WT_EBNA1	S492C_EBNA1	DRB1*0401 Rank	48.65	68.3	19.65	TTDEGTWVA	RTTDEGCWV	TRUE
138	WT_EBNA1	S492C_EBNA1	DRB1*0401 Rank BA	56.33	71.16	14.829999999999998	TTDEGTWVA	RTTDEGCWV	TRUE
138	WT_EBNA1	S492C_EBNA1	DRB1*0701 Rank	40.39	60.92	20.53	DEGTWVAGV	RTTDEGCWV	TRUE
138	WT_EBNA1	S492C_EBNA1	DRB1*0701 Rank BA	47.38	58.84	11.46	DEGTWVAGV	RTTDEGCWV	TRUE
138	WT_EBNA1	S492C_EBNA1	DRB1*1101 Rank	64.27	70.8	6.530000000000001	RTTDEGTWV	RTTDEGCWV	TRUE
138	WT_EBNA1	S492C_EBNA1	DRB1*1101 Rank BA	68.11	76.02	7.909999999999997	RTTDEGTWV	RTTDEGCWV	TRUE
138	WT_EBNA1	S492C_EBNA1	DRB1*1301 Rank	65.16	83.91	18.75	TTDEGTWVA	RTTDEGCWV	TRUE
138	WT_EBNA1	S492C_EBNA1	DRB1*1301 Rank BA	73.23	82.78	9.549999999999995	TTDEGTWVA	RTTDEGCWV	TRUE
138	WT_EBNA1	S492C_EBNA1	DRB1*1501 Rank	63.34	83.78	20.44	TTDEGTWVA	RTTDEGCWV	TRUE
138	WT_EBNA1	S492C_EBNA1	DQA1*0102-DQB1*0602 Rank	18.79	46.21	27.42	DEGTWVAGV	DEGCWVAGV	TRUE
138	WT_EBNA1	S492C_EBNA1	DQA1*0102-DQB1*0602 Rank BA	34.87	53.53	18.660000000000004	DEGTWVAGV	DEGCWVAGV	TRUE
138	WT_EBNA1	S492C_EBNA1	DQA1*0501-DQB1*0201 Rank	23.34	37.61	14.27	ERTTDEGTW	RTTDEGCWV	TRUE
138	WT_EBNA1	S492C_EBNA1	DQA1*0501-DQB1*0201 Rank BA	25.37	31.41	6.039999999999999	ERTTDEGTW	RTTDEGCWV	TRUE
139	WT_EBNA1	S492C_EBNA1	DRB1*0101 Rank	82.56	93.12	10.560000000000002	DEGTWVAGV	DEGCWVAGV	TRUE
139	WT_EBNA1	S492C_EBNA1	DRB1*0401 Rank	86.99	93.1	6.109999999999999	RTTDEGTWV	RTTDEGCWV	TRUE
139	WT_EBNA1	S492C_EBNA1	DRB1*0401 Rank BA	77.92	85.78	7.859999999999999	RTTDEGTWV	RTTDEGCWV	TRUE
139	WT_EBNA1	S492C_EBNA1	DRB1*0701 Rank	81.12	95.0	13.879999999999995	DEGTWVAGV	DEGCWVAGV	TRUE
139	WT_EBNA1	S492C_EBNA1	DRB1*0701 Rank BA	76.5	83.68	7.180000000000007	DEGTWVAGV	DEGCWVAGV	TRUE
139	WT_EBNA1	S492C_EBNA1	DRB1*1101 Rank	89.83	95.0	5.170000000000002	DEGTWVAGV	DEGCWVAGV	TRUE
139	WT_EBNA1	S492C_EBNA1	DQA1*0102-DQB1*0602 Rank	42.3	85.24	42.94	DEGTWVAGV	DEGCWVAGV	TRUE
139	WT_EBNA1	S492C_EBNA1	DQA1*0102-DQB1*0602 Rank BA	53.05	72.94	19.89	DEGTWVAGV	DEGCWVAGV	TRUE
139	WT_EBNA1	S492C_EBNA1	DQA1*0501-DQB1*0201 Rank	59.8	76.82	17.019999999999996	DEGTWVAGV	DEGCWVAGV	TRUE
139	WT_EBNA1	S492C_EBNA1	DQA1*0501-DQB1*0201 Rank BA	48.17	60.14	11.97	DEGTWVAGV	DEGCWVAGV	TRUE
140	WT_EBNA1	S492C_EBNA1	DRB1*0101 Rank	66.35	85.65	19.30000000000001	DEGTWVAGV	GCWVAGVFV	TRUE
140	WT_EBNA1	S492C_EBNA1	DRB1*0401 Rank	87.28	95.0	7.719999999999999	DEGTWVAGV	DEGCWVAGV	TRUE
140	WT_EBNA1	S492C_EBNA1	DRB1*0701 Rank	56.56	85.53	28.97	DEGTWVAGV	GCWVAGVFV	TRUE
140	WT_EBNA1	S492C_EBNA1	DRB1*0701 Rank BA	60.97	69.25	8.280000000000001	DEGTWVAGV	GCWVAGVFV	TRUE
140	WT_EBNA1	S492C_EBNA1	DRB1*1101 Rank	83.95	93.97	10.019999999999996	DEGTWVAGV	DEGCWVAGV	TRUE
140	WT_EBNA1	S492C_EBNA1	DRB1*1301 Rank	79.16	94.62	15.460000000000008	DEGTWVAGV	EGCWVAGVF	TRUE
140	WT_EBNA1	S492C_EBNA1	DRB1*1501 Rank	80.68	93.34	12.659999999999997	EGTWVAGVF	DEGCWVAGV	TRUE
140	WT_EBNA1	S492C_EBNA1	DQA1*0102-DQB1*0602 Rank	25.17	67.75	42.58	DEGTWVAGV	DEGCWVAGV	TRUE
140	WT_EBNA1	S492C_EBNA1	DQA1*0102-DQB1*0602 Rank BA	30.94	49.24	18.3	DEGTWVAGV	DEGCWVAGV	TRUE
140	WT_EBNA1	S492C_EBNA1	DQA1*0501-DQB1*0201 Rank	40.46	78.74	38.28	EGTWVAGVF	DEGCWVAGV	TRUE
140	WT_EBNA1	S492C_EBNA1	DQA1*0501-DQB1*0201 Rank BA	32.83	45.1	12.270000000000003	EGTWVAGVF	DEGCWVAGV	TRUE
141	WT_EBNA1	S492C_EBNA1	DRB1*0101 Rank	31.49	57.59	26.100000000000005	GTWVAGVFV	GCWVAGVFV	TRUE
141	WT_EBNA1	S492C_EBNA1	DRB1*0301 Rank	74.44	83.66	9.22	TWVAGVFVY	CWVAGVFVY	TRUE
141	WT_EBNA1	S492C_EBNA1	DRB1*0301 Rank BA	80.21	73.84	-6.36999999999999	TWVAGVFVY	CWVAGVFVY	TRUE
141	WT_EBNA1	S492C_EBNA1	DRB1*0401 Rank	71.92	83.22	11.299999999999995	GTWVAGVFV	GCWVAGVFV	TRUE
141	WT_EBNA1	S492C_EBNA1	DRB1*0701 Rank	23.95	50.69	26.74	GTWVAGVFV	GCWVAGVFV	TRUE
141	WT_EBNA1	S492C_EBNA1	DRB1*0701 Rank BA	38.12	46.52	8.400000000000006	GTWVAGVFV	GCWVAGVFV	TRUE
141	WT_EBNA1	S492C_EBNA1	DRB1*1101 Rank	65.86	78.1	12.239999999999997	WVAGVFVYG	WVAGVFVYG	FALSE
141	WT_EBNA1	S492C_EBNA1	DRB1*1301 Rank	64.28	81.83	17.549999999999997	EGTWVAGVF	EGCWVAGVF	TRUE
141	WT_EBNA1	S492C_EBNA1	DRB1*1501 Rank	57.53	75.84	18.31	GTWVAGVFV	CWVAGVFVY	TRUE
141	WT_EBNA1	S492C_EBNA1	DQA1*0102-DQB1*0602 Rank	10.11	40.02	29.910000000000004	DEGTWVAGV	DEGCWVAGV	TRUE
141	WT_EBNA1	S492C_EBNA1	DQA1*0102-DQB1*0602 Rank BA	13.22	24.09	10.87	DEGTWVAGV	DEGCWVAGV	TRUE
141	WT_EBNA1	S492C_EBNA1	DQA1*0501-DQB1*0201 Rank	25.02	51.61	26.59	EGTWVAGVF	DEGCWVAGV	TRUE
142	WT_EBNA1	S492C_EBNA1	DRB1*0101 Rank	29.96	49.71	19.75	GTWVAGVFV	WVAGVFVYG	TRUE
142	WT_EBNA1	S492C_EBNA1	DRB1*0301 Rank	78.15	86.13	7.97999999999999	TWVAGVFVY	CWVAGVFVY	TRUE
142	WT_EBNA1	S492C_EBNA1	DRB1*0301 Rank BA	79.27	73.66	-5.609999999999999	TWVAGVFVY	CWVAGVFVY	TRUE
142	WT_EBNA1	S492C_EBNA1	DRB1*0401 Rank	63.15	74.09	10.940000000000005	WVAGVFVYG	WVAGVFVYG	FALSE
142	WT_EBNA1	S492C_EBNA1	DRB1*0701 Rank	29.74	52.28	22.540000000000003	GTWVAGVFV	WVAGVFVYG	TRUE
142	WT_EBNA1	S492C_EBNA1	DRB1*1101 Rank	55.82	67.74	11.919999999999996	WVAGVFVYG	WVAGVFVYG	FALSE
142	WT_EBNA1	S492C_EBNA1	DRB1*1301 Rank	68.38	83.17	14.790000000000006	GTWVAGVFV	CWVAGVFVY	TRUE
142	WT_EBNA1	S492C_EBNA1	DRB1*1501 Rank	60.54	73.44	12.9	VAGVFVYGG	VAGVFVYGG	FALSE
142	WT_EBNA1	S492C_EBNA1	DQA1*0102-DQB1*0602 Rank	18.48	31.54	13.06	VAGVFVYGG	VAGVFVYGG	FALSE
142	WT_EBNA1	S492C_EBNA1	DQA1*0102-DQB1*0602 Rank BA	19.96	26.76	6.800000000000001	VAGVFVYGG	VAGVFVYGG	FALSE
142	WT_EBNA1	S492C_EBNA1	DQA1*0501-DQB1*0201 Rank	21.8	34.1	12.3	WVAGVFVYG	WVAGVFVYG	FALSE
142	WT_EBNA1	S492C_EBNA1	DQA1*0501-DQB1*0201 Rank BA	26.46	32.04	5.579999999999998	WVAGVFVYG	WVAGVFVYG	FALSE
143	WT_EBNA1	S492C_EBNA1	DRB1*0101 Rank	18.71	27.6	8.89	WVAGVFVYG	WVAGVFVYG	FALSE
143	WT_EBNA1	S492C_EBNA1	DRB1*0301 Rank	60.51	70.26	9.750000000000009	VAGVFVYGG	VAGVFVYGG	FALSE
143	WT_EBNA1	S492C_EBNA1	DRB1*0401 Rank	32.98	44.52	11.540000000000006	VAGVFVYGG	VAGVFVYGG	FALSE
143	WT_EBNA1	S492C_EBNA1	DRB1*0401 Rank BA	68.24	73.48	5.240000000000009	VAGVFVYGG	VAGVFVYGG	FALSE
143	WT_EBNA1	S492C_EBNA1	DRB1*0701 Rank	22.1	28.5	6.399999999999999	WVAGVFVYG	WVAGVFVYG	FALSE
143	WT_EBNA1	S492C_EBNA1	DRB1*1101 Rank	31.69	40.3	8.609999999999996	WVAGVFVYG	WVAGVFVYG	FALSE
143	WT_EBNA1	S492C_EBNA1	DRB1*1301 Rank	42.86	56.37	13.509999999999998	WVAGVFVYG	VAGVFVYGG	TRUE
143	WT_EBNA1	S492C_EBNA1	DRB1*1501 Rank	36.84	44.37	7.529999999999994	VAGVFVYGG	VAGVFVYGG	FALSE
143	WT_EBNA1	S492C_EBNA1	DQA1*0102-DQB1*0602 Rank BA	8.5	14.34	5.84	VAGVFVYGG	VAGVFVYGG	FALSE
143	WT_EBNA1	S492C_EBNA1	DQA1*0501-DQB1*0201 Rank	12.41	19.98	7.57	WVAGVFVYG	VAGVFVYGG	TRUE
144	WT_EBNA1	S492C_EBNA1	DRB1*0101 Rank	14.36	46.24	31.880000000000003	WVAGVFVYG	WVAGVFVYG	FALSE
144	WT_EBNA1	S492C_EBNA1	DRB1*0101 Rank BA	44.35	70.84	26.49	WVAGVFVYG	WVAGVFVYG	FALSE
144	WT_EBNA1	S492C_EBNA1	DRB1*0301 Rank	49.04	84.63	35.59	VAGVFVYGG	VAGVFVYGG	FALSE
144	WT_EBNA1	S492C_EBNA1	DRB1*0301 Rank BA	78.9	83.91	5.009999999999991	VAGVFVYGG	VAGVFVYGG	FALSE
144	WT_EBNA1	S492C_EBNA1	DRB1*0401 Rank	23.28	67.63	44.35	VAGVFVYGG	VAGVFVYGG	FALSE
144	WT_EBNA1	S492C_EBNA1	DRB1*0401 Rank BA	61.3	82.14	20.840000000000003	VAGVFVYGG	VAGVFVYGG	FALSE
144	WT_EBNA1	S492C_EBNA1	DRB1*0701 Rank	19.14	63.76	44.62	WVAGVFVYG	WVAGVFVYG	FALSE
144	WT_EBNA1	S492C_EBNA1	DRB1*0701 Rank BA	49.35	74.0	24.65	WVAGVFVYG	WVAGVFVYG	FALSE
144	WT_EBNA1	S492C_EBNA1	DRB1*1101 Rank	28.16	74.2	46.040000000000006	WVAGVFVYG	WVAGVFVYG	FALSE
144	WT_EBNA1	S492C_EBNA1	DRB1*1101 Rank BA	53.43	71.98	18.550000000000004	WVAGVFVYG	WVAGVFVYG	FALSE
144	WT_EBNA1	S492C_EBNA1	DRB1*1301 Rank	43.99	82.32	38.32999999999999	VAGVFVYGG	VAGVFVYGG	FALSE
144	WT_EBNA1	S492C_EBNA1	DRB1*1301 Rank BA	72.52	81.02	8.5	VAGVFVYGG	VAGVFVYGG	FALSE
144	WT_EBNA1	S492C_EBNA1	DRB1*1501 Rank	31.51	67.83	36.31999999999999	VAGVFVYGG	VAGVFVYGG	FALSE
144	WT_EBNA1	S492C_EBNA1	DRB1*1501 Rank BA	65.43	75.48	10.049999999999995	VAGVFVYGG	VAGVFVYGG	FALSE
144	WT_EBNA1	S492C_EBNA1	DQA1*0102-DQB1*0602 Rank	1.42	14.76	13.34	VAGVFVYGG	VAGVFVYGG	FALSE
144	WT_EBNA1	S492C_EBNA1	DQA1*0102-DQB1*0602 Rank BA	4.75	17.72	12.97	VAGVFVYGG	VAGVFVYGG	FALSE
144	WT_EBNA1	S492C_EBNA1	DQA1*0501-DQB1*0201 Rank	6.27	43.04	36.77	VAGVFVYGG	VAGVFVYGG	FALSE
144	WT_EBNA1	S492C_EBNA1	DQA1*0501-DQB1*0201 Rank BA	27.6	55.03	27.43	VAGVFVYGG	VAGVFVYGG	FALSE
145	WT_EBNA1	S492C_EBNA1	DRB1*0101 Rank	27.94	87.28	59.34	VAGVFVYGG	WVAGVFVYG	TRUE
145	WT_EBNA1	S492C_EBNA1	DRB1*0101 Rank BA	58.45	73.83	15.379999999999995	VAGVFVYGG	WVAGVFVYG	TRUE
145	WT_EBNA1	S492C_EBNA1	DRB1*0301 Rank	48.07	87.98	39.91	VAGVFVYGG	VFVYGGSKT	TRUE
145	WT_EBNA1	S492C_EBNA1	DRB1*0301 Rank BA	75.24	86.38	11.14	VAGVFVYGG	VFVYGGSKT	TRUE
145	WT_EBNA1	S492C_EBNA1	DRB1*0401 Rank	32.89	77.17	44.28	VAGVFVYGG	VAGVFVYGG	FALSE
145	WT_EBNA1	S492C_EBNA1	DRB1*0401 Rank BA	62.62	80.32	17.699999999999996	VAGVFVYGG	VAGVFVYGG	FALSE
145	WT_EBNA1	S492C_EBNA1	DRB1*0701 Rank	39.79	88.25	48.46	WVAGVFVYG	WVAGVFVYG	FALSE
145	WT_EBNA1	S492C_EBNA1	DRB1*0701 Rank BA	62.65	74.81	12.160000000000004	WVAGVFVYG	WVAGVFVYG	FALSE
145	WT_EBNA1	S492C_EBNA1	DRB1*1101 Rank	49.59	91.52	41.92999999999999	WVAGVFVYG	VAGVFVYGG	TRUE
145	WT_EBNA1	S492C_EBNA1	DRB1*1101 Rank BA	59.9	74.76	14.860000000000008	WVAGVFVYG	VAGVFVYGG	TRUE
145	WT_EBNA1	S492C_EBNA1	DRB1*1301 Rank	53.75	89.8	36.05	VAGVFVYGG	VAGVFVYGG	FALSE
145	WT_EBNA1	S492C_EBNA1	DRB1*1301 Rank BA	68.22	83.48	15.260000000000003	VAGVFVYGG	VAGVFVYGG	FALSE
145	WT_EBNA1	S492C_EBNA1	DRB1*1501 Rank	10.11	42.62	32.51	VFVYGGSKT	VFVYGGSKT	FALSE
145	WT_EBNA1	S492C_EBNA1	DRB1*1501 Rank BA	23.93	41.03	17.1	VFVYGGSKT	VFVYGGSKT	FALSE
145	WT_EBNA1	S492C_EBNA1	DQA1*0102-DQB1*0602 Rank	2.54	38.31	35.77	VAGVFVYGG	VAGVFVYGG	FALSE
145	WT_EBNA1	S492C_EBNA1	DQA1*0102-DQB1*0602 Rank BA	6.32	37.53	31.21	VAGVFVYGG	VAGVFVYGG	FALSE
145	WT_EBNA1	S492C_EBNA1	DQA1*0501-DQB1*0201 Rank	8.83	64.42	55.59	VAGVFVYGG	VAGVFVYGG	FALSE
145	WT_EBNA1	S492C_EBNA1	DQA1*0501-DQB1*0201 Rank BA	37.43	61.92	24.49	VAGVFVYGG	VAGVFVYGG	FALSE
146	WT_EBNA1	S492C_EBNA1	DRB1*0101 Rank	33.65	94.36	60.71	VFVYGGSKT	VFVYGGSKT	FALSE
146	WT_EBNA1	S492C_EBNA1	DRB1*0101 Rank BA	38.72	69.27	30.55	VFVYGGSKT	VFVYGGSKT	FALSE
146	WT_EBNA1	S492C_EBNA1	DRB1*0301 Rank	70.89	95.0	24.11	VFVYGGSKT	VFVYGGSKT	FALSE
146	WT_EBNA1	S492C_EBNA1	DRB1*0301 Rank BA	73.99	86.7	12.710000000000008	VFVYGGSKT	VFVYGGSKT	FALSE
146	WT_EBNA1	S492C_EBNA1	DRB1*0401 Rank	47.5	95.0	47.5	FVYGGSKTS	FVYGGSKTS	FALSE
146	WT_EBNA1	S492C_EBNA1	DRB1*0401 Rank BA	41.04	76.96	35.919999999999995	FVYGGSKTS	FVYGGSKTS	FALSE
146	WT_EBNA1	S492C_EBNA1	DRB1*0701 Rank	32.78	84.52	51.74	FVYGGSKTS	FVYGGSKTS	FALSE
146	WT_EBNA1	S492C_EBNA1	DRB1*0701 Rank BA	39.21	70.03	30.82	FVYGGSKTS	FVYGGSKTS	FALSE
146	WT_EBNA1	S492C_EBNA1	DRB1*1101 Rank	57.94	94.78	36.84	FVYGGSKTS	FVYGGSKTS	FALSE
146	WT_EBNA1	S492C_EBNA1	DRB1*1101 Rank BA	43.99	64.75	20.76	FVYGGSKTS	FVYGGSKTS	FALSE
146	WT_EBNA1	S492C_EBNA1	DRB1*1301 Rank	60.65	95.0	34.35	VFVYGGSKT	VFVYGGSKT	FALSE
146	WT_EBNA1	S492C_EBNA1	DRB1*1301 Rank BA	54.93	79.28	24.35	VFVYGGSKT	VFVYGGSKT	FALSE
146	WT_EBNA1	S492C_EBNA1	DRB1*1501 Rank	2.89	40.87	37.98	VFVYGGSKT	VFVYGGSKT	FALSE
146	WT_EBNA1	S492C_EBNA1	DRB1*1501 Rank BA	12.61	46.26	33.65	VFVYGGSKT	VFVYGGSKT	FALSE
146	WT_EBNA1	S492C_EBNA1	DQA1*0102-DQB1*0602 Rank	6.32	82.59	76.27000000000001	VAGVFVYGG	VAGVFVYGG	FALSE
146	WT_EBNA1	S492C_EBNA1	DQA1*0102-DQB1*0602 Rank BA	8.55	70.33	61.78	VAGVFVYGG	VAGVFVYGG	FALSE
146	WT_EBNA1	S492C_EBNA1	DQA1*0501-DQB1*0201 Rank	24.1	92.8	68.69999999999999	VAGVFVYGG	VAGVFVYGG	FALSE
146	WT_EBNA1	S492C_EBNA1	DQA1*0501-DQB1*0201 Rank BA	44.24	83.09	38.85	VAGVFVYGG	VAGVFVYGG	FALSE
147	WT_EBNA1	S492C_EBNA1	DRB1*0101 Rank	18.58	24.29	5.710000000000001	FVYGGSKTS	FVYGGSKTS	FALSE
147	WT_EBNA1	S492C_EBNA1	DRB1*0301 Rank	67.42	72.74	5.319999999999993	VFVYGGSKT	VFVYGGSKT	FALSE
147	WT_EBNA1	S492C_EBNA1	DRB1*0301 Rank BA	57.15	44.93	-12.22	VFVYGGSKT	VFVYGGSKT	FALSE
147	WT_EBNA1	S492C_EBNA1	DRB1*0401 Rank	24.14	29.19	5.050000000000001	FVYGGSKTS	FVYGGSKTS	FALSE
147	WT_EBNA1	S492C_EBNA1	DRB1*1101 Rank	38.47	44.91	6.439999999999998	FVYGGSKTS	FVYGGSKTS	FALSE
147	WT_EBNA1	S492C_EBNA1	DRB1*1301 Rank	59.62	65.04	5.420000000000009	VFVYGGSKT	VFVYGGSKT	FALSE
147	WT_EBNA1	S492C_EBNA1	DRB1*1301 Rank BA	40.71	35.0	-5.710000000000001	VFVYGGSKT	VFVYGGSKT	FALSE
148	WT_EBNA1	S492C_EBNA1	DRB1*0301 Rank BA	32.81	22.89	-9.920000000000002	VYGGSKTSL	VYGGSKTSL	FALSE
148	WT_EBNA1	S492C_EBNA1	DRB1*1301 Rank BA	24.64	16.61	-8.030000000000001	VFVYGGSKT	FVYGGSKTS	TRUE
148	WT_EBNA1	S492C_EBNA1	DQA1*0102-DQB1*0602 Rank	53.45	60.4	6.949999999999996	FVYGGSKTS	FVYGGSKTS	FALSE
148	WT_EBNA1	S492C_EBNA1	DQA1*0501-DQB1*0201 Rank BA	29.35	23.76	-5.59	FVYGGSKTS	FVYGGSKTS	FALSE
149	WT_EBNA1	S492C_EBNA1	DRB1*0301 Rank BA	16.79	11.45	-5.34	VYGGSKTSL	VYGGSKTSL	FALSE
149	WT_EBNA1	S492C_EBNA1	DRB1*1301 Rank	22.64	27.69	5.050000000000001	FVYGGSKTS	VYGGSKTSL	TRUE
149	WT_EBNA1	S492C_EBNA1	DQA1*0102-DQB1*0602 Rank	25.26	36.85	11.59	FVYGGSKTS	FVYGGSKTS	FALSE
162	WT_EBNA1	T524A_EBNA1	DQA1*0501-DQB1*0201 Rank	39.18	45.84	6.660000000000004	LRRGTALAI	LRRGTALAI	FALSE
163	WT_EBNA1	T524A_EBNA1	DRB1*0101 Rank	70.6	63.38	-7.219999999999992	LRRGTALAI	LRRGTALAI	FALSE
163	WT_EBNA1	T524A_EBNA1	DRB1*0701 Rank	68.98	63.75	-5.230000000000004	LRRGTALAI	LRRGTALAI	FALSE
166	WT_EBNA1	T524A_EBNA1	DRB1*0101 Rank	39.65	33.65	-6.0	LAIPQCRLT	LAIPQCRLA	TRUE
166	WT_EBNA1	T524A_EBNA1	DRB1*0301 Rank	58.21	50.73	-7.480000000000004	ALAIPQCRL	ALAIPQCRL	FALSE
166	WT_EBNA1	T524A_EBNA1	DRB1*0301 Rank BA	37.76	32.35	-5.409999999999997	ALAIPQCRL	ALAIPQCRL	FALSE
166	WT_EBNA1	T524A_EBNA1	DRB1*0401 Rank	67.35	56.05	-11.299999999999995	LAIPQCRLT	LAIPQCRLA	TRUE
166	WT_EBNA1	T524A_EBNA1	DRB1*0401 Rank BA	47.33	40.93	-6.399999999999999	LAIPQCRLT	LAIPQCRLA	TRUE
166	WT_EBNA1	T524A_EBNA1	DRB1*0701 Rank	46.23	41.23	-5.0	LAIPQCRLT	LAIPQCRLA	TRUE
166	WT_EBNA1	T524A_EBNA1	DRB1*1101 Rank	65.1	58.11	-6.989999999999995	LAIPQCRLT	LAIPQCRLA	TRUE
166	WT_EBNA1	T524A_EBNA1	DRB1*1101 Rank BA	34.71	29.37	-5.34	LAIPQCRLT	LAIPQCRLA	TRUE
166	WT_EBNA1	T524A_EBNA1	DRB1*1301 Rank BA	32.94	26.16	-6.779999999999998	AIPQCRLTP	ALAIPQCRL	TRUE
166	WT_EBNA1	T524A_EBNA1	DRB1*1501 Rank	48.0	41.42	-6.579999999999998	ALAIPQCRL	ALAIPQCRL	FALSE
166	WT_EBNA1	T524A_EBNA1	DRB1*1501 Rank BA	42.09	35.34	-6.75	ALAIPQCRL	ALAIPQCRL	FALSE
166	WT_EBNA1	T524A_EBNA1	DQA1*0102-DQB1*0602 Rank	46.68	33.93	-12.75	ALAIPQCRL	LAIPQCRLA	TRUE
166	WT_EBNA1	T524A_EBNA1	DQA1*0102-DQB1*0602 Rank BA	35.61	25.23	-10.38	ALAIPQCRL	LAIPQCRLA	TRUE
166	WT_EBNA1	T524A_EBNA1	DQA1*0501-DQB1*0201 Rank	55.26	49.12	-6.140000000000001	ALAIPQCRL	ALAIPQCRL	FALSE
166	WT_EBNA1	T524A_EBNA1	DQA1*0501-DQB1*0201 Rank BA	39.03	29.85	-9.18	ALAIPQCRL	ALAIPQCRL	FALSE
167	WT_EBNA1	T524A_EBNA1	DRB1*0101 Rank	49.89	41.03	-8.86	LAIPQCRLT	LAIPQCRLA	TRUE
167	WT_EBNA1	T524A_EBNA1	DRB1*0101 Rank BA	47.69	41.07	-6.619999999999997	LAIPQCRLT	LAIPQCRLA	TRUE
167	WT_EBNA1	T524A_EBNA1	DRB1*0301 Rank	79.74	70.38	-9.36	ALAIPQCRL	LAIPQCRLA	TRUE
167	WT_EBNA1	T524A_EBNA1	DRB1*0401 Rank	75.39	64.87	-10.519999999999996	LAIPQCRLT	LAIPQCRLA	TRUE
167	WT_EBNA1	T524A_EBNA1	DRB1*0401 Rank BA	59.36	54.0	-5.359999999999999	LAIPQCRLT	LAIPQCRLA	TRUE
167	WT_EBNA1	T524A_EBNA1	DRB1*0701 Rank BA	55.78	50.12	-5.660000000000004	LAIPQCRLT	LAIPQCRLA	TRUE
167	WT_EBNA1	T524A_EBNA1	DRB1*1101 Rank BA	45.49	40.08	-5.410000000000004	LAIPQCRLT	LAIPQCRLA	TRUE
167	WT_EBNA1	T524A_EBNA1	DRB1*1501 Rank	77.6	64.78	-12.819999999999991	LAIPQCRLT	LAIPQCRLA	TRUE
167	WT_EBNA1	T524A_EBNA1	DQA1*0102-DQB1*0602 Rank	72.61	53.01	-19.6	LAIPQCRLT	LAIPQCRLA	TRUE
167	WT_EBNA1	T524A_EBNA1	DQA1*0102-DQB1*0602 Rank BA	59.9	46.69	-13.21	LAIPQCRLT	LAIPQCRLA	TRUE
167	WT_EBNA1	T524A_EBNA1	DQA1*0501-DQB1*0201 Rank	72.22	59.72	-12.5	LAIPQCRLT	IPQCRLAPL	TRUE
167	WT_EBNA1	T524A_EBNA1	DQA1*0501-DQB1*0201 Rank BA	55.77	44.65	-11.120000000000005	LAIPQCRLT	IPQCRLAPL	TRUE
168	WT_EBNA1	T524A_EBNA1	DRB1*0101 Rank	67.88	60.31	-7.569999999999993	LAIPQCRLT	LAIPQCRLA	TRUE
168	WT_EBNA1	T524A_EBNA1	DRB1*0301 Rank BA	39.71	33.77	-5.939999999999998	AIPQCRLTP	LAIPQCRLA	TRUE
168	WT_EBNA1	T524A_EBNA1	DRB1*0401 Rank BA	44.82	39.09	-5.729999999999997	LAIPQCRLT	LAIPQCRLA	TRUE
168	WT_EBNA1	T524A_EBNA1	DRB1*0701 Rank	86.88	80.19	-6.689999999999998	LAIPQCRLT	LAIPQCRLA	TRUE
168	WT_EBNA1	T524A_EBNA1	DRB1*0701 Rank BA	50.63	43.22	-7.410000000000004	LAIPQCRLT	LAIPQCRLA	TRUE
168	WT_EBNA1	T524A_EBNA1	DRB1*1101 Rank	85.66	77.84	-7.819999999999993	LAIPQCRLT	LAIPQCRLA	TRUE
168	WT_EBNA1	T524A_EBNA1	DRB1*1301 Rank BA	36.04	30.82	-5.219999999999999	IPQCRLTPL	IPQCRLAPL	TRUE
168	WT_EBNA1	T524A_EBNA1	DRB1*1501 Rank	87.04	79.01	-8.030000000000001	IPQCRLTPL	LAIPQCRLA	TRUE
168	WT_EBNA1	T524A_EBNA1	DRB1*1501 Rank BA	45.95	39.96	-5.990000000000002	IPQCRLTPL	LAIPQCRLA	TRUE
168	WT_EBNA1	T524A_EBNA1	DQA1*0102-DQB1*0602 Rank	83.92	73.32	-10.600000000000009	LAIPQCRLT	LAIPQCRLA	TRUE
168	WT_EBNA1	T524A_EBNA1	DQA1*0102-DQB1*0602 Rank BA	48.68	29.77	-18.91	LAIPQCRLT	LAIPQCRLA	TRUE
168	WT_EBNA1	T524A_EBNA1	DQA1*0501-DQB1*0201 Rank BA	50.65	40.65	-10.0	LAIPQCRLT	LAIPQCRLA	TRUE
169	WT_EBNA1	T524A_EBNA1	DRB1*0101 Rank BA	31.8	23.36	-8.440000000000001	CRLTPLSRL	CRLAPLSRL	TRUE
169	WT_EBNA1	T524A_EBNA1	DQA1*0102-DQB1*0602 Rank BA	48.54	40.49	-8.049999999999997	CRLTPLSRL	LAIPQCRLA	TRUE
169	WT_EBNA1	T524A_EBNA1	DQA1*0501-DQB1*0201 Rank BA	34.13	24.27	-9.860000000000005	IPQCRLTPL	IPQCRLAPL	TRUE
170	WT_EBNA1	T524A_EBNA1	DRB1*0101 Rank BA	25.12	17.1	-8.02	CRLTPLSRL	CRLAPLSRL	TRUE
170	WT_EBNA1	T524A_EBNA1	DRB1*1501 Rank	77.72	83.65	5.930000000000007	CRLTPLSRL	CRLAPLSRL	TRUE
170	WT_EBNA1	T524A_EBNA1	DQA1*0102-DQB1*0602 Rank	89.05	82.72	-6.329999999999998	CRLTPLSRL	CRLAPLSRL	TRUE
170	WT_EBNA1	T524A_EBNA1	DQA1*0102-DQB1*0602 Rank BA	33.89	19.35	-14.54	CRLTPLSRL	CRLAPLSRL	TRUE
170	WT_EBNA1	T524A_EBNA1	DQA1*0501-DQB1*0201 Rank	85.19	76.22	-8.969999999999999	CRLTPLSRL	IPQCRLAPL	TRUE
170	WT_EBNA1	T524A_EBNA1	DQA1*0501-DQB1*0201 Rank BA	33.97	28.17	-5.799999999999997	CRLTPLSRL	IPQCRLAPL	TRUE
171	WT_EBNA1	T524A_EBNA1	DRB1*0101 Rank	44.71	37.02	-7.689999999999998	LTPLSRLPF	LAPLSRLPF	TRUE
171	WT_EBNA1	T524A_EBNA1	DRB1*0701 Rank	29.64	38.6	8.96	CRLTPLSRL	LAPLSRLPF	TRUE
171	WT_EBNA1	T524A_EBNA1	DQA1*0102-DQB1*0602 Rank	70.88	65.12	-5.759999999999991	CRLTPLSRL	CRLAPLSRL	TRUE
171	WT_EBNA1	T524A_EBNA1	DQA1*0102-DQB1*0602 Rank BA	18.45	11.77	-6.68	CRLTPLSRL	CRLAPLSRL	TRUE
172	WT_EBNA1	T524A_EBNA1	DRB1*0701 Rank BA	6.61	11.76	5.15	CRLTPLSRL	LAPLSRLPF	TRUE
172	WT_EBNA1	T524A_EBNA1	DQA1*0102-DQB1*0602 Rank BA	24.01	17.61	-6.400000000000002	CRLTPLSRL	CRLAPLSRL	TRUE
172	WT_EBNA1	T524A_EBNA1	DQA1*0501-DQB1*0201 Rank BA	39.0	31.28	-7.719999999999999	LTPLSRLPF	LAPLSRLPF	TRUE
173	WT_EBNA1	T524A_EBNA1	DQA1*0102-DQB1*0602 Rank BA	86.75	81.32	-5.430000000000007	LTPLSRLPF	LAPLSRLPF	TRUE
174	WT_EBNA1	T524A_EBNA1	DQA1*0501-DQB1*0201 Rank BA	77.29	72.22	-5.070000000000007	LTPLSRLPF	LAPLSRLPF	TRUE
175	WT_EBNA1	T524A_EBNA1	DRB1*1101 Rank	85.66	90.71	5.049999999999997	LTPLSRLPF	LAPLSRLPF	TRUE
176	WT_EBNA1	T524A_EBNA1	DRB1*0701 Rank	78.96	88.49	9.53	LTPLSRLPF	LAPLSRLPF	TRUE
162	WT_EBNA1	T524I_EBNA1	DRB1*1301 Rank	64.83	73.01	8.180000000000007	LRRGTALAI	LRRGTALAI	FALSE
162	WT_EBNA1	T524I_EBNA1	DRB1*1501 Rank	53.91	61.28	7.370000000000003	LRRGTALAI	LRRGTALAI	FALSE
162	WT_EBNA1	T524I_EBNA1	DQA1*0501-DQB1*0201 Rank	39.18	47.84	8.660000000000004	LRRGTALAI	LRRGTALAI	FALSE
163	WT_EBNA1	T524I_EBNA1	DQA1*0501-DQB1*0201 Rank BA	20.88	14.69	-6.19	LRRGTALAI	LRRGTALAI	FALSE
164	WT_EBNA1	T524I_EBNA1	DRB1*0101 Rank	76.33	85.29	8.960000000000008	GTALAIPQC	RGTALAIPQ	TRUE
164	WT_EBNA1	T524I_EBNA1	DRB1*0301 Rank	87.29	93.87	6.579999999999998	GTALAIPQC	GTALAIPQC	FALSE
164	WT_EBNA1	T524I_EBNA1	DRB1*0401 Rank	83.74	93.75	10.010000000000003	GTALAIPQC	GTALAIPQC	FALSE
164	WT_EBNA1	T524I_EBNA1	DRB1*0701 Rank	79.51	87.74	8.22999999999999	RGTALAIPQ	RGTALAIPQ	FALSE
164	WT_EBNA1	T524I_EBNA1	DRB1*1101 Rank	79.84	86.86	7.019999999999996	RGTALAIPQ	GTALAIPQC	TRUE
164	WT_EBNA1	T524I_EBNA1	DRB1*1301 Rank	86.98	94.75	7.769999999999996	GTALAIPQC	GTALAIPQC	FALSE
164	WT_EBNA1	T524I_EBNA1	DRB1*1501 Rank	85.32	92.81	7.490000000000009	GTALAIPQC	GTALAIPQC	FALSE
164	WT_EBNA1	T524I_EBNA1	DRB1*1501 Rank BA	32.31	27.22	-5.090000000000003	GTALAIPQC	GTALAIPQC	FALSE
164	WT_EBNA1	T524I_EBNA1	DQA1*0102-DQB1*0602 Rank	71.57	85.61	14.040000000000006	GTALAIPQC	GTALAIPQC	FALSE
164	WT_EBNA1	T524I_EBNA1	DQA1*0501-DQB1*0201 Rank	73.34	85.53	12.189999999999998	GTALAIPQC	GTALAIPQC	FALSE
164	WT_EBNA1	T524I_EBNA1	DQA1*0501-DQB1*0201 Rank BA	17.39	11.97	-5.42	GTALAIPQC	GTALAIPQC	FALSE
165	WT_EBNA1	T524I_EBNA1	DRB1*0101 Rank	60.57	54.73	-5.840000000000003	LAIPQCRLT	LAIPQCRLI	TRUE
165	WT_EBNA1	T524I_EBNA1	DRB1*0301 Rank	78.36	72.69	-5.670000000000002	ALAIPQCRL	TALAIPQCR	TRUE
165	WT_EBNA1	T524I_EBNA1	DRB1*0301 Rank BA	38.97	31.52	-7.449999999999999	ALAIPQCRL	TALAIPQCR	TRUE
165	WT_EBNA1	T524I_EBNA1	DRB1*0401 Rank BA	40.24	33.45	-6.789999999999999	GTALAIPQC	GTALAIPQC	FALSE
165	WT_EBNA1	T524I_EBNA1	DRB1*0701 Rank	75.52	55.97	-19.55	RGTALAIPQ	LAIPQCRLI	TRUE
165	WT_EBNA1	T524I_EBNA1	DRB1*1301 Rank BA	35.2	28.84	-6.360000000000003	TALAIPQCR	TALAIPQCR	FALSE
165	WT_EBNA1	T524I_EBNA1	DRB1*1501 Rank	77.17	71.6	-5.570000000000007	ALAIPQCRL	LAIPQCRLI	TRUE
165	WT_EBNA1	T524I_EBNA1	DRB1*1501 Rank BA	44.59	39.42	-5.170000000000002	ALAIPQCRL	LAIPQCRLI	TRUE
165	WT_EBNA1	T524I_EBNA1	DQA1*0501-DQB1*0201 Rank	67.42	61.23	-6.190000000000005	GTALAIPQC	GTALAIPQC	FALSE
165	WT_EBNA1	T524I_EBNA1	DQA1*0501-DQB1*0201 Rank BA	48.52	41.54	-6.980000000000004	GTALAIPQC	GTALAIPQC	FALSE
166	WT_EBNA1	T524I_EBNA1	DRB1*0101 Rank	39.65	27.81	-11.84	LAIPQCRLT	LAIPQCRLI	TRUE
166	WT_EBNA1	T524I_EBNA1	DRB1*0101 Rank BA	32.74	26.96	-5.780000000000001	LAIPQCRLT	LAIPQCRLI	TRUE
166	WT_EBNA1	T524I_EBNA1	DRB1*0301 Rank	58.21	52.87	-5.340000000000003	ALAIPQCRL	ALAIPQCRL	FALSE
166	WT_EBNA1	T524I_EBNA1	DRB1*0301 Rank BA	37.76	30.29	-7.469999999999999	ALAIPQCRL	ALAIPQCRL	FALSE
166	WT_EBNA1	T524I_EBNA1	DRB1*0401 Rank	67.35	61.47	-5.879999999999996	LAIPQCRLT	LAIPQCRLI	TRUE
166	WT_EBNA1	T524I_EBNA1	DRB1*0401 Rank BA	47.33	38.61	-8.719999999999999	LAIPQCRLT	LAIPQCRLI	TRUE
166	WT_EBNA1	T524I_EBNA1	DRB1*0701 Rank	46.23	28.4	-17.83	LAIPQCRLT	LAIPQCRLI	TRUE
166	WT_EBNA1	T524I_EBNA1	DRB1*0701 Rank BA	36.5	25.98	-10.52	LAIPQCRLT	LAIPQCRLI	TRUE
166	WT_EBNA1	T524I_EBNA1	DRB1*1301 Rank BA	32.94	25.66	-7.279999999999998	AIPQCRLTP	ALAIPQCRL	TRUE
166	WT_EBNA1	T524I_EBNA1	DRB1*1501 Rank BA	42.09	32.7	-9.39	ALAIPQCRL	LAIPQCRLI	TRUE
166	WT_EBNA1	T524I_EBNA1	DQA1*0102-DQB1*0602 Rank BA	35.61	27.28	-8.329999999999998	ALAIPQCRL	ALAIPQCRL	FALSE
166	WT_EBNA1	T524I_EBNA1	DQA1*0501-DQB1*0201 Rank BA	39.03	26.65	-12.380000000000004	ALAIPQCRL	ALAIPQCRL	FALSE
167	WT_EBNA1	T524I_EBNA1	DRB1*0101 Rank	49.89	33.46	-16.43	LAIPQCRLT	LAIPQCRLI	TRUE
167	WT_EBNA1	T524I_EBNA1	DRB1*0101 Rank BA	47.69	38.92	-8.769999999999996	LAIPQCRLT	LAIPQCRLI	TRUE
167	WT_EBNA1	T524I_EBNA1	DRB1*0301 Rank BA	52.27	41.52	-10.75	ALAIPQCRL	LAIPQCRLI	TRUE
167	WT_EBNA1	T524I_EBNA1	DRB1*0401 Rank BA	59.36	53.25	-6.109999999999999	LAIPQCRLT	LAIPQCRLI	TRUE
167	WT_EBNA1	T524I_EBNA1	DRB1*0701 Rank	59.47	36.28	-23.19	LAIPQCRLT	LAIPQCRLI	TRUE
167	WT_EBNA1	T524I_EBNA1	DRB1*0701 Rank BA	55.78	40.55	-15.230000000000004	LAIPQCRLT	LAIPQCRLI	TRUE
167	WT_EBNA1	T524I_EBNA1	DRB1*1101 Rank BA	45.49	40.1	-5.390000000000001	LAIPQCRLT	LAIPQCRLI	TRUE
167	WT_EBNA1	T524I_EBNA1	DRB1*1301 Rank BA	45.94	36.77	-9.169999999999996	AIPQCRLTP	AIPQCRLIP	TRUE
167	WT_EBNA1	T524I_EBNA1	DRB1*1501 Rank	77.6	57.12	-20.48	LAIPQCRLT	LAIPQCRLI	TRUE
167	WT_EBNA1	T524I_EBNA1	DRB1*1501 Rank BA	56.25	48.1	-8.149999999999999	LAIPQCRLT	LAIPQCRLI	TRUE
167	WT_EBNA1	T524I_EBNA1	DQA1*0102-DQB1*0602 Rank BA	59.9	52.2	-7.699999999999996	LAIPQCRLT	LAIPQCRLI	TRUE
167	WT_EBNA1	T524I_EBNA1	DQA1*0501-DQB1*0201 Rank	72.22	57.94	-14.28	LAIPQCRLT	IPQCRLIPL	TRUE
167	WT_EBNA1	T524I_EBNA1	DQA1*0501-DQB1*0201 Rank BA	55.77	44.83	-10.940000000000005	LAIPQCRLT	IPQCRLIPL	TRUE
168	WT_EBNA1	T524I_EBNA1	DRB1*0101 Rank	67.88	57.14	-10.739999999999997	LAIPQCRLT	LAIPQCRLI	TRUE
168	WT_EBNA1	T524I_EBNA1	DRB1*0101 Rank BA	37.1	26.44	-10.66	LAIPQCRLT	LAIPQCRLI	TRUE
168	WT_EBNA1	T524I_EBNA1	DRB1*0301 Rank BA	39.71	26.53	-13.18	AIPQCRLTP	AIPQCRLIP	TRUE
168	WT_EBNA1	T524I_EBNA1	DRB1*0401 Rank BA	44.82	37.03	-7.789999999999999	LAIPQCRLT	LAIPQCRLI	TRUE
168	WT_EBNA1	T524I_EBNA1	DRB1*0701 Rank	86.88	67.91	-18.97	LAIPQCRLT	LAIPQCRLI	TRUE
168	WT_EBNA1	T524I_EBNA1	DRB1*0701 Rank BA	50.63	33.9	-16.730000000000004	LAIPQCRLT	LAIPQCRLI	TRUE
168	WT_EBNA1	T524I_EBNA1	DRB1*1101 Rank BA	28.92	22.17	-6.75	LAIPQCRLT	LAIPQCRLI	TRUE
168	WT_EBNA1	T524I_EBNA1	DRB1*1301 Rank BA	36.04	24.77	-11.27	IPQCRLTPL	AIPQCRLIP	TRUE
168	WT_EBNA1	T524I_EBNA1	DRB1*1501 Rank	87.04	67.7	-19.340000000000003	IPQCRLTPL	LAIPQCRLI	TRUE
168	WT_EBNA1	T524I_EBNA1	DRB1*1501 Rank BA	45.95	32.99	-12.96	IPQCRLTPL	LAIPQCRLI	TRUE
168	WT_EBNA1	T524I_EBNA1	DQA1*0102-DQB1*0602 Rank BA	48.68	38.32	-10.36	LAIPQCRLT	LAIPQCRLI	TRUE
168	WT_EBNA1	T524I_EBNA1	DQA1*0501-DQB1*0201 Rank BA	50.65	40.53	-10.119999999999996	LAIPQCRLT	IPQCRLIPL	TRUE
169	WT_EBNA1	T524I_EBNA1	DRB1*0101 Rank BA	31.8	18.47	-13.330000000000002	CRLTPLSRL	CRLIPLSRL	TRUE
169	WT_EBNA1	T524I_EBNA1	DRB1*0301 Rank BA	35.82	24.42	-11.4	PQCRLTPLS	PQCRLIPLS	TRUE
169	WT_EBNA1	T524I_EBNA1	DRB1*1101 Rank BA	28.31	20.13	-8.18	QCRLTPLSR	QCRLIPLSR	TRUE
169	WT_EBNA1	T524I_EBNA1	DRB1*1301 Rank BA	39.65	27.87	-11.779999999999998	PQCRLTPLS	PQCRLIPLS	TRUE
169	WT_EBNA1	T524I_EBNA1	DRB1*1501 Rank BA	41.93	28.03	-13.9	PQCRLTPLS	CRLIPLSRL	TRUE
169	WT_EBNA1	T524I_EBNA1	DQA1*0102-DQB1*0602 Rank BA	48.54	35.87	-12.670000000000002	CRLTPLSRL	CRLIPLSRL	TRUE
169	WT_EBNA1	T524I_EBNA1	DQA1*0501-DQB1*0201 Rank BA	34.13	19.3	-14.830000000000002	IPQCRLTPL	CRLIPLSRL	TRUE
170	WT_EBNA1	T524I_EBNA1	DRB1*0101 Rank BA	25.12	12.61	-12.510000000000002	CRLTPLSRL	CRLIPLSRL	TRUE
170	WT_EBNA1	T524I_EBNA1	DRB1*0301 Rank BA	29.25	20.63	-8.620000000000001	CRLTPLSRL	CRLIPLSRL	TRUE
170	WT_EBNA1	T524I_EBNA1	DRB1*0401 Rank BA	28.56	22.26	-6.299999999999997	CRLTPLSRL	CRLIPLSRL	TRUE
170	WT_EBNA1	T524I_EBNA1	DRB1*0701 Rank	79.35	90.64	11.290000000000006	CRLTPLSRL	CRLIPLSRL	TRUE
170	WT_EBNA1	T524I_EBNA1	DRB1*1101 Rank BA	29.73	18.75	-10.98	PQCRLTPLS	CRLIPLSRL	TRUE
170	WT_EBNA1	T524I_EBNA1	DRB1*1301 Rank BA	27.8	16.44	-11.36	CRLTPLSRL	CRLIPLSRL	TRUE
170	WT_EBNA1	T524I_EBNA1	DRB1*1501 Rank BA	33.29	16.56	-16.73	CRLTPLSRL	CRLIPLSRL	TRUE
170	WT_EBNA1	T524I_EBNA1	DQA1*0102-DQB1*0602 Rank BA	33.89	21.62	-12.27	CRLTPLSRL	CRLIPLSRL	TRUE
170	WT_EBNA1	T524I_EBNA1	DQA1*0501-DQB1*0201 Rank	85.19	77.35	-7.840000000000003	CRLTPLSRL	IPQCRLIPL	TRUE
170	WT_EBNA1	T524I_EBNA1	DQA1*0501-DQB1*0201 Rank BA	33.97	22.46	-11.509999999999998	CRLTPLSRL	IPQCRLIPL	TRUE
171	WT_EBNA1	T524I_EBNA1	DRB1*0101 Rank BA	15.0	6.99	-8.01	LTPLSRLPF	LIPLSRLPF	TRUE
171	WT_EBNA1	T524I_EBNA1	DRB1*0401 Rank BA	18.27	11.95	-6.32	LTPLSRLPF	LIPLSRLPF	TRUE
171	WT_EBNA1	T524I_EBNA1	DRB1*0701 Rank	29.64	41.07	11.43	CRLTPLSRL	LIPLSRLPF	TRUE
171	WT_EBNA1	T524I_EBNA1	DRB1*1501 Rank BA	14.18	6.34	-7.84	LTPLSRLPF	LIPLSRLPF	TRUE
171	WT_EBNA1	T524I_EBNA1	DQA1*0102-DQB1*0602 Rank	70.88	77.29	6.410000000000011	CRLTPLSRL	CRLIPLSRL	TRUE
171	WT_EBNA1	T524I_EBNA1	DQA1*0102-DQB1*0602 Rank BA	18.45	12.93	-5.52	CRLTPLSRL	CRLIPLSRL	TRUE
171	WT_EBNA1	T524I_EBNA1	DQA1*0501-DQB1*0201 Rank BA	24.69	18.3	-6.390000000000001	CRLTPLSRL	CRLIPLSRL	TRUE
172	WT_EBNA1	T524I_EBNA1	DRB1*0101 Rank BA	15.19	9.85	-5.34	LTPLSRLPF	LIPLSRLPF	TRUE
172	WT_EBNA1	T524I_EBNA1	DRB1*0401 Rank BA	20.96	14.21	-6.75	LTPLSRLPF	LIPLSRLPF	TRUE
172	WT_EBNA1	T524I_EBNA1	DQA1*0102-DQB1*0602 Rank BA	24.01	18.55	-5.460000000000001	CRLTPLSRL	CRLIPLSRL	TRUE
172	WT_EBNA1	T524I_EBNA1	DQA1*0501-DQB1*0201 Rank	31.04	25.2	-5.84	LTPLSRLPF	LIPLSRLPF	TRUE
172	WT_EBNA1	T524I_EBNA1	DQA1*0501-DQB1*0201 Rank BA	39.0	24.99	-14.010000000000002	LTPLSRLPF	LIPLSRLPF	TRUE
173	WT_EBNA1	T524I_EBNA1	DRB1*0101 Rank BA	52.94	42.05	-10.89	LTPLSRLPF	LIPLSRLPF	TRUE
173	WT_EBNA1	T524I_EBNA1	DRB1*0401 Rank BA	69.08	62.78	-6.299999999999997	LTPLSRLPF	LIPLSRLPF	TRUE
173	WT_EBNA1	T524I_EBNA1	DRB1*0701 Rank BA	68.42	63.03	-5.390000000000001	LTPLSRLPF	LIPLSRLPF	TRUE
173	WT_EBNA1	T524I_EBNA1	DRB1*1101 Rank	86.94	81.82	-5.1200000000000045	LTPLSRLPF	LIPLSRLPF	TRUE
173	WT_EBNA1	T524I_EBNA1	DRB1*1101 Rank BA	25.77	19.06	-6.710000000000001	LTPLSRLPF	LIPLSRLPF	TRUE
173	WT_EBNA1	T524I_EBNA1	DRB1*1301 Rank	81.09	66.91	-14.180000000000009	LTPLSRLPF	LIPLSRLPF	TRUE
173	WT_EBNA1	T524I_EBNA1	DRB1*1501 Rank BA	48.24	37.04	-11.200000000000005	LTPLSRLPF	LIPLSRLPF	TRUE
174	WT_EBNA1	T524I_EBNA1	DRB1*0101 Rank BA	62.03	52.32	-9.71	LTPLSRLPF	LIPLSRLPF	TRUE
174	WT_EBNA1	T524I_EBNA1	DRB1*0301 Rank	93.32	87.02	-6.299999999999997	LTPLSRLPF	LIPLSRLPF	TRUE
174	WT_EBNA1	T524I_EBNA1	DRB1*0301 Rank BA	41.56	31.29	-10.270000000000003	LTPLSRLPF	LIPLSRLPF	TRUE
174	WT_EBNA1	T524I_EBNA1	DRB1*0401 Rank BA	75.72	66.89	-8.829999999999998	LTPLSRLPF	LIPLSRLPF	TRUE
174	WT_EBNA1	T524I_EBNA1	DRB1*0701 Rank BA	75.44	69.43	-6.009999999999991	LTPLSRLPF	LIPLSRLPF	TRUE
174	WT_EBNA1	T524I_EBNA1	DRB1*1101 Rank	95.0	89.42	-5.579999999999998	LTPLSRLPF	LIPLSRLPF	TRUE
174	WT_EBNA1	T524I_EBNA1	DRB1*1101 Rank BA	38.31	24.9	-13.410000000000004	LTPLSRLPF	LIPLSRLPF	TRUE
174	WT_EBNA1	T524I_EBNA1	DRB1*1301 Rank	87.29	80.48	-6.810000000000002	LTPLSRLPF	LIPLSRLPF	TRUE
174	WT_EBNA1	T524I_EBNA1	DRB1*1301 Rank BA	40.59	29.57	-11.020000000000003	LTPLSRLPF	LIPLSRLPF	TRUE
174	WT_EBNA1	T524I_EBNA1	DRB1*1501 Rank BA	62.22	50.05	-12.170000000000002	LTPLSRLPF	LIPLSRLPF	TRUE
174	WT_EBNA1	T524I_EBNA1	DQA1*0102-DQB1*0602 Rank BA	92.14	86.86	-5.280000000000001	LTPLSRLPF	LIPLSRLPF	TRUE
174	WT_EBNA1	T524I_EBNA1	DQA1*0501-DQB1*0201 Rank BA	77.29	70.89	-6.400000000000006	LTPLSRLPF	LIPLSRLPF	TRUE
175	WT_EBNA1	T524I_EBNA1	DRB1*0301 Rank	93.44	87.35	-6.090000000000003	LTPLSRLPF	LIPLSRLPF	TRUE
175	WT_EBNA1	T524I_EBNA1	DRB1*1101 Rank BA	30.45	23.94	-6.509999999999998	LTPLSRLPF	LIPLSRLPF	TRUE
175	WT_EBNA1	T524I_EBNA1	DRB1*1301 Rank	71.75	63.28	-8.469999999999999	LTPLSRLPF	LIPLSRLPF	TRUE
175	WT_EBNA1	T524I_EBNA1	DRB1*1301 Rank BA	31.87	26.35	-5.52	LTPLSRLPF	LIPLSRLPF	TRUE
175	WT_EBNA1	T524I_EBNA1	DRB1*1501 Rank BA	46.36	41.29	-5.07	LTPLSRLPF	LIPLSRLPF	TRUE
176	WT_EBNA1	T524I_EBNA1	DRB1*0101 Rank	52.61	61.62	9.009999999999998	LSRLPFGMA	LIPLSRLPF	TRUE
176	WT_EBNA1	T524I_EBNA1	DRB1*0101 Rank BA	37.07	28.57	-8.5	LSRLPFGMA	LIPLSRLPF	TRUE
176	WT_EBNA1	T524I_EBNA1	DRB1*0301 Rank BA	26.94	17.13	-9.810000000000002	LTPLSRLPF	LIPLSRLPF	TRUE
176	WT_EBNA1	T524I_EBNA1	DRB1*0401 Rank BA	50.67	39.16	-11.510000000000003	LSRLPFGMA	LIPLSRLPF	TRUE
176	WT_EBNA1	T524I_EBNA1	DRB1*0701 Rank	78.96	84.7	5.740000000000009	LTPLSRLPF	LIPLSRLPF	TRUE
176	WT_EBNA1	T524I_EBNA1	DRB1*0701 Rank BA	56.99	48.28	-8.71	LTPLSRLPF	LIPLSRLPF	TRUE
176	WT_EBNA1	T524I_EBNA1	DRB1*1101 Rank BA	13.03	7.25	-5.779999999999999	LTPLSRLPF	LIPLSRLPF	TRUE
176	WT_EBNA1	T524I_EBNA1	DRB1*1301 Rank BA	15.73	6.89	-8.84	LTPLSRLPF	LIPLSRLPF	TRUE
176	WT_EBNA1	T524I_EBNA1	DRB1*1501 Rank BA	37.9	25.22	-12.68	LSRLPFGMA	LIPLSRLPF	TRUE
176	WT_EBNA1	T524I_EBNA1	DQA1*0102-DQB1*0602 Rank BA	76.15	65.24	-10.91000000000001	LSRLPFGMA	IPLSRLPFG	TRUE
177	WT_EBNA1	T524I_EBNA1	DRB1*0101 Rank	42.81	52.83	10.019999999999996	LSRLPFGMA	LSRLPFGMA	FALSE
177	WT_EBNA1	T524I_EBNA1	DRB1*0101 Rank BA	36.5	25.51	-10.989999999999998	LSRLPFGMA	LSRLPFGMA	FALSE
177	WT_EBNA1	T524I_EBNA1	DRB1*0301 Rank BA	46.31	27.68	-18.630000000000003	LSRLPFGMA	LIPLSRLPF	TRUE
177	WT_EBNA1	T524I_EBNA1	DRB1*0401 Rank BA	57.5	41.7	-15.799999999999995	LSRLPFGMA	LSRLPFGMA	FALSE
177	WT_EBNA1	T524I_EBNA1	DRB1*0701 Rank BA	59.65	47.21	-12.439999999999998	LSRLPFGMA	LSRLPFGMA	FALSE
177	WT_EBNA1	T524I_EBNA1	DRB1*1101 Rank BA	28.67	18.77	-9.900000000000002	LSRLPFGMA	LSRLPFGMA	FALSE
177	WT_EBNA1	T524I_EBNA1	DRB1*1301 Rank	60.47	67.44	6.969999999999999	LSRLPFGMA	LSRLPFGMA	FALSE
177	WT_EBNA1	T524I_EBNA1	DRB1*1301 Rank BA	37.7	19.55	-18.15	LSRLPFGMA	LSRLPFGMA	FALSE
177	WT_EBNA1	T524I_EBNA1	DRB1*1501 Rank BA	39.27	26.54	-12.730000000000004	LSRLPFGMA	LSRLPFGMA	FALSE
177	WT_EBNA1	T524I_EBNA1	DQA1*0102-DQB1*0602 Rank BA	74.74	60.25	-14.489999999999997	LSRLPFGMA	LSRLPFGMA	FALSE
177	WT_EBNA1	T524I_EBNA1	DQA1*0501-DQB1*0201 Rank BA	59.28	44.59	-14.689999999999998	LSRLPFGMA	LSRLPFGMA	FALSE
178	WT_EBNA1	T524I_EBNA1	DQA1*0102-DQB1*0602 Rank BA	69.36	63.86	-5.5	RLPFGMAPG	RLPFGMAPG	FALSE
178	WT_EBNA1	T524I_EBNA1	DQA1*0501-DQB1*0201 Rank BA	65.28	53.23	-12.050000000000004	PFGMAPGPG	PFGMAPGPG	FALSE
179	WT_EBNA1	T524I_EBNA1	DRB1*0101 Rank	83.02	89.89	6.8700000000000045	PFGMAPGPG	PFGMAPGPG	FALSE
179	WT_EBNA1	T524I_EBNA1	DRB1*1501 Rank	80.19	89.54	9.350000000000009	LSRLPFGMA	LSRLPFGMA	FALSE
180	WT_EBNA1	T524I_EBNA1	DRB1*0101 Rank BA	75.09	65.08	-10.010000000000003	PFGMAPGPG	FGMAPGPGP	TRUE
180	WT_EBNA1	T524I_EBNA1	DRB1*0301 Rank BA	89.61	81.71	-7.900000000000006	RLPFGMAPG	RLPFGMAPG	FALSE
180	WT_EBNA1	T524I_EBNA1	DRB1*0401 Rank BA	78.19	68.69	-9.5	FGMAPGPGP	FGMAPGPGP	FALSE
180	WT_EBNA1	T524I_EBNA1	DRB1*0701 Rank BA	85.58	78.2	-7.3799999999999955	FGMAPGPGP	FGMAPGPGP	FALSE
180	WT_EBNA1	T524I_EBNA1	DRB1*1101 Rank BA	76.69	66.15	-10.539999999999992	RLPFGMAPG	RLPFGMAPG	FALSE
180	WT_EBNA1	T524I_EBNA1	DRB1*1301 Rank BA	89.1	82.94	-6.159999999999997	FGMAPGPGP	FGMAPGPGP	FALSE
180	WT_EBNA1	T524I_EBNA1	DRB1*1501 Rank BA	88.05	80.41	-7.640000000000001	LSRLPFGMA	LSRLPFGMA	FALSE
180	WT_EBNA1	T524I_EBNA1	DQA1*0102-DQB1*0602 Rank BA	89.48	81.89	-7.590000000000003	RLPFGMAPG	RLPFGMAPG	FALSE
180	WT_EBNA1	T524I_EBNA1	DQA1*0501-DQB1*0201 Rank BA	83.78	76.33	-7.450000000000003	PFGMAPGPG	PFGMAPGPG	FALSE
68	WT_EBNA1	V429M_EBNA1	DQA1*0501-DQB1*0201 Rank	70.83	65.16	-5.670000000000002	VPPGAIEQG	VPPGAIEQG	FALSE
69	WT_EBNA1	V429M_EBNA1	DRB1*0101 Rank	67.35	73.02	5.670000000000002	VPPGAIEQG	VPPGAIEQG	FALSE
69	WT_EBNA1	V429M_EBNA1	DRB1*0301 Rank	73.68	83.22	9.539999999999992	VPPGAIEQG	VPPGAIEQG	FALSE
69	WT_EBNA1	V429M_EBNA1	DRB1*0401 Rank	59.02	73.55	14.529999999999994	DVPPGAIEQ	DVPPGAIEQ	FALSE
69	WT_EBNA1	V429M_EBNA1	DRB1*0701 Rank	63.17	69.38	6.209999999999994	DVPPGAIEQ	DVPPGAIEQ	FALSE
69	WT_EBNA1	V429M_EBNA1	DRB1*1101 Rank	61.95	74.98	13.03	DVPPGAIEQ	DVPPGAIEQ	FALSE
69	WT_EBNA1	V429M_EBNA1	DRB1*1301 Rank	67.91	78.17	10.260000000000003	VPPGAIEQG	VPPGAIEQG	FALSE
69	WT_EBNA1	V429M_EBNA1	DQA1*0102-DQB1*0602 Rank	18.1	29.44	11.34	VPPGAIEQG	VPPGAIEQG	FALSE
69	WT_EBNA1	V429M_EBNA1	DQA1*0501-DQB1*0201 Rank BA	81.48	71.38	-10.100000000000009	VPPGAIEQG	VPPGAIEQG	FALSE
70	WT_EBNA1	V429M_EBNA1	DRB1*0301 Rank	67.25	75.05	7.799999999999997	VPPGAIEQG	VPPGAIEQG	FALSE
70	WT_EBNA1	V429M_EBNA1	DRB1*0401 Rank	58.89	70.03	11.14	VPPGAIEQG	VPPGAIEQG	FALSE
70	WT_EBNA1	V429M_EBNA1	DRB1*0701 Rank	61.84	69.84	8.0	VPPGAIEQG	PGAIEQGPM	TRUE
70	WT_EBNA1	V429M_EBNA1	DRB1*1101 Rank	57.64	73.41	15.769999999999996	DVPPGAIEQ	DVPPGAIEQ	FALSE
70	WT_EBNA1	V429M_EBNA1	DRB1*1301 Rank	65.57	75.1	9.53	PGAIEQGPA	VPPGAIEQG	TRUE
70	WT_EBNA1	V429M_EBNA1	DQA1*0102-DQB1*0602 Rank BA	78.7	84.71	6.009999999999991	VPPGAIEQG	VPPGAIEQG	FALSE
70	WT_EBNA1	V429M_EBNA1	DQA1*0501-DQB1*0201 Rank BA	82.3	72.58	-9.72	VPPGAIEQG	PGAIEQGPM	TRUE
72	WT_EBNA1	V429M_EBNA1	DRB1*0101 Rank	74.79	80.52	5.72999999999999	PGAIEQGPA	PGAIEQGPM	TRUE
72	WT_EBNA1	V429M_EBNA1	DRB1*0401 Rank	68.54	81.99	13.449999999999989	GAIEQGPAD	GAIEQGPMD	TRUE
72	WT_EBNA1	V429M_EBNA1	DRB1*0701 Rank	86.35	81.29	-5.059999999999988	PGAIEQGPA	PGAIEQGPM	TRUE
72	WT_EBNA1	V429M_EBNA1	DQA1*0102-DQB1*0602 Rank	63.38	70.79	7.410000000000004	PGAIEQGPA	PGAIEQGPM	TRUE
72	WT_EBNA1	V429M_EBNA1	DQA1*0501-DQB1*0201 Rank	34.96	16.4	-18.56	PGAIEQGPA	PGAIEQGPM	TRUE
72	WT_EBNA1	V429M_EBNA1	DQA1*0501-DQB1*0201 Rank BA	83.9	72.12	-11.78	PGAIEQGPA	PGAIEQGPM	TRUE
73	WT_EBNA1	V429M_EBNA1	DRB1*0101 Rank	21.15	36.49	15.340000000000003	IEQGPADDP	PGAIEQGPM	TRUE
73	WT_EBNA1	V429M_EBNA1	DRB1*0301 Rank	23.4	31.22	7.82	IEQGPADDP	GAIEQGPMD	TRUE
73	WT_EBNA1	V429M_EBNA1	DRB1*0401 Rank	18.44	23.6	5.16	GAIEQGPAD	GAIEQGPMD	TRUE
73	WT_EBNA1	V429M_EBNA1	DRB1*1301 Rank	33.49	41.61	8.119999999999997	IEQGPADDP	PGAIEQGPM	TRUE
73	WT_EBNA1	V429M_EBNA1	DRB1*1501 Rank	33.19	45.72	12.53	IEQGPADDP	IEQGPMDDP	TRUE
73	WT_EBNA1	V429M_EBNA1	DQA1*0102-DQB1*0602 Rank	11.89	18.82	6.93	PGAIEQGPA	PGAIEQGPM	TRUE
73	WT_EBNA1	V429M_EBNA1	DQA1*0501-DQB1*0201 Rank BA	55.56	37.9	-17.660000000000004	PGAIEQGPA	PGAIEQGPM	TRUE
74	WT_EBNA1	V429M_EBNA1	DRB1*0101 Rank	72.67	94.02	21.349999999999994	IEQGPADDP	IEQGPMDDP	TRUE
74	WT_EBNA1	V429M_EBNA1	DRB1*0301 Rank	81.19	89.05	7.859999999999999	IEQGPADDP	IEQGPMDDP	TRUE
74	WT_EBNA1	V429M_EBNA1	DRB1*0401 Rank	78.35	84.74	6.390000000000001	IEQGPADDP	IEQGPMDDP	TRUE
74	WT_EBNA1	V429M_EBNA1	DRB1*0701 Rank	89.21	94.83	5.6200000000000045	IEQGPADDP	IEQGPMDDP	TRUE
74	WT_EBNA1	V429M_EBNA1	DRB1*1101 Rank	77.61	93.04	15.430000000000009	IEQGPADDP	EQGPMDDPG	TRUE
74	WT_EBNA1	V429M_EBNA1	DRB1*1301 Rank	84.86	93.71	8.849999999999994	IEQGPADDP	GAIEQGPMD	TRUE
74	WT_EBNA1	V429M_EBNA1	DRB1*1501 Rank	82.48	91.07	8.58999999999999	IEQGPADDP	IEQGPMDDP	TRUE
74	WT_EBNA1	V429M_EBNA1	DQA1*0102-DQB1*0602 Rank	81.41	86.97	5.560000000000002	IEQGPADDP	IEQGPMDDP	TRUE
74	WT_EBNA1	V429M_EBNA1	DQA1*0501-DQB1*0201 Rank	43.35	53.47	10.119999999999996	IEQGPADDP	IEQGPMDDP	TRUE
75	WT_EBNA1	V429M_EBNA1	DQA1*0501-DQB1*0201 Rank	81.14	95.0	13.86	IEQGPADDP	IEQGPMDDP	TRUE
76	WT_EBNA1	V429M_EBNA1	DQA1*0102-DQB1*0602 Rank	86.53	93.41	6.879999999999996	IEQGPADDP	EQGPMDDPG	TRUE
76	WT_EBNA1	V429M_EBNA1	DQA1*0501-DQB1*0201 Rank	77.38	84.98	7.600000000000008	IEQGPADDP	EQGPMDDPG	TRUE
77	WT_EBNA1	V429M_EBNA1	DRB1*0101 Rank	72.71	85.07	12.36	IEQGPADDP	EQGPMDDPG	TRUE
77	WT_EBNA1	V429M_EBNA1	DRB1*0701 Rank	74.9	85.1	10.199999999999989	QGPADDPGE	QGPMDDPGE	TRUE
77	WT_EBNA1	V429M_EBNA1	DRB1*1501 Rank	72.55	79.98	7.430000000000007	IEQGPADDP	IEQGPMDDP	TRUE
77	WT_EBNA1	V429M_EBNA1	DQA1*0102-DQB1*0602 Rank	51.61	71.38	19.77	QGPADDPGE	QGPMDDPGE	TRUE
77	WT_EBNA1	V429M_EBNA1	DQA1*0501-DQB1*0201 Rank	43.37	50.46	7.090000000000003	PADDPGEGP	PMDDPGEGP	TRUE
78	WT_EBNA1	V429M_EBNA1	DQA1*0102-DQB1*0602 Rank	77.65	89.23	11.579999999999998	QGPADDPGE	QGPMDDPGE	TRUE
81	WT_EBNA1	V429M_EBNA1	DRB1*0101 Rank	39.74	47.87	8.129999999999995	DDPGEGPST	DDPGEGPST	FALSE
81	WT_EBNA1	V429M_EBNA1	DRB1*0301 Rank	71.06	77.29	6.230000000000004	PADDPGEGP	PMDDPGEGP	TRUE
81	WT_EBNA1	V429M_EBNA1	DRB1*0401 Rank	71.41	77.43	6.02000000000001	DDPGEGPST	DDPGEGPST	FALSE
81	WT_EBNA1	V429M_EBNA1	DRB1*0701 Rank	67.65	74.67	7.019999999999996	DDPGEGPST	DDPGEGPST	FALSE
81	WT_EBNA1	V429M_EBNA1	DRB1*1501 Rank	75.62	82.39	6.769999999999996	DDPGEGPST	DDPGEGPST	FALSE
81	WT_EBNA1	V429M_EBNA1	DQA1*0102-DQB1*0602 Rank	52.53	62.26	9.729999999999997	DDPGEGPST	MDDPGEGPS	TRUE
81	WT_EBNA1	V429M_EBNA1	DQA1*0501-DQB1*0201 Rank	25.49	31.74	6.25	DDPGEGPST	DDPGEGPST	FALSE
84	WT_EBNA1	V429M_EBNA1	DQA1*0102-DQB1*0602 Rank	47.78	41.44	-6.340000000000003	EGPSTGPRG	EGPSTGPRG	FALSE

## Sheet: EBNA1_core_change_summary_MHCII
Variant_ID	Mean_Delta_Rank	Num_Core_Changes	Num_Total	Core_Change_Rate
A439T_EBNA1	-10.403488372093022	34	43	79.06976744186046
D499E_EBNA1	7.3305586592178775	96	179	53.63128491620112
P476Q_EBNA1	9.577142857142857	120	154	77.92207792207793
S474A_EBNA1	-9.15012987012987	128	154	83.11688311688312
S474T_EBNA1	-5.9364948453608255	82	97	84.5360824742268
S492C_EBNA1	18.080829268292685	110	205	53.65853658536586
T524A_EBNA1	-6.763870967741934	53	62	85.48387096774194
T524I_EBNA1	-7.181946308724833	106	149	71.14093959731544
V429M_EBNA1	6.602181818181817	36	55	65.45454545454545

## Sheet: EBNA1_rank_sig_changes_MHCI
AA_Position	WT_ID	Variant_ID	HLA_Allele	WT_Rank	Variant_Rank	Delta_Rank	WT_Core	Mutant_Core	Core_Changed
81	WT_EBNA1	A439T_EBNA1	A*01:01 EL Rank	68.3333	33.0	-35.333299999999994	PADDPPSTG	PADDPPSTT	TRUE
81	WT_EBNA1	A439T_EBNA1	A*01:01 BA Rank	84.7683	74.2308	-10.537499999999994	PADDPPSTG	PADDPPSTT	TRUE
81	WT_EBNA1	A439T_EBNA1	A*02:01 EL Rank	90.0	78.3333	-11.666700000000006	PADDPPSTG	PADDPPSTT	TRUE
81	WT_EBNA1	A439T_EBNA1	A*03:01 EL Rank	95.0	90.0	-5.0	PADDPPSTG	PADDPPSTT	TRUE
81	WT_EBNA1	A439T_EBNA1	A*24:02 EL Rank	100.0	80.0	-20.0	PADDPPSTG	PADDPPSTT	TRUE
81	WT_EBNA1	A439T_EBNA1	B*07:02 EL Rank	83.3333	56.1111	-27.222199999999997	PADDPGSTG	APGEGPSTT	TRUE
81	WT_EBNA1	A439T_EBNA1	B*07:02 BA Rank	89.2897	70.3555	-18.93419999999999	PADDPGSTG	APGEGPSTT	TRUE
81	WT_EBNA1	A439T_EBNA1	B*08:01 EL Rank	95.0	78.0	-17.0	PPGEGPSTG	PPGEGPSTT	TRUE
81	WT_EBNA1	A439T_EBNA1	B*39:01 EL Rank	95.0	77.5	-17.5	ADDPGPSTG	PADDPPSTT	TRUE
82	WT_EBNA1	A439T_EBNA1	A*01:01 EL Rank	72.3077	46.5	-25.8077	ADDPPSTGP	ADDPPSTTP	TRUE
82	WT_EBNA1	A439T_EBNA1	A*02:01 EL Rank	73.75	60.625	-13.125	ADDPPSTGP	ADDPPSTTP	TRUE
82	WT_EBNA1	A439T_EBNA1	A*03:01 EL Rank	85.0	70.0	-15.0	ADDPPSTGP	ADDPPSTTP	TRUE
82	WT_EBNA1	A439T_EBNA1	A*24:02 EL Rank	90.0	67.5	-22.5	ADDPPSTGP	ADDPPSTTP	TRUE
82	WT_EBNA1	A439T_EBNA1	B*07:02 EL Rank	80.0	50.3846	-29.6154	ADDPPSTGP	ADDPPSTTP	TRUE
82	WT_EBNA1	A439T_EBNA1	B*07:02 BA Rank	91.2025	75.4457	-15.756799999999998	ADDPPSTGP	ADDPPSTTP	TRUE
82	WT_EBNA1	A439T_EBNA1	B*08:01 EL Rank	91.0	75.0	-16.0	ADDPPSTGP	ADDPPSTTP	TRUE
82	WT_EBNA1	A439T_EBNA1	B*39:01 EL Rank	72.5	53.3333	-19.1667	ADDPPSTGP	ADDPPSTTP	TRUE
83	WT_EBNA1	A439T_EBNA1	A*01:01 EL Rank	69.3333	59.6	-9.733299999999993	DDPGEGPSR	DDPPSTTPR	TRUE
83	WT_EBNA1	A439T_EBNA1	A*02:01 EL Rank	90.0	82.5	-7.5	DDPPSTGPR	DDPPSTTPR	TRUE
83	WT_EBNA1	A439T_EBNA1	A*03:01 EL Rank	37.0	27.375	-9.625	DEGPSTGPR	DEGPSTTPR	TRUE
83	WT_EBNA1	A439T_EBNA1	A*24:02 EL Rank	80.0	65.0	-15.0	DDPPSTGPR	DDPGETTPR	TRUE
83	WT_EBNA1	A439T_EBNA1	B*07:02 EL Rank	63.5714	56.6667	-6.904699999999998	DDPGEGPSR	DDPPSTTPR	TRUE
83	WT_EBNA1	A439T_EBNA1	B*08:01 EL Rank	90.0	83.5714	-6.428600000000003	DPGEGPSTR	DEGPSTTPR	TRUE
83	WT_EBNA1	A439T_EBNA1	B*15:01 EL Rank	87.5	81.6667	-5.833299999999994	DDPGEGPSR	DEGPSTTPR	TRUE
83	WT_EBNA1	A439T_EBNA1	B*39:01 EL Rank	68.3333	53.8889	-14.444399999999996	DEGPSTGPR	DEGPSTTPR	TRUE
84	WT_EBNA1	A439T_EBNA1	A*03:01 EL Rank	66.25	59.2857	-6.9643000000000015	DPGEGPSTR	DPGPSTTPR	TRUE
85	WT_EBNA1	A439T_EBNA1	A*01:01 EL Rank	94.2857	89.2857	-5.0	PGEGPSTGQ	PGEGPSTTQ	TRUE
85	WT_EBNA1	A439T_EBNA1	A*03:01 EL Rank	90.0	85.0	-5.0	PPSTGPRGQ	PGEGPSTTQ	TRUE
85	WT_EBNA1	A439T_EBNA1	B*15:01 EL Rank	100.0	95.0	-5.0	PPSTGPRGQ	PGEGPSTTQ	TRUE
86	WT_EBNA1	A439T_EBNA1	A*24:02 EL Rank	100.0	90.0	-10.0	GEGPPRGQG	GEGPSTTQG	TRUE
87	WT_EBNA1	A439T_EBNA1	A*02:01 EL Rank	100.0	95.0	-5.0	EGPSTGPRD	EGPSTTPGD	TRUE
88	WT_EBNA1	A439T_EBNA1	A*01:01 BA Rank	94.1476	89.1273	-5.020299999999992	GPSTGPRGG	GPSTTPRGG	TRUE
88	WT_EBNA1	A439T_EBNA1	B*07:02 BA Rank	60.7714	51.3732	-9.398200000000005	GPSTGPRGG	GPSTTPRGG	TRUE
88	WT_EBNA1	A439T_EBNA1	B*39:01 EL Rank	95.0	100.0	5.0	GPSTGPRGG	GPSTTPRGG	TRUE
90	WT_EBNA1	A439T_EBNA1	A*01:01 BA Rank	50.637	43.2517	-7.385300000000001	STGPRGQGR	STTPRGQGR	TRUE
90	WT_EBNA1	A439T_EBNA1	A*02:01 BA Rank	84.9745	78.9237	-6.0508000000000095	STGPGDGGR	STTPRGQGR	TRUE
90	WT_EBNA1	A439T_EBNA1	B*07:02 EL Rank	72.5	63.5714	-8.928600000000003	STGPRGQGR	STTPRGQGR	TRUE
90	WT_EBNA1	A439T_EBNA1	B*39:01 EL Rank	85.0	80.0	-5.0	STGPRGQGR	STTPRGQGR	TRUE
91	WT_EBNA1	A439T_EBNA1	A*01:01 EL Rank	70.3846	21.8548	-48.52980000000001	TGQGDGGRR	TTQGDGGRR	TRUE
91	WT_EBNA1	A439T_EBNA1	A*01:01 BA Rank	85.8835	40.0935	-45.79	TGQGDGGRR	TTQGDGGRR	TRUE
91	WT_EBNA1	A439T_EBNA1	A*02:01 EL Rank	87.5	65.0	-22.5	TGPGDGGRR	TTPGDGGRR	TRUE
91	WT_EBNA1	A439T_EBNA1	A*02:01 BA Rank	94.9277	86.7685	-8.159199999999998	TGPGDGGRR	TTPGDGGRR	TRUE
91	WT_EBNA1	A439T_EBNA1	A*03:01 EL Rank	48.5	23.5172	-24.9828	TGQGDGGRR	TTQGDGGRR	TRUE
91	WT_EBNA1	A439T_EBNA1	A*03:01 BA Rank	69.9485	36.8736	-33.07489999999999	TGQGDGGRR	TTQGDGGRR	TRUE
91	WT_EBNA1	A439T_EBNA1	A*24:02 EL Rank	80.0	67.5	-12.5	TGPRGQGRR	TTPRGGGRR	TRUE
91	WT_EBNA1	A439T_EBNA1	A*24:02 BA Rank	90.6385	84.4611	-6.177399999999992	TGPRGQGRR	TTPRGGGRR	TRUE
91	WT_EBNA1	A439T_EBNA1	B*07:02 EL Rank	69.0	56.1111	-12.8889	GPRGDGGRR	TPRGQGGRR	TRUE
91	WT_EBNA1	A439T_EBNA1	B*07:02 BA Rank	79.5833	66.7712	-12.8121	GPRGDGGRR	TPRGQGGRR	TRUE
91	WT_EBNA1	A439T_EBNA1	B*15:01 EL Rank	90.0	71.0	-19.0	TGPRGGGRR	TTQGDGGRR	TRUE
91	WT_EBNA1	A439T_EBNA1	B*39:01 EL Rank	95.0	85.0	-10.0	TGQGDGGRR	TTQGDGGRR	TRUE
92	WT_EBNA1	A439T_EBNA1	A*01:01 EL Rank	62.1429	47.7778	-14.365099999999998	GPGDGGRRK	TQGDGGRRK	TRUE
92	WT_EBNA1	A439T_EBNA1	A*01:01 BA Rank	91.5022	85.5825	-5.919700000000006	GPGDGGRRK	TQGDGGRRK	TRUE
92	WT_EBNA1	A439T_EBNA1	A*24:02 EL Rank	70.0	65.0	-5.0	GQGDGGRRK	TQGDGGRRK	TRUE
92	WT_EBNA1	A439T_EBNA1	B*07:02 BA Rank	21.2022	15.2832	-5.9190000000000005	GPRDGGRRK	TPRDGGRRK	TRUE
92	WT_EBNA1	A439T_EBNA1	B*08:01 EL Rank	61.8182	55.1724	-6.645799999999994	GPRDGGRRK	TPRDGGRRK	TRUE
92	WT_EBNA1	A439T_EBNA1	B*08:01 BA Rank	85.1712	77.2651	-7.906099999999995	GPRDGGRRK	TPRDGGRRK	TRUE
92	WT_EBNA1	A439T_EBNA1	B*15:01 EL Rank	31.381	36.5833	5.202300000000001	GQGDGGRRK	TQGDGGRRK	TRUE
92	WT_EBNA1	A439T_EBNA1	B*39:01 EL Rank	72.5	66.6667	-5.833299999999994	GPRDGGRRK	TPRDGGRRK	TRUE
141	WT_EBNA1	D499E_EBNA1	A*01:01 EL Rank	31.375	70.3846	39.009600000000006	TDEGTGVFV	TTWVAGVFE	TRUE
141	WT_EBNA1	D499E_EBNA1	A*01:01 BA Rank	11.4947	41.9823	30.4876	TDEGTGVFV	TTWVAGVFE	TRUE
141	WT_EBNA1	D499E_EBNA1	A*02:01 EL Rank	36.9167	85.0	48.0833	TTWVAGVFV	TTWVAGVFE	TRUE
141	WT_EBNA1	D499E_EBNA1	A*02:01 BA Rank	16.3012	65.7937	49.4925	TTWVAGVFV	TTWVAGVFE	TRUE
141	WT_EBNA1	D499E_EBNA1	A*03:01 BA Rank	38.5635	50.7388	12.1753	TTWVAGVFV	TTWVAGVFE	TRUE
141	WT_EBNA1	D499E_EBNA1	A*24:02 EL Rank	67.5	90.0	22.5	TDEGAGVFV	TDEGTWVVF	TRUE
141	WT_EBNA1	D499E_EBNA1	A*24:02 BA Rank	37.0725	58.083	21.0105	TDEGAGVFV	TDEGTWVVF	TRUE
141	WT_EBNA1	D499E_EBNA1	B*07:02 EL Rank	68.0	95.0	27.0	TDEGTWVAV	TTWVAGVFE	TRUE
141	WT_EBNA1	D499E_EBNA1	B*07:02 BA Rank	60.0568	87.9603	27.9035	TDEGTWVAV	TTWVAGVFE	TRUE
141	WT_EBNA1	D499E_EBNA1	B*08:01 EL Rank	80.7143	96.0	15.285700000000006	TDEGTWVAV	TDEWVAGVF	TRUE
141	WT_EBNA1	D499E_EBNA1	B*08:01 BA Rank	58.4202	78.9116	20.49140000000001	TDEGTWVAV	TDEWVAGVF	TRUE
141	WT_EBNA1	D499E_EBNA1	B*15:01 EL Rank	87.5	95.0	7.5	TTWVAGVFV	TDEGAGVFE	TRUE
141	WT_EBNA1	D499E_EBNA1	B*15:01 BA Rank	63.704	75.5923	11.888299999999994	TTWVAGVFV	TDEGAGVFE	TRUE
141	WT_EBNA1	D499E_EBNA1	B*39:01 EL Rank	55.0	95.0	40.0	TDEGTGVFV	TDEGTWVAF	TRUE
141	WT_EBNA1	D499E_EBNA1	B*39:01 BA Rank	43.6354	75.1567	31.521300000000004	TDEGTGVFV	TDEGTWVAF	TRUE
142	WT_EBNA1	D499E_EBNA1	A*03:01 EL Rank	52.5	45.3333	-7.166699999999999	DWVAGVFVY	GTWAGVFEY	TRUE
142	WT_EBNA1	D499E_EBNA1	B*07:02 EL Rank	78.3333	71.25	-7.083299999999994	DEVAGVFVY	DEVAGVFEY	TRUE
142	WT_EBNA1	D499E_EBNA1	B*08:01 EL Rank	69.375	63.8636	-5.511400000000002	DEVAGVFVY	DEVAGVFEY	TRUE
142	WT_EBNA1	D499E_EBNA1	B*08:01 BA Rank	66.2879	73.4756	7.187700000000007	DEVAGVFVY	DEVAGVFEY	TRUE
142	WT_EBNA1	D499E_EBNA1	B*39:01 BA Rank	44.1759	51.3431	7.167200000000001	DEVAGVFVY	DEVAGVFEY	TRUE
143	WT_EBNA1	D499E_EBNA1	A*01:01 EL Rank	69.3333	59.4	-9.933299999999996	EGTAGVFVY	EGTAGVFEY	TRUE
143	WT_EBNA1	D499E_EBNA1	A*02:01 BA Rank	47.6	53.3788	5.778799999999997	EVAGVFVYG	EVAGVFEYG	TRUE
143	WT_EBNA1	D499E_EBNA1	A*24:02 BA Rank	36.711	30.4119	-6.299099999999999	EWVAGVFVY	EWVAGVFEY	TRUE
143	WT_EBNA1	D499E_EBNA1	B*08:01 BA Rank	66.1206	73.1242	7.003600000000006	EVAGVFVYG	EVAGVFEYG	TRUE
144	WT_EBNA1	D499E_EBNA1	A*01:01 EL Rank	38.6429	30.7143	-7.928599999999996	GTWVAGVFY	GTWAGVFEY	TRUE
144	WT_EBNA1	D499E_EBNA1	A*03:01 EL Rank	71.6667	55.0	-16.666700000000006	GTWAGVFVY	GTWAGVFEY	TRUE
144	WT_EBNA1	D499E_EBNA1	A*24:02 EL Rank	100.0	90.0	-10.0	GWVAGVFVY	GWVAGVFEY	TRUE
144	WT_EBNA1	D499E_EBNA1	B*15:01 EL Rank	72.0	65.0	-7.0	GTWVAGVVY	GTWVAGVEY	TRUE
145	WT_EBNA1	D499E_EBNA1	A*01:01 BA Rank	58.1681	52.5305	-5.637599999999999	TWVAGVFVY	TWVAGVFEY	TRUE
145	WT_EBNA1	D499E_EBNA1	A*03:01 BA Rank	59.1527	64.9177	5.7649999999999935	TWVAGVFVY	TWVAGVFEY	TRUE
146	WT_EBNA1	D499E_EBNA1	A*24:02 EL Rank	90.0	70.0	-20.0	WVAGVFVYK	WVFEYGGSK	TRUE
146	WT_EBNA1	D499E_EBNA1	A*24:02 BA Rank	52.686	46.672	-6.014000000000003	WVAGVFVYK	WVFEYGGSK	TRUE
146	WT_EBNA1	D499E_EBNA1	B*07:02 EL Rank	63.5714	57.2222	-6.349199999999996	WVAGVGGSK	WVAEYGGSK	TRUE
146	WT_EBNA1	D499E_EBNA1	B*39:01 EL Rank	95.0	85.0	-10.0	WVAGVGGSK	WVFEYGGSK	TRUE
146	WT_EBNA1	D499E_EBNA1	B*39:01 BA Rank	73.7021	68.3873	-5.314800000000005	WVAGVGGSK	WVFEYGGSK	TRUE
147	WT_EBNA1	D499E_EBNA1	A*01:01 EL Rank	83.125	59.0	-24.125	VAVYGGSKT	VAEYGGSKT	TRUE
147	WT_EBNA1	D499E_EBNA1	A*01:01 BA Rank	66.2042	57.3149	-8.889299999999999	VAVYGGSKT	VAEYGGSKT	TRUE
147	WT_EBNA1	D499E_EBNA1	A*02:01 EL Rank	85.0	80.0	-5.0	VAVYGGSKT	VVFEYGGSK	TRUE
147	WT_EBNA1	D499E_EBNA1	A*03:01 EL Rank	36.8333	18.8	-18.0333	VVFVYGGSK	VVFEYGGSK	TRUE
147	WT_EBNA1	D499E_EBNA1	A*24:02 EL Rank	58.3333	65.0	6.666699999999999	VFVYGGSKT	VFEYGGSKT	TRUE
147	WT_EBNA1	D499E_EBNA1	A*24:02 BA Rank	60.7123	70.9893	10.277	VFVYGGSKT	VFEYGGSKT	TRUE
147	WT_EBNA1	D499E_EBNA1	B*15:01 EL Rank	87.5	78.3333	-9.166700000000006	VAVYGGSKT	VVFEYGGSK	TRUE
147	WT_EBNA1	D499E_EBNA1	B*39:01 EL Rank	100.0	95.0	-5.0	VAVYGGSKT	VFEYGGSKT	TRUE
148	WT_EBNA1	D499E_EBNA1	A*02:01 EL Rank	34.4286	71.25	36.8214	AVYGGSKTS	AGYGGSKTS	TRUE
148	WT_EBNA1	D499E_EBNA1	A*02:01 BA Rank	52.0969	62.3187	10.221800000000002	AVYGGSKTS	AGYGGSKTS	TRUE
148	WT_EBNA1	D499E_EBNA1	A*03:01 EL Rank	29.4615	20.9348	-8.526700000000002	AVYGGSKTS	AVFEYGGSK	TRUE
148	WT_EBNA1	D499E_EBNA1	A*24:02 EL Rank	80.0	56.6667	-23.3333	VFYGGSKTS	AEYGGSKTS	TRUE
148	WT_EBNA1	D499E_EBNA1	B*07:02 EL Rank	55.0	75.0	20.0	AVYGGSKTS	AEYGGSKTS	TRUE
148	WT_EBNA1	D499E_EBNA1	B*07:02 BA Rank	55.7953	78.0596	22.26430000000001	AVYGGSKTS	AEYGGSKTS	TRUE
148	WT_EBNA1	D499E_EBNA1	B*08:01 EL Rank	87.1429	69.0625	-18.0804	AVYGGSKTS	AEYGGSKTS	TRUE
148	WT_EBNA1	D499E_EBNA1	B*15:01 EL Rank	34.3333	56.6667	22.3334	AVYGGSKTS	AEYGGSKTS	TRUE
148	WT_EBNA1	D499E_EBNA1	B*15:01 BA Rank	46.0552	58.254	12.1988	AVYGGSKTS	AEYGGSKTS	TRUE
148	WT_EBNA1	D499E_EBNA1	B*39:01 EL Rank	85.0	59.1667	-25.8333	AVYGGSKTS	AEYGGSKTS	TRUE
148	WT_EBNA1	D499E_EBNA1	B*39:01 BA Rank	87.6986	75.6638	-12.034800000000004	AVYGGSKTS	AEYGGSKTS	TRUE
149	WT_EBNA1	D499E_EBNA1	A*01:01 EL Rank	53.871	42.1	-11.771	GVFGSKTSL	GVFESKTSL	TRUE
149	WT_EBNA1	D499E_EBNA1	A*01:01 BA Rank	57.4299	51.3016	-6.128300000000003	GVFGSKTSL	GVFESKTSL	TRUE
149	WT_EBNA1	D499E_EBNA1	A*02:01 BA Rank	15.0351	9.7172	-5.3179	GVFGSKTSL	GVFEYGTSL	TRUE
149	WT_EBNA1	D499E_EBNA1	B*39:01 EL Rank	27.0909	18.4302	-8.660700000000002	GVFGSKTSL	GVFESKTSL	TRUE
149	WT_EBNA1	D499E_EBNA1	B*39:01 BA Rank	25.7364	11.9549	-13.7815	GVFGSKTSL	GVFESKTSL	TRUE
150	WT_EBNA1	D499E_EBNA1	A*02:01 EL Rank	47.75	65.8333	18.083299999999998	FVYGGTSLY	VFEYGGSLY	TRUE
150	WT_EBNA1	D499E_EBNA1	A*02:01 BA Rank	31.586	59.6339	28.0479	FVYGGTSLY	VFEYGGSLY	TRUE
150	WT_EBNA1	D499E_EBNA1	A*03:01 EL Rank	12.9585	20.7174	7.758900000000001	FVYGGTSLY	VFGSKTSLY	TRUE
150	WT_EBNA1	D499E_EBNA1	A*03:01 BA Rank	5.8927	15.5305	9.6378	FVYGGTSLY	VFGSKTSLY	TRUE
150	WT_EBNA1	D499E_EBNA1	B*07:02 EL Rank	54.2308	48.5	-5.730800000000002	VYGGSKTSL	VFEGSKTSL	TRUE
150	WT_EBNA1	D499E_EBNA1	B*07:02 BA Rank	37.8822	47.4381	9.5559	VYGGSKTSL	VFEGSKTSL	TRUE
150	WT_EBNA1	D499E_EBNA1	B*08:01 EL Rank	47.1818	36.6897	-10.4921	VFVSKTSLY	VFESKTSLY	TRUE
150	WT_EBNA1	D499E_EBNA1	B*15:01 BA Rank	2.2089	7.5848	5.375900000000001	FVYGGSKTY	FEYGGSKTY	TRUE
150	WT_EBNA1	D499E_EBNA1	B*39:01 EL Rank	65.0	42.75	-22.25	VFVSKTSLY	FEYGGSKTY	TRUE
150	WT_EBNA1	D499E_EBNA1	B*39:01 BA Rank	49.7368	29.0514	-20.6854	VFVSKTSLY	FEYGGSKTY	TRUE
151	WT_EBNA1	D499E_EBNA1	A*01:01 BA Rank	3.185	9.6621	6.4771	FVYGGTSLY	FEYGGTSLY	TRUE
151	WT_EBNA1	D499E_EBNA1	A*02:01 EL Rank	24.3333	69.1667	44.833400000000005	FVYGGSTSL	FEYGGSTSL	TRUE
151	WT_EBNA1	D499E_EBNA1	A*02:01 BA Rank	16.5175	51.5084	34.9909	FVYGGSTSL	FEYGGSTSL	TRUE
151	WT_EBNA1	D499E_EBNA1	A*03:01 EL Rank	16.84	62.5	45.66	FVYGGTSLY	FEYGGTSLY	TRUE
151	WT_EBNA1	D499E_EBNA1	A*03:01 BA Rank	9.1803	55.0614	45.8811	FVYGGTSLY	FEYGGTSLY	TRUE
151	WT_EBNA1	D499E_EBNA1	B*07:02 EL Rank	38.7143	53.4615	14.7472	FVYGGKTSL	FEYGGKTSL	TRUE
151	WT_EBNA1	D499E_EBNA1	B*07:02 BA Rank	25.03	51.8287	26.7987	FVYGGKTSL	FEYGGKTSL	TRUE
151	WT_EBNA1	D499E_EBNA1	B*08:01 BA Rank	37.0215	43.1137	6.092199999999998	FVYGGKTSL	FEYGGKTSL	TRUE
151	WT_EBNA1	D499E_EBNA1	B*15:01 BA Rank	3.2659	10.7824	7.516500000000001	FVYGGSKTY	FEYGGSKTY	TRUE
151	WT_EBNA1	D499E_EBNA1	B*39:01 EL Rank	55.0	22.75	-32.25	FVYGGSTSL	FEYGGSTSL	TRUE
151	WT_EBNA1	D499E_EBNA1	B*39:01 BA Rank	32.1687	14.3094	-17.8593	FVYGGSTSL	FEYGGSTSL	TRUE
152	WT_EBNA1	D499E_EBNA1	A*01:01 EL Rank	51.9355	40.6923	-11.243199999999996	VYGGSTSLY	ESKTSLYNL	TRUE
152	WT_EBNA1	D499E_EBNA1	A*02:01 EL Rank	65.8333	78.3333	12.5	VYGGSLYNL	EYGGSLYNL	TRUE
152	WT_EBNA1	D499E_EBNA1	A*02:01 BA Rank	44.7694	55.1737	10.4043	VYGGSLYNL	EYGGSLYNL	TRUE
152	WT_EBNA1	D499E_EBNA1	A*03:01 EL Rank	65.0	73.3333	8.333299999999994	VSKTSLYNL	ESKTSLYNL	TRUE
152	WT_EBNA1	D499E_EBNA1	A*03:01 BA Rank	47.4005	63.5401	16.1396	VSKTSLYNL	ESKTSLYNL	TRUE
152	WT_EBNA1	D499E_EBNA1	B*07:02 EL Rank	25.4667	31.0667	5.600000000000001	VYGGSKTSL	EYGGSKTSL	TRUE
152	WT_EBNA1	D499E_EBNA1	B*07:02 BA Rank	38.2563	47.9819	9.7256	VYGGSKTSL	EYGGSKTSL	TRUE
152	WT_EBNA1	D499E_EBNA1	B*08:01 EL Rank	26.575	14.75	-11.825	VYGGSKTSL	EYGGSKTSL	TRUE
152	WT_EBNA1	D499E_EBNA1	B*15:01 EL Rank	51.1111	59.5833	8.4722	VSKTSLYNL	EYGGSKTSL	TRUE
152	WT_EBNA1	D499E_EBNA1	B*15:01 BA Rank	39.209	52.9282	13.719199999999994	VSKTSLYNL	EYGGSKTSL	TRUE
152	WT_EBNA1	D499E_EBNA1	B*39:01 EL Rank	31.4615	18.3488	-13.1127	VYGGSKTSL	EYGGSKTSL	TRUE
152	WT_EBNA1	D499E_EBNA1	B*39:01 BA Rank	42.2594	33.672	-8.587400000000002	VYGGSKTSL	EYGGSKTSL	TRUE
118	WT_EBNA1	P476Q_EBNA1	A*01:01 EL Rank	62.1429	87.1429	25.0	NENIAEGLR	NFENIAEGL	TRUE
118	WT_EBNA1	P476Q_EBNA1	A*01:01 BA Rank	67.8439	81.3741	13.530199999999994	NENIAEGLR	NFENIAEGL	TRUE
118	WT_EBNA1	P476Q_EBNA1	A*02:01 EL Rank	90.0	95.0	5.0	NPKFENILR	NPKFENIAL	TRUE
118	WT_EBNA1	P476Q_EBNA1	A*03:01 EL Rank	35.5714	75.0	39.4286	NPKFENIAR	NPKFENIAQ	TRUE
118	WT_EBNA1	P476Q_EBNA1	A*03:01 BA Rank	44.8662	79.5592	34.693000000000005	NPKFENIAR	NPKFENIAQ	TRUE
118	WT_EBNA1	P476Q_EBNA1	A*24:02 EL Rank	55.0	80.0	25.0	KFENIAELR	NFENIAEGL	TRUE
118	WT_EBNA1	P476Q_EBNA1	A*24:02 BA Rank	53.3289	66.0326	12.703700000000005	KFENIAELR	NFENIAEGL	TRUE
119	WT_EBNA1	P476Q_EBNA1	A*02:01 EL Rank	87.5	82.5	-5.0	PKFENILRA	PKFENILQA	TRUE
119	WT_EBNA1	P476Q_EBNA1	A*02:01 BA Rank	73.7773	67.5149	-6.2624	PKFENILRA	PKFENILQA	TRUE
119	WT_EBNA1	P476Q_EBNA1	B*15:01 EL Rank	95.0	90.0	-5.0	PKFENIAEA	PKFENIAQA	TRUE
119	WT_EBNA1	P476Q_EBNA1	B*39:01 EL Rank	70.0	60.0	-10.0	PKFENIAEA	PKFEEGLQA	TRUE
119	WT_EBNA1	P476Q_EBNA1	B*39:01 BA Rank	68.2548	61.7257	-6.5291	PKFENIAEA	PKFEEGLQA	TRUE
120	WT_EBNA1	P476Q_EBNA1	A*01:01 EL Rank	49.5714	38.2143	-11.357099999999996	KIAEGLRAL	KIAEGLQAL	TRUE
120	WT_EBNA1	P476Q_EBNA1	A*02:01 EL Rank	8.2418	3.0413	-5.2005	KIAEGLRAL	KIAEGLQAL	TRUE
120	WT_EBNA1	P476Q_EBNA1	A*02:01 BA Rank	11.9835	6.7797	-5.203799999999999	KIAEGLRAL	KIAEGLQAL	TRUE
120	WT_EBNA1	P476Q_EBNA1	A*03:01 BA Rank	31.9097	38.4919	6.5822	KIAEGLRAL	KIAEGLQAL	TRUE
120	WT_EBNA1	P476Q_EBNA1	B*39:01 EL Rank	23.2162	17.6204	-5.5958000000000006	KFEEGLRAL	KFAEGLQAL	TRUE
121	WT_EBNA1	P476Q_EBNA1	A*01:01 EL Rank	27.0857	17.8692	-9.2165	FEEGLRALL	FAEGLQALL	TRUE
121	WT_EBNA1	P476Q_EBNA1	A*02:01 EL Rank	29.52	15.8533	-13.6667	FIAEGLRAL	FIAEGLQAL	TRUE
121	WT_EBNA1	P476Q_EBNA1	A*02:01 BA Rank	16.4222	10.1366	-6.2856000000000005	FIAEGLRAL	FIAEGLQAL	TRUE
121	WT_EBNA1	P476Q_EBNA1	B*07:02 EL Rank	19.6176	31.8667	12.249100000000002	FAEGLRALL	FAEGLQALL	TRUE
121	WT_EBNA1	P476Q_EBNA1	B*07:02 BA Rank	11.9539	22.7168	10.762899999999998	FAEGLRALL	FAEGLQALL	TRUE
121	WT_EBNA1	P476Q_EBNA1	B*08:01 BA Rank	11.9799	21.836	9.856099999999998	FENGLRALL	FENGLQALL	TRUE
122	WT_EBNA1	P476Q_EBNA1	A*03:01 BA Rank	56.6723	64.678	8.005699999999997	ENIAEGLLA	ENIAEGLLA	FALSE
122	WT_EBNA1	P476Q_EBNA1	B*07:02 BA Rank	49.7666	61.4758	11.709200000000004	EIAEGLRAL	EIAEGLQAL	TRUE
122	WT_EBNA1	P476Q_EBNA1	B*08:01 EL Rank	49.1	60.6818	11.5818	ENILRALLA	ENIEGLQAL	TRUE
122	WT_EBNA1	P476Q_EBNA1	B*08:01 BA Rank	22.9345	48.345	25.4105	ENILRALLA	ENIEGLQAL	TRUE
122	WT_EBNA1	P476Q_EBNA1	B*15:01 EL Rank	90.0	85.0	-5.0	ENIAEGLLA	EIAEGLQAL	TRUE
123	WT_EBNA1	P476Q_EBNA1	A*24:02 EL Rank	60.0	65.0	5.0	NIAEGLRAR	NIAEGLQAR	TRUE
123	WT_EBNA1	P476Q_EBNA1	A*24:02 BA Rank	50.1563	57.5148	7.358499999999999	NIAEGLRAR	NIAEGLQAR	TRUE
123	WT_EBNA1	P476Q_EBNA1	B*07:02 BA Rank	40.139	49.9196	9.7806	NIAEGLLAR	NIAEGLQAR	TRUE
123	WT_EBNA1	P476Q_EBNA1	B*08:01 BA Rank	37.266	56.0906	18.824600000000004	NIAEGLRAL	NIAEGLQAL	TRUE
123	WT_EBNA1	P476Q_EBNA1	B*39:01 EL Rank	70.0	61.0	-9.0	NIAEGLRAR	NIAEGLQAL	TRUE
124	WT_EBNA1	P476Q_EBNA1	A*01:01 EL Rank	73.8462	60.4762	-13.369999999999996	IAEGLRALS	IAEGLQALS	TRUE
124	WT_EBNA1	P476Q_EBNA1	A*01:01 BA Rank	46.6808	34.593	-12.087799999999994	IAEGLRALS	IAEGLQALS	TRUE
124	WT_EBNA1	P476Q_EBNA1	A*02:01 EL Rank	72.5	54.3333	-18.1667	ILRALLARS	ILQALLARS	TRUE
124	WT_EBNA1	P476Q_EBNA1	A*02:01 BA Rank	38.8893	22.8742	-16.0151	ILRALLARS	ILQALLARS	TRUE
124	WT_EBNA1	P476Q_EBNA1	A*03:01 BA Rank	32.3785	43.691	11.3125	ILRALLARS	IALQALLAR	TRUE
124	WT_EBNA1	P476Q_EBNA1	B*07:02 EL Rank	80.0	90.0	10.0	IAEGLRALL	IAEGLQALL	TRUE
124	WT_EBNA1	P476Q_EBNA1	B*07:02 BA Rank	50.7028	74.0229	23.320100000000004	IAEGLRALL	IAEGLQALL	TRUE
124	WT_EBNA1	P476Q_EBNA1	B*08:01 BA Rank	58.901	77.2341	18.333099999999995	ILRALLARS	IAEGLQALL	TRUE
124	WT_EBNA1	P476Q_EBNA1	B*15:01 EL Rank	80.0	95.0	15.0	ILRALLARS	ILQALLARS	TRUE
124	WT_EBNA1	P476Q_EBNA1	B*15:01 BA Rank	47.7882	66.2293	18.44109999999999	ILRALLARS	ILQALLARS	TRUE
125	WT_EBNA1	P476Q_EBNA1	A*02:01 EL Rank	90.0	69.1667	-20.833299999999998	ARALLARSH	AQALLARSH	TRUE
125	WT_EBNA1	P476Q_EBNA1	A*02:01 BA Rank	75.4625	64.0901	-11.3724	ARALLARSH	AQALLARSH	TRUE
125	WT_EBNA1	P476Q_EBNA1	A*03:01 EL Rank	55.7143	36.3333	-19.381	ARALLARSH	AQALLARSH	TRUE
125	WT_EBNA1	P476Q_EBNA1	B*07:02 EL Rank	44.5	57.2222	12.7222	AEGLRALSH	AEALLARSH	TRUE
125	WT_EBNA1	P476Q_EBNA1	B*07:02 BA Rank	70.3968	77.5436	7.146799999999999	AEGLRALSH	AEALLARSH	TRUE
125	WT_EBNA1	P476Q_EBNA1	B*08:01 BA Rank	65.9417	77.124	11.182299999999998	AEGLRALSH	AQALLARSH	TRUE
125	WT_EBNA1	P476Q_EBNA1	B*15:01 EL Rank	39.8	8.6324	-31.1676	AEALLARSH	AQALLARSH	TRUE
125	WT_EBNA1	P476Q_EBNA1	B*15:01 BA Rank	45.2607	9.8732	-35.3875	AEALLARSH	AQALLARSH	TRUE
125	WT_EBNA1	P476Q_EBNA1	B*39:01 EL Rank	63.0	70.0	7.0	ARALLARSH	AQALLARSH	TRUE
125	WT_EBNA1	P476Q_EBNA1	B*39:01 BA Rank	63.0569	68.5125	5.455600000000004	ARALLARSH	AQALLARSH	TRUE
126	WT_EBNA1	P476Q_EBNA1	A*01:01 EL Rank	73.4615	64.7619	-8.699600000000004	EALLARSHV	EGLQALSHV	TRUE
126	WT_EBNA1	P476Q_EBNA1	A*02:01 EL Rank	59.0909	39.4444	-19.6465	GLRALLAHV	GLQALLAHV	TRUE
126	WT_EBNA1	P476Q_EBNA1	A*02:01 BA Rank	21.3301	10.4512	-10.878900000000002	GLRALLAHV	GLQALLAHV	TRUE
126	WT_EBNA1	P476Q_EBNA1	A*03:01 BA Rank	50.3573	58.0736	7.716299999999997	GLRALLARV	EALLARSHV	TRUE
126	WT_EBNA1	P476Q_EBNA1	A*24:02 EL Rank	80.0	70.0	-10.0	EGLRALLHV	EGLQALLHV	TRUE
126	WT_EBNA1	P476Q_EBNA1	B*07:02 BA Rank	26.9048	34.5915	7.686700000000002	EALLARSHV	EALLARSHV	FALSE
126	WT_EBNA1	P476Q_EBNA1	B*15:01 BA Rank	49.0752	41.0213	-8.053900000000006	EALLARSHV	EQALLARSH	TRUE
127	WT_EBNA1	P476Q_EBNA1	A*01:01 BA Rank	77.6074	68.3484	-9.259	GLLARSHVE	GLQALSHVE	TRUE
127	WT_EBNA1	P476Q_EBNA1	A*02:01 EL Rank	56.8182	38.3	-18.5182	GLLARSHVE	GLQALLAHV	TRUE
127	WT_EBNA1	P476Q_EBNA1	A*02:01 BA Rank	25.1422	12.163	-12.9792	GLLARSHVE	GLQALLAHV	TRUE
127	WT_EBNA1	P476Q_EBNA1	A*03:01 EL Rank	67.5	85.0	17.5	GLRALSHVE	GLQALSHVE	TRUE
127	WT_EBNA1	P476Q_EBNA1	A*03:01 BA Rank	38.4387	53.2746	14.835900000000002	GLRALSHVE	GLQALSHVE	TRUE
127	WT_EBNA1	P476Q_EBNA1	B*07:02 EL Rank	83.3333	92.5	9.166700000000006	GLRARSHVE	GLQARSHVE	TRUE
127	WT_EBNA1	P476Q_EBNA1	B*07:02 BA Rank	42.8733	66.5376	23.6643	GLRARSHVE	GLQARSHVE	TRUE
127	WT_EBNA1	P476Q_EBNA1	B*08:01 EL Rank	67.8125	76.5	8.6875	GLRARSHVE	GLLARSHVE	TRUE
127	WT_EBNA1	P476Q_EBNA1	B*08:01 BA Rank	25.4941	38.7649	13.270799999999998	GLRARSHVE	GLLARSHVE	TRUE
127	WT_EBNA1	P476Q_EBNA1	B*15:01 EL Rank	65.0	72.0	7.0	GLRALSHVE	GLQALSHVE	TRUE
127	WT_EBNA1	P476Q_EBNA1	B*15:01 BA Rank	35.4134	45.5332	10.119799999999998	GLRALSHVE	GLQALSHVE	TRUE
128	WT_EBNA1	P476Q_EBNA1	A*01:01 EL Rank	75.4545	66.6667	-8.78779999999999	LLARSHVER	LQALSHVER	TRUE
128	WT_EBNA1	P476Q_EBNA1	A*01:01 BA Rank	53.8832	48.5829	-5.3003	LLARSHVER	LQALSHVER	TRUE
128	WT_EBNA1	P476Q_EBNA1	A*02:01 EL Rank	55.9091	50.0	-5.909100000000002	LLARSHVER	LLARSHVER	FALSE
128	WT_EBNA1	P476Q_EBNA1	A*02:01 BA Rank	46.4591	39.372	-7.0871	LLARSHVER	LLARSHVER	FALSE
128	WT_EBNA1	P476Q_EBNA1	A*24:02 EL Rank	45.0	56.6667	11.6667	LRALSHVER	LLARSHVER	TRUE
128	WT_EBNA1	P476Q_EBNA1	B*07:02 EL Rank	72.5	64.2857	-8.214299999999994	LLARSHVER	LQALSHVER	TRUE
128	WT_EBNA1	P476Q_EBNA1	B*07:02 BA Rank	45.1958	53.6779	8.482100000000003	LLARSHVER	LQALSHVER	TRUE
128	WT_EBNA1	P476Q_EBNA1	B*15:01 EL Rank	68.3333	41.125	-27.208299999999998	LLARSHVER	LQALSHVER	TRUE
128	WT_EBNA1	P476Q_EBNA1	B*15:01 BA Rank	63.3702	37.0853	-26.2849	LLARSHVER	LQALSHVER	TRUE
129	WT_EBNA1	P476Q_EBNA1	A*02:01 EL Rank	66.6667	80.0	13.333299999999994	RALSHVERT	ALLSHVERT	TRUE
129	WT_EBNA1	P476Q_EBNA1	A*02:01 BA Rank	46.7485	53.181	6.432499999999997	RALSHVERT	ALLSHVERT	TRUE
129	WT_EBNA1	P476Q_EBNA1	A*03:01 EL Rank	19.8246	49.0	29.1754	RLARSHVER	QLARSHVER	TRUE
129	WT_EBNA1	P476Q_EBNA1	A*03:01 BA Rank	11.0532	32.459	21.405800000000003	RLARSHVER	QLARSHVER	TRUE
129	WT_EBNA1	P476Q_EBNA1	A*24:02 EL Rank	80.0	90.0	10.0	RALLSHVER	QALLSHVER	TRUE
129	WT_EBNA1	P476Q_EBNA1	A*24:02 BA Rank	56.7935	73.2812	16.487699999999997	RALLSHVER	QALLSHVER	TRUE
129	WT_EBNA1	P476Q_EBNA1	B*07:02 EL Rank	62.1429	76.6667	14.523800000000008	RALLARSHT	QALLARSHT	TRUE
129	WT_EBNA1	P476Q_EBNA1	B*07:02 BA Rank	23.8543	51.1737	27.3194	RALLARSHT	QALLARSHT	TRUE
129	WT_EBNA1	P476Q_EBNA1	B*08:01 EL Rank	71.5385	80.0	8.461500000000001	RARSHVERT	QARSHVERT	TRUE
129	WT_EBNA1	P476Q_EBNA1	B*08:01 BA Rank	35.6702	46.9448	11.2746	RARSHVERT	QARSHVERT	TRUE
129	WT_EBNA1	P476Q_EBNA1	B*15:01 EL Rank	76.6667	87.5	10.833299999999994	RARSHVERT	QARSHVERT	TRUE
129	WT_EBNA1	P476Q_EBNA1	B*15:01 BA Rank	57.5377	74.1992	16.661500000000004	RARSHVERT	QARSHVERT	TRUE
116	WT_EBNA1	S474A_EBNA1	A*01:01 EL Rank	80.0	32.0455	-47.9545	GSFENIAEG	GSNPNIAEA	TRUE
116	WT_EBNA1	S474A_EBNA1	A*01:01 BA Rank	64.618	34.6037	-30.01429999999999	GSFENIAEG	GSNPNIAEA	TRUE
116	WT_EBNA1	S474A_EBNA1	A*02:01 EL Rank	85.0	14.4486	-70.5514	GSFENIAEG	GSFENIAEA	TRUE
116	WT_EBNA1	S474A_EBNA1	A*02:01 BA Rank	67.3291	19.8781	-47.45099999999999	GSFENIAEG	GSFENIAEA	TRUE
116	WT_EBNA1	S474A_EBNA1	A*03:01 EL Rank	87.5	47.5	-40.0	GSNPKIAEG	GSNPKFAEA	TRUE
116	WT_EBNA1	S474A_EBNA1	A*03:01 BA Rank	78.9358	54.7294	-24.2064	GSNPKIAEG	GSNPKFAEA	TRUE
116	WT_EBNA1	S474A_EBNA1	A*24:02 EL Rank	100.0	70.0	-30.0	GSNPKIAEG	GSNPKFEEA	TRUE
116	WT_EBNA1	S474A_EBNA1	A*24:02 BA Rank	74.6169	62.7671	-11.849800000000002	GSNPKIAEG	GSNPKFEEA	TRUE
116	WT_EBNA1	S474A_EBNA1	B*07:02 EL Rank	90.0	55.5556	-34.4444	GPKFENIAE	GSNPKIAEA	TRUE
116	WT_EBNA1	S474A_EBNA1	B*07:02 BA Rank	68.8607	31.9027	-36.958	GPKFENIAE	GSNPKIAEA	TRUE
116	WT_EBNA1	S474A_EBNA1	B*08:01 EL Rank	84.2857	46.2308	-38.0549	GSNPKFAEG	GSNPKIAEA	TRUE
116	WT_EBNA1	S474A_EBNA1	B*08:01 BA Rank	64.3559	39.1997	-25.156200000000005	GSNPKFAEG	GSNPKIAEA	TRUE
116	WT_EBNA1	S474A_EBNA1	B*15:01 EL Rank	83.3333	43.5714	-39.7619	GSNPKIAEG	GSFENIAEA	TRUE
116	WT_EBNA1	S474A_EBNA1	B*15:01 BA Rank	58.2009	45.3907	-12.810199999999996	GSNPKIAEG	GSFENIAEA	TRUE
116	WT_EBNA1	S474A_EBNA1	B*39:01 EL Rank	85.0	41.4	-43.6	GKFENIAEG	GKFENIAEA	TRUE
116	WT_EBNA1	S474A_EBNA1	B*39:01 BA Rank	74.8298	35.4468	-39.383	GKFENIAEG	GKFENIAEA	TRUE
117	WT_EBNA1	S474A_EBNA1	A*01:01 BA Rank	48.9927	40.8718	-8.120899999999999	SFENIAEGL	SFENIAEAL	TRUE
117	WT_EBNA1	S474A_EBNA1	B*08:01 BA Rank	16.6629	10.9602	-5.7027	NPKFENIAL	NPKNIAEAL	TRUE
117	WT_EBNA1	S474A_EBNA1	B*15:01 EL Rank	81.6667	66.6667	-15.0	SFENIAEGL	SNPKIAEAL	TRUE
117	WT_EBNA1	S474A_EBNA1	B*15:01 BA Rank	74.4255	61.439	-12.9865	SFENIAEGL	SNPKIAEAL	TRUE
117	WT_EBNA1	S474A_EBNA1	B*39:01 EL Rank	35.2222	23.5135	-11.7087	SNPKIAEGL	SNPNIAEAL	TRUE
117	WT_EBNA1	S474A_EBNA1	B*39:01 BA Rank	28.4883	15.4349	-13.053399999999998	SNPKIAEGL	SNPNIAEAL	TRUE
118	WT_EBNA1	S474A_EBNA1	A*02:01 BA Rank	78.6056	70.4027	-8.2029	NPKFENILR	NPFENIAEA	TRUE
118	WT_EBNA1	S474A_EBNA1	A*24:02 EL Rank	55.0	50.0	-5.0	KFENIAELR	KFENIEALR	TRUE
118	WT_EBNA1	S474A_EBNA1	B*08:01 BA Rank	22.7347	15.4838	-7.2509	NPKFENIAL	NPKNIAEAL	TRUE
118	WT_EBNA1	S474A_EBNA1	B*39:01 EL Rank	60.0	50.0	-10.0	NPKFENIAL	NPKNIAEAL	TRUE
118	WT_EBNA1	S474A_EBNA1	B*39:01 BA Rank	45.651	30.118	-15.533000000000005	NPKFENIAL	NPKNIAEAL	TRUE
119	WT_EBNA1	S474A_EBNA1	A*02:01 BA Rank	73.7773	68.2684	-5.508899999999997	PKFENILRA	PKFENILRA	FALSE
119	WT_EBNA1	S474A_EBNA1	B*39:01 BA Rank	68.2548	62.0574	-6.197400000000002	PKFENIAEA	PKFENIAEA	FALSE
120	WT_EBNA1	S474A_EBNA1	A*01:01 EL Rank	49.5714	55.2	5.628600000000006	KIAEGLRAL	KFENIAEAL	TRUE
120	WT_EBNA1	S474A_EBNA1	B*08:01 EL Rank	19.2677	25.6517	6.384	KFEEGLRAL	KFEEALRAL	TRUE
120	WT_EBNA1	S474A_EBNA1	B*39:01 EL Rank	23.2162	30.1333	6.917099999999998	KFEEGLRAL	KFAEALRAL	TRUE
121	WT_EBNA1	S474A_EBNA1	A*01:01 EL Rank	27.0857	33.1905	6.104800000000001	FEEGLRALL	FENIAEALL	TRUE
121	WT_EBNA1	S474A_EBNA1	A*02:01 EL Rank	29.52	41.0	11.48	FIAEGLRAL	FIAEALRAL	TRUE
121	WT_EBNA1	S474A_EBNA1	A*03:01 BA Rank	62.6436	57.4855	-5.1580999999999975	FENGLRALL	FENALRALL	TRUE
121	WT_EBNA1	S474A_EBNA1	A*24:02 EL Rank	36.0	46.0	10.0	FENGLRALL	FENALRALL	TRUE
121	WT_EBNA1	S474A_EBNA1	B*07:02 EL Rank	19.6176	28.15	8.532399999999999	FAEGLRALL	FAEALRALL	TRUE
121	WT_EBNA1	S474A_EBNA1	B*15:01 EL Rank	40.6667	47.2	6.533300000000004	FENGLRALL	FENIAEALL	TRUE
122	WT_EBNA1	S474A_EBNA1	A*01:01 EL Rank	44.6	51.4516	6.851599999999998	ENIAEGLLA	ENIARALLA	TRUE
122	WT_EBNA1	S474A_EBNA1	A*02:01 EL Rank	53.3333	65.8333	12.499999999999991	NIAEGLLLA	NIAEALLLA	TRUE
122	WT_EBNA1	S474A_EBNA1	B*39:01 EL Rank	48.6667	56.6667	8.0	ENIAEGLLA	EEALRALLA	TRUE
123	WT_EBNA1	S474A_EBNA1	A*01:01 EL Rank	51.9355	58.0	6.064500000000002	NIAEGLLAR	NIAEALLAR	TRUE
123	WT_EBNA1	S474A_EBNA1	A*01:01 BA Rank	41.0417	35.0965	-5.9452	NIAEGLLAR	NIAEALLAR	TRUE
123	WT_EBNA1	S474A_EBNA1	A*02:01 EL Rank	41.2857	49.75	8.464300000000001	NIAEGLLAR	NIAEALLAR	TRUE
123	WT_EBNA1	S474A_EBNA1	A*24:02 EL Rank	60.0	67.5	7.5	NIAEGLRAR	NIAEALLAR	TRUE
123	WT_EBNA1	S474A_EBNA1	B*07:02 EL Rank	53.8462	64.2857	10.439500000000002	NIAEGLLAR	NIAEALRAR	TRUE
123	WT_EBNA1	S474A_EBNA1	B*08:01 EL Rank	63.6364	71.9231	8.286700000000003	NIAEGLRAL	NIAEALRAL	TRUE
123	WT_EBNA1	S474A_EBNA1	B*15:01 EL Rank	60.0	65.0	5.0	NIAEGLRAR	NIAEALRAR	TRUE
123	WT_EBNA1	S474A_EBNA1	B*39:01 EL Rank	70.0	75.0	5.0	NIAEGLRAR	NIAEALRAR	TRUE
124	WT_EBNA1	S474A_EBNA1	A*01:01 EL Rank	73.8462	83.75	9.903800000000004	IAEGLRALS	IAEALRALS	TRUE
124	WT_EBNA1	S474A_EBNA1	A*01:01 BA Rank	46.6808	41.4334	-5.247399999999999	IAEGLRALS	IAEALRALS	TRUE
124	WT_EBNA1	S474A_EBNA1	B*07:02 EL Rank	80.0	90.0	10.0	IAEGLRALL	IAEALRALL	TRUE
124	WT_EBNA1	S474A_EBNA1	B*39:01 BA Rank	79.9801	74.5532	-5.426899999999989	IAEGLRALS	IAEALRALS	TRUE
125	WT_EBNA1	S474A_EBNA1	A*01:01 EL Rank	35.8889	26.5135	-9.3754	AEGLRALLH	AEALRALLH	TRUE
125	WT_EBNA1	S474A_EBNA1	A*01:01 BA Rank	70.2733	55.5521	-14.721200000000003	AEGLRALLH	AEALRALLH	TRUE
125	WT_EBNA1	S474A_EBNA1	A*03:01 EL Rank	55.7143	44.0	-11.7143	ARALLARSH	AEALRALLH	TRUE
125	WT_EBNA1	S474A_EBNA1	A*03:01 BA Rank	50.3557	34.3531	-16.0026	ARALLARSH	AEALRALLH	TRUE
125	WT_EBNA1	S474A_EBNA1	B*07:02 EL Rank	44.5	36.1111	-8.3889	AEGLRALSH	AEALRALSH	TRUE
125	WT_EBNA1	S474A_EBNA1	B*07:02 BA Rank	70.3968	60.3471	-10.0497	AEGLRALSH	AEALRALSH	TRUE
125	WT_EBNA1	S474A_EBNA1	B*08:01 EL Rank	73.4615	58.6207	-14.840800000000002	AEGLRALSH	AEALRALSH	TRUE
125	WT_EBNA1	S474A_EBNA1	B*08:01 BA Rank	65.9417	57.9455	-7.996199999999995	AEGLRALSH	AEALRALSH	TRUE
125	WT_EBNA1	S474A_EBNA1	B*15:01 EL Rank	39.8	30.3333	-9.466699999999996	AEALLARSH	AEALRALSH	TRUE
125	WT_EBNA1	S474A_EBNA1	B*15:01 BA Rank	45.2607	36.7111	-8.549599999999998	AEALLARSH	AEALRALSH	TRUE
126	WT_EBNA1	S474A_EBNA1	A*01:01 BA Rank	45.0866	32.6304	-12.456199999999995	EALLARSHV	EALLARSHV	FALSE
126	WT_EBNA1	S474A_EBNA1	A*02:01 EL Rank	59.0909	44.6	-14.490899999999996	GLRALLAHV	EALRALLAV	TRUE
126	WT_EBNA1	S474A_EBNA1	A*03:01 EL Rank	85.0	75.0	-10.0	GLRALLARV	ALRALLARV	TRUE
126	WT_EBNA1	S474A_EBNA1	A*03:01 BA Rank	50.3573	39.8455	-10.5118	GLRALLARV	ALRALLARV	TRUE
126	WT_EBNA1	S474A_EBNA1	A*24:02 BA Rank	43.1593	49.2249	6.065599999999996	EGLRALLHV	EALRARSHV	TRUE
126	WT_EBNA1	S474A_EBNA1	B*15:01 EL Rank	87.5	81.6667	-5.833299999999994	EALLARSHV	ALRALLSHV	TRUE
126	WT_EBNA1	S474A_EBNA1	B*15:01 BA Rank	49.0752	40.0703	-9.0049	EALLARSHV	ALRALLSHV	TRUE
126	WT_EBNA1	S474A_EBNA1	B*39:01 EL Rank	62.0	50.5556	-11.444400000000002	EALLARSHV	EALRALLAV	TRUE
126	WT_EBNA1	S474A_EBNA1	B*39:01 BA Rank	37.1306	29.7386	-7.391999999999999	EALLARSHV	EALRALLAV	TRUE
127	WT_EBNA1	S474A_EBNA1	A*01:01 BA Rank	77.6074	72.5302	-5.077200000000005	GLLARSHVE	ALLARSHVE	TRUE
127	WT_EBNA1	S474A_EBNA1	A*02:01 EL Rank	56.8182	48.0	-8.818199999999997	GLLARSHVE	ALRALLAHV	TRUE
127	WT_EBNA1	S474A_EBNA1	A*03:01 EL Rank	67.5	52.5	-15.0	GLRALSHVE	ALRALSHVE	TRUE
127	WT_EBNA1	S474A_EBNA1	A*03:01 BA Rank	38.4387	27.4605	-10.978199999999998	GLRALSHVE	ALRALSHVE	TRUE
127	WT_EBNA1	S474A_EBNA1	B*07:02 EL Rank	83.3333	70.0	-13.333299999999994	GLRARSHVE	ALRARSHVE	TRUE
127	WT_EBNA1	S474A_EBNA1	B*07:02 BA Rank	42.8733	30.8747	-11.9986	GLRARSHVE	ALRARSHVE	TRUE
127	WT_EBNA1	S474A_EBNA1	B*08:01 EL Rank	67.8125	55.0	-12.8125	GLRARSHVE	ALRARSHVE	TRUE
127	WT_EBNA1	S474A_EBNA1	B*08:01 BA Rank	25.4941	19.4889	-6.005199999999999	GLRARSHVE	ALRARSHVE	TRUE
127	WT_EBNA1	S474A_EBNA1	B*15:01 EL Rank	65.0	54.4444	-10.555599999999998	GLRALSHVE	ALRALSHVE	TRUE
127	WT_EBNA1	S474A_EBNA1	B*15:01 BA Rank	35.4134	28.4642	-6.949200000000001	GLRALSHVE	ALRALSHVE	TRUE
116	WT_EBNA1	S474T_EBNA1	A*01:01 EL Rank	80.0	61.9048	-18.0952	GSFENIAEG	GSNPNIAET	TRUE
116	WT_EBNA1	S474T_EBNA1	A*01:01 BA Rank	64.618	58.3333	-6.284699999999994	GSFENIAEG	GSNPNIAET	TRUE
116	WT_EBNA1	S474T_EBNA1	A*02:01 EL Rank	85.0	32.9444	-52.0556	GSFENIAEG	GSFENIAET	TRUE
116	WT_EBNA1	S474T_EBNA1	A*02:01 BA Rank	67.3291	36.125	-31.2041	GSFENIAEG	GSFENIAET	TRUE
116	WT_EBNA1	S474T_EBNA1	A*03:01 EL Rank	87.5	71.6667	-15.833299999999994	GSNPKIAEG	GSNPKFAET	TRUE
116	WT_EBNA1	S474T_EBNA1	A*03:01 BA Rank	78.9358	70.6321	-8.303700000000006	GSNPKIAEG	GSNPKFAET	TRUE
116	WT_EBNA1	S474T_EBNA1	A*24:02 EL Rank	100.0	90.0	-10.0	GSNPKIAEG	GSNPKFEET	TRUE
116	WT_EBNA1	S474T_EBNA1	B*07:02 EL Rank	90.0	80.0	-10.0	GPKFENIAE	GSNPKIAET	TRUE
116	WT_EBNA1	S474T_EBNA1	B*07:02 BA Rank	68.8607	58.0437	-10.816999999999991	GPKFENIAE	GSNPKIAET	TRUE
116	WT_EBNA1	S474T_EBNA1	B*08:01 EL Rank	84.2857	70.0	-14.285700000000006	GSNPKFAEG	GSNPKIAET	TRUE
116	WT_EBNA1	S474T_EBNA1	B*15:01 EL Rank	83.3333	66.6667	-16.66659999999999	GSNPKIAEG	GSFENIAET	TRUE
116	WT_EBNA1	S474T_EBNA1	B*15:01 BA Rank	58.2009	67.8577	9.656799999999995	GSNPKIAEG	GSFENIAET	TRUE
116	WT_EBNA1	S474T_EBNA1	B*39:01 EL Rank	85.0	66.6667	-18.333299999999998	GKFENIAEG	GKFENIAET	TRUE
116	WT_EBNA1	S474T_EBNA1	B*39:01 BA Rank	74.8298	59.8061	-15.023700000000003	GKFENIAEG	GKFENIAET	TRUE
117	WT_EBNA1	S474T_EBNA1	A*01:01 EL Rank	50.3226	39.7692	-10.553400000000003	SFENIAEGL	SFENIAETL	TRUE
117	WT_EBNA1	S474T_EBNA1	A*02:01 EL Rank	53.6667	40.5	-13.1667	SFENIAEGL	SFENIAETL	TRUE
117	WT_EBNA1	S474T_EBNA1	A*03:01 EL Rank	77.5	70.0	-7.5	SFENIAEGL	SFENIAETL	TRUE
117	WT_EBNA1	S474T_EBNA1	A*24:02 EL Rank	18.5263	9.8735	-8.6528	SFENIAEGL	SFENIAETL	TRUE
117	WT_EBNA1	S474T_EBNA1	A*24:02 BA Rank	20.4774	11.3669	-9.1105	SFENIAEGL	SFENIAETL	TRUE
117	WT_EBNA1	S474T_EBNA1	B*08:01 EL Rank	22.4462	17.4228	-5.023400000000002	NPKFENIAL	NPKFENIAL	FALSE
117	WT_EBNA1	S474T_EBNA1	B*15:01 EL Rank	81.6667	60.625	-21.04170000000001	SFENIAEGL	SFENIAETL	TRUE
117	WT_EBNA1	S474T_EBNA1	B*15:01 BA Rank	74.4255	65.8926	-8.532899999999998	SFENIAEGL	SFENIAETL	TRUE
117	WT_EBNA1	S474T_EBNA1	B*39:01 EL Rank	35.2222	21.9423	-13.2799	SNPKIAEGL	SNPNIAETL	TRUE
117	WT_EBNA1	S474T_EBNA1	B*39:01 BA Rank	28.4883	19.0512	-9.437099999999996	SNPKIAEGL	SNPNIAETL	TRUE
118	WT_EBNA1	S474T_EBNA1	A*01:01 EL Rank	62.1429	55.2	-6.9428999999999945	NENIAEGLR	NENIAETLR	TRUE
118	WT_EBNA1	S474T_EBNA1	A*02:01 EL Rank	90.0	85.0	-5.0	NPKFENILR	NPENIAETL	TRUE
118	WT_EBNA1	S474T_EBNA1	A*24:02 EL Rank	55.0	49.0	-6.0	KFENIAELR	KFENIAELR	FALSE
118	WT_EBNA1	S474T_EBNA1	A*24:02 BA Rank	53.3289	44.601	-8.727899999999998	KFENIAELR	KFENIAELR	FALSE
118	WT_EBNA1	S474T_EBNA1	B*15:01 EL Rank	83.3333	78.3333	-5.0	NPKFENIAR	NPKFENIAR	FALSE
118	WT_EBNA1	S474T_EBNA1	B*39:01 EL Rank	60.0	46.3333	-13.6667	NPKFENIAL	NPKNIAETL	TRUE
118	WT_EBNA1	S474T_EBNA1	B*39:01 BA Rank	45.651	36.3432	-9.3078	NPKFENIAL	NPKNIAETL	TRUE
119	WT_EBNA1	S474T_EBNA1	A*02:01 BA Rank	73.7773	67.2131	-6.5642	PKFENILRA	PKFENILRA	FALSE
119	WT_EBNA1	S474T_EBNA1	A*03:01 BA Rank	70.4781	65.1745	-5.303600000000003	KFENIGLRA	PKFENITLR	TRUE
119	WT_EBNA1	S474T_EBNA1	A*24:02 BA Rank	57.3765	48.3358	-9.0407	KFIAEGLRA	KFIAETLRA	TRUE
120	WT_EBNA1	S474T_EBNA1	A*03:01 BA Rank	31.9097	26.1725	-5.737200000000001	KIAEGLRAL	KIAETLRAL	TRUE
120	WT_EBNA1	S474T_EBNA1	B*08:01 EL Rank	19.2677	25.3146	6.046899999999997	KFEEGLRAL	KFEETLRAL	TRUE
120	WT_EBNA1	S474T_EBNA1	B*39:01 EL Rank	23.2162	29.5294	6.313199999999998	KFEEGLRAL	KFAETLRAL	TRUE
121	WT_EBNA1	S474T_EBNA1	A*02:01 EL Rank	29.52	37.0	7.48	FIAEGLRAL	FIAETLRAL	TRUE
121	WT_EBNA1	S474T_EBNA1	A*24:02 EL Rank	36.0	43.5	7.5	FENGLRALL	FENTLRALL	TRUE
121	WT_EBNA1	S474T_EBNA1	B*07:02 EL Rank	19.6176	27.1905	7.572900000000001	FAEGLRALL	FAETLRALL	TRUE
122	WT_EBNA1	S474T_EBNA1	A*01:01 EL Rank	44.6	51.129	6.528999999999996	ENIAEGLLA	ENIARALLA	TRUE
122	WT_EBNA1	S474T_EBNA1	A*02:01 EL Rank	53.3333	63.125	9.7917	NIAEGLLLA	NIAETLLLA	TRUE
122	WT_EBNA1	S474T_EBNA1	A*02:01 BA Rank	29.076	23.509	-5.567	NIAEGLLLA	NIAETLLLA	TRUE
122	WT_EBNA1	S474T_EBNA1	A*24:02 EL Rank	80.0	90.0	10.0	ENIEGLRAL	EETLRALLA	TRUE
122	WT_EBNA1	S474T_EBNA1	B*07:02 EL Rank	69.0	76.6667	7.666700000000006	EIAEGLRAL	EIAETLRAL	TRUE
123	WT_EBNA1	S474T_EBNA1	A*01:01 BA Rank	41.0417	31.8872	-9.1545	NIAEGLLAR	NIAETLLAR	TRUE
123	WT_EBNA1	S474T_EBNA1	A*02:01 EL Rank	41.2857	47.75	6.4643000000000015	NIAEGLLAR	NIAETLLAR	TRUE
123	WT_EBNA1	S474T_EBNA1	A*24:02 EL Rank	60.0	65.0	5.0	NIAEGLRAR	NIAETLLAR	TRUE
123	WT_EBNA1	S474T_EBNA1	B*07:02 EL Rank	53.8462	63.5714	9.725199999999994	NIAEGLLAR	NIAEALLAR	TRUE
123	WT_EBNA1	S474T_EBNA1	B*08:01 EL Rank	63.6364	70.7692	7.132799999999996	NIAEGLRAL	NIAETLRAL	TRUE
123	WT_EBNA1	S474T_EBNA1	B*39:01 EL Rank	70.0	75.0	5.0	NIAEGLRAR	NIAETLRAR	TRUE
124	WT_EBNA1	S474T_EBNA1	A*01:01 EL Rank	73.8462	83.125	9.278800000000004	IAEGLRALS	IAETLRALS	TRUE
124	WT_EBNA1	S474T_EBNA1	A*01:01 BA Rank	46.6808	40.3695	-6.311299999999996	IAEGLRALS	IAETLRALS	TRUE
124	WT_EBNA1	S474T_EBNA1	A*03:01 EL Rank	71.6667	53.75	-17.916700000000006	ILRALLARS	ITLRALLAR	TRUE
124	WT_EBNA1	S474T_EBNA1	A*03:01 BA Rank	32.3785	20.982	-11.396500000000003	ILRALLARS	ITLRALLAR	TRUE
124	WT_EBNA1	S474T_EBNA1	B*07:02 EL Rank	80.0	85.0	5.0	IAEGLRALL	IAETLRALL	TRUE
125	WT_EBNA1	S474T_EBNA1	A*01:01 EL Rank	35.8889	29.1379	-6.751000000000001	AEGLRALLH	AETLRALLH	TRUE
125	WT_EBNA1	S474T_EBNA1	A*01:01 BA Rank	70.2733	49.1718	-21.10150000000001	AEGLRALLH	AETLRALLH	TRUE
125	WT_EBNA1	S474T_EBNA1	A*02:01 BA Rank	75.4625	68.6118	-6.850700000000003	ARALLARSH	ARALLARSH	FALSE
125	WT_EBNA1	S474T_EBNA1	A*03:01 EL Rank	55.7143	43.6667	-12.047600000000005	ARALLARSH	ATLRALLAR	TRUE
125	WT_EBNA1	S474T_EBNA1	A*03:01 BA Rank	50.3557	24.3587	-25.997	ARALLARSH	ATLRALLAR	TRUE
125	WT_EBNA1	S474T_EBNA1	B*07:02 BA Rank	70.3968	61.8595	-8.537300000000002	AEGLRALSH	AETLRALSH	TRUE
125	WT_EBNA1	S474T_EBNA1	B*08:01 BA Rank	65.9417	59.3949	-6.5467999999999975	AEGLRALSH	AETLRALSH	TRUE
126	WT_EBNA1	S474T_EBNA1	A*01:01 EL Rank	73.4615	43.8182	-29.643300000000004	EALLARSHV	ETLRALLHV	TRUE
126	WT_EBNA1	S474T_EBNA1	A*01:01 BA Rank	45.0866	13.2064	-31.880199999999995	EALLARSHV	ETLRALLHV	TRUE
126	WT_EBNA1	S474T_EBNA1	A*02:01 EL Rank	59.0909	37.5	-21.5909	GLRALLAHV	ETLRALLAV	TRUE
126	WT_EBNA1	S474T_EBNA1	A*02:01 BA Rank	21.3301	14.6826	-6.647500000000001	GLRALLAHV	ETLRALLAV	TRUE
126	WT_EBNA1	S474T_EBNA1	A*03:01 EL Rank	85.0	67.5	-17.5	GLRALLARV	ETLRALLHV	TRUE
126	WT_EBNA1	S474T_EBNA1	A*03:01 BA Rank	50.3573	35.7608	-14.5965	GLRALLARV	ETLRALLHV	TRUE
126	WT_EBNA1	S474T_EBNA1	A*24:02 EL Rank	80.0	65.0	-15.0	EGLRALLHV	ETLRALLHV	TRUE
126	WT_EBNA1	S474T_EBNA1	B*15:01 BA Rank	49.0752	42.429	-6.6462	EALLARSHV	TLRALRSHV	TRUE
127	WT_EBNA1	S474T_EBNA1	A*01:01 BA Rank	77.6074	63.264	-14.343399999999995	GLLARSHVE	TLLARSHVE	TRUE
127	WT_EBNA1	S474T_EBNA1	A*02:01 EL Rank	56.8182	51.6667	-5.151499999999999	GLLARSHVE	TLRALLAHV	TRUE
127	WT_EBNA1	S474T_EBNA1	A*24:02 BA Rank	69.9404	61.4274	-8.512999999999998	GLLARSHVE	TLLARSHVE	TRUE
127	WT_EBNA1	S474T_EBNA1	B*07:02 EL Rank	83.3333	68.0	-15.333299999999994	GLRARSHVE	TLRARSHVE	TRUE
127	WT_EBNA1	S474T_EBNA1	B*07:02 BA Rank	42.8733	29.0634	-13.8099	GLRARSHVE	TLRARSHVE	TRUE
127	WT_EBNA1	S474T_EBNA1	B*08:01 EL Rank	67.8125	40.7	-27.1125	GLRARSHVE	TLRARSHVE	TRUE
127	WT_EBNA1	S474T_EBNA1	B*08:01 BA Rank	25.4941	10.9097	-14.5844	GLRARSHVE	TLRARSHVE	TRUE
127	WT_EBNA1	S474T_EBNA1	B*39:01 EL Rank	95.0	85.0	-10.0	GLLARSHVE	TLLARSHVE	TRUE
127	WT_EBNA1	S474T_EBNA1	B*39:01 BA Rank	74.6755	64.6302	-10.045299999999996	GLLARSHVE	TLLARSHVE	TRUE
134	WT_EBNA1	S492C_EBNA1	A*01:01 EL Rank	85.7143	80.0	-5.714299999999994	RSHVERTTT	RSHVERTTC	TRUE
134	WT_EBNA1	S492C_EBNA1	A*02:01 EL Rank	80.0	69.1667	-10.833299999999994	RSHVERTTT	RSHVERTTC	TRUE
134	WT_EBNA1	S492C_EBNA1	A*24:02 EL Rank	90.0	80.0	-10.0	RSHVERTTT	RSHVERTTC	TRUE
134	WT_EBNA1	S492C_EBNA1	A*24:02 BA Rank	80.5175	69.4476	-11.069900000000004	RSHVERTTT	RSHVERTTC	TRUE
134	WT_EBNA1	S492C_EBNA1	B*07:02 EL Rank	70.0	60.0	-10.0	RSHVERTTT	RSHVERTTC	TRUE
134	WT_EBNA1	S492C_EBNA1	B*08:01 EL Rank	82.1429	72.6923	-9.450599999999994	RSHVERTTT	RSHVERTTC	TRUE
134	WT_EBNA1	S492C_EBNA1	B*08:01 BA Rank	60.1858	54.8245	-5.3613	RSHVERTTT	RSHVERTTC	TRUE
134	WT_EBNA1	S492C_EBNA1	B*15:01 EL Rank	78.3333	70.0	-8.333299999999994	RSHVERTTT	RSHVERTTC	TRUE
134	WT_EBNA1	S492C_EBNA1	B*15:01 BA Rank	72.1385	65.4756	-6.662899999999993	RSHVERTTT	RSHVERTTC	TRUE
134	WT_EBNA1	S492C_EBNA1	B*39:01 EL Rank	80.0	72.5	-7.5	SHVERTTGT	SHVERTTGC	TRUE
134	WT_EBNA1	S492C_EBNA1	B*39:01 BA Rank	71.9947	61.7862	-10.208499999999994	SHVERTTGT	SHVERTTGC	TRUE
135	WT_EBNA1	S492C_EBNA1	A*01:01 EL Rank	17.8318	30.3571	12.525299999999998	SHVERTTTW	SHVERTTDW	TRUE
135	WT_EBNA1	S492C_EBNA1	A*02:01 EL Rank	58.6364	72.5	13.863599999999998	SHVERTTTW	SHVEDEGCW	TRUE
135	WT_EBNA1	S492C_EBNA1	A*03:01 EL Rank	43.3333	55.7143	12.381	SHVERTTTW	SHVERTGCW	TRUE
135	WT_EBNA1	S492C_EBNA1	A*24:02 EL Rank	4.4031	9.8412	5.4381	SHVERTTTW	SHVERTTCW	TRUE
135	WT_EBNA1	S492C_EBNA1	B*07:02 EL Rank	24.0645	40.2857	16.2212	SHVERTTTW	SHVERTTCW	TRUE
135	WT_EBNA1	S492C_EBNA1	B*07:02 BA Rank	41.9055	55.9122	14.006699999999997	SHVERTTTW	SHVERTTCW	TRUE
135	WT_EBNA1	S492C_EBNA1	B*08:01 EL Rank	21.3379	30.5435	9.2056	SHVERTTTW	SHVERTTCW	TRUE
135	WT_EBNA1	S492C_EBNA1	B*15:01 EL Rank	26.6098	40.6667	14.0569	SHVERTTTW	SHVERTTCW	TRUE
135	WT_EBNA1	S492C_EBNA1	B*15:01 BA Rank	47.8494	54.8939	7.044499999999999	SHVERTTTW	SHVERTTCW	TRUE
135	WT_EBNA1	S492C_EBNA1	B*39:01 EL Rank	5.917	15.9338	10.0168	SHVERTTTW	SHVERTTCW	TRUE
135	WT_EBNA1	S492C_EBNA1	B*39:01 BA Rank	14.5123	23.3883	8.876000000000001	SHVERTTTW	SHVERTTCW	TRUE
136	WT_EBNA1	S492C_EBNA1	A*02:01 EL Rank	28.1481	37.6	9.451900000000002	HVTDEGTWV	HVTDEGCWV	TRUE
136	WT_EBNA1	S492C_EBNA1	A*02:01 BA Rank	36.8683	31.2659	-5.602399999999999	HVTDEGTWV	HVTDEGCWV	TRUE
136	WT_EBNA1	S492C_EBNA1	A*03:01 EL Rank	75.0	87.5	12.5	HTTDEGTWV	HTTDEGCWV	TRUE
136	WT_EBNA1	S492C_EBNA1	A*03:01 BA Rank	65.2696	59.5994	-5.670199999999994	HTTDEGTWV	HTTDEGCWV	TRUE
136	WT_EBNA1	S492C_EBNA1	A*24:02 EL Rank	60.0	80.0	20.0	HTTDEGTWV	HVERTTDEV	TRUE
136	WT_EBNA1	S492C_EBNA1	B*08:01 EL Rank	72.3077	80.0	7.692300000000003	HVEDEGTWV	HVERTTDEV	TRUE
136	WT_EBNA1	S492C_EBNA1	B*15:01 EL Rank	74.0	81.6667	7.666700000000006	HVTDEGTWV	HVERTTDEV	TRUE
136	WT_EBNA1	S492C_EBNA1	B*39:01 EL Rank	63.0	70.0	7.0	HVERTTDEV	HVERTTDEV	FALSE
137	WT_EBNA1	S492C_EBNA1	A*01:01 EL Rank	3.9297	12.5247	8.594999999999999	VTDEGTWVA	VTDEGCWVA	TRUE
137	WT_EBNA1	S492C_EBNA1	A*02:01 EL Rank	18.5968	34.4286	15.8318	VTDEGTWVA	VTDEGCWVA	TRUE
137	WT_EBNA1	S492C_EBNA1	A*03:01 EL Rank	65.0	82.5	17.5	VTDEGTWVA	VTDEGCWVA	TRUE
137	WT_EBNA1	S492C_EBNA1	A*24:02 EL Rank	45.0	67.5	22.5	VEDEGTWVA	VEDEGCWVA	TRUE
137	WT_EBNA1	S492C_EBNA1	B*07:02 EL Rank	50.3846	62.8571	12.472500000000004	VEREGTWVA	VTDEGCWVA	TRUE
137	WT_EBNA1	S492C_EBNA1	B*07:02 BA Rank	43.2479	48.8062	5.558299999999996	VEREGTWVA	VTDEGCWVA	TRUE
137	WT_EBNA1	S492C_EBNA1	B*08:01 EL Rank	48.7	62.0455	13.345499999999994	VEREGTWVA	VEREGCWVA	TRUE
137	WT_EBNA1	S492C_EBNA1	B*15:01 EL Rank	45.6667	73.0	27.3333	VEDEGTWVA	VEDEGCWVA	TRUE
137	WT_EBNA1	S492C_EBNA1	B*39:01 EL Rank	24.7273	37.5	12.7727	VEDEGTWVA	VEDEGCWVA	TRUE
138	WT_EBNA1	S492C_EBNA1	A*01:01 EL Rank	40.6154	67.0	26.3846	ETDEGTWVA	ETDEGCWVA	TRUE
138	WT_EBNA1	S492C_EBNA1	A*02:01 EL Rank	73.75	90.0	16.25	ETDEGTWVA	ETDEGCWVA	TRUE
138	WT_EBNA1	S492C_EBNA1	A*03:01 EL Rank	95.0	100.0	5.0	ETDEGTWVA	RTTDEGVAG	TRUE
138	WT_EBNA1	S492C_EBNA1	A*24:02 EL Rank	90.0	100.0	10.0	ERDEGTWVA	ERTTDEVAG	TRUE
138	WT_EBNA1	S492C_EBNA1	B*07:02 EL Rank	90.0	95.0	5.0	ETDEGTWVA	ERDEGCWVA	TRUE
138	WT_EBNA1	S492C_EBNA1	B*08:01 EL Rank	88.5714	94.0	5.428600000000003	ERDEGTWVA	ERDEGCWVA	TRUE
138	WT_EBNA1	S492C_EBNA1	B*08:01 BA Rank	68.6833	60.3373	-8.346000000000004	ERDEGTWVA	ERDEGCWVA	TRUE
138	WT_EBNA1	S492C_EBNA1	B*15:01 EL Rank	95.0	100.0	5.0	ETDEGTWVA	ERTTDEGCW	TRUE
138	WT_EBNA1	S492C_EBNA1	B*39:01 EL Rank	31.2308	51.1111	19.8803	ERDEGTWVA	ERDEGCWVA	TRUE
138	WT_EBNA1	S492C_EBNA1	B*39:01 BA Rank	19.5775	25.477	5.8995	ERDEGTWVA	ERDEGCWVA	TRUE
139	WT_EBNA1	S492C_EBNA1	A*01:01 EL Rank	9.5437	18.8723	9.3286	TTDEGTWVV	TTDEGVAGV	TRUE
139	WT_EBNA1	S492C_EBNA1	A*24:02 EL Rank	55.0	60.0	5.0	RTTDEGTWV	RTTDEGAGV	TRUE
139	WT_EBNA1	S492C_EBNA1	B*07:02 EL Rank	62.1429	69.0	6.857100000000003	RTTDEGTGV	RTTDEGAGV	TRUE
139	WT_EBNA1	S492C_EBNA1	B*08:01 EL Rank	78.5	83.5714	5.071399999999997	RTTDEGTGV	RTTDEGAGV	TRUE
139	WT_EBNA1	S492C_EBNA1	B*08:01 BA Rank	58.6522	52.1744	-6.477800000000002	RTTDEGTGV	RTTDEGAGV	TRUE
139	WT_EBNA1	S492C_EBNA1	B*15:01 EL Rank	60.625	66.6667	6.041700000000006	RTTDEGTGV	RTTDEGAGV	TRUE
139	WT_EBNA1	S492C_EBNA1	B*39:01 EL Rank	66.6667	75.0	8.333299999999994	RTTDEGTGV	RTTDEGAGV	TRUE
140	WT_EBNA1	S492C_EBNA1	A*02:01 EL Rank	31.5	44.8	13.299999999999995	TTDEGTWVF	TTDEGAGVF	TRUE
140	WT_EBNA1	S492C_EBNA1	A*03:01 EL Rank	40.8	50.625	9.825000000000005	TTDEGTWVF	TTDEGAGVF	TRUE
140	WT_EBNA1	S492C_EBNA1	A*03:01 BA Rank	40.2585	33.1039	-7.154599999999995	TTDEGTWVF	TTDEGAGVF	TRUE
140	WT_EBNA1	S492C_EBNA1	A*24:02 EL Rank	8.2564	16.7273	8.4709	TTDEGTWVF	TTDEGCWVF	TRUE
140	WT_EBNA1	S492C_EBNA1	B*07:02 EL Rank	17.75	23.5385	5.788499999999999	TTDEGTGVF	TTDEGAGVF	TRUE
140	WT_EBNA1	S492C_EBNA1	B*08:01 EL Rank	28.6885	36.6207	7.932199999999998	TTDEGTGVF	TTDEGAGVF	TRUE
140	WT_EBNA1	S492C_EBNA1	B*39:01 EL Rank	28.3333	37.5	9.1667	TTDEGTWVF	TTDEGAGVF	TRUE
141	WT_EBNA1	S492C_EBNA1	A*01:01 EL Rank	31.375	38.0714	6.696399999999997	TDEGTGVFV	TDEGAGVFV	TRUE
141	WT_EBNA1	S492C_EBNA1	A*01:01 BA Rank	11.4947	20.4592	8.9645	TDEGTGVFV	TDEGAGVFV	TRUE
141	WT_EBNA1	S492C_EBNA1	A*02:01 EL Rank	36.9167	61.875	24.9583	TTWVAGVFV	TCWVAGVFV	TRUE
141	WT_EBNA1	S492C_EBNA1	A*02:01 BA Rank	16.3012	33.9565	17.655299999999997	TTWVAGVFV	TCWVAGVFV	TRUE
141	WT_EBNA1	S492C_EBNA1	A*03:01 EL Rank	75.0	87.5	12.5	TTWVAGVFV	TDEGAGVFV	TRUE
141	WT_EBNA1	S492C_EBNA1	A*03:01 BA Rank	38.5635	64.2883	25.72480000000001	TTWVAGVFV	TDEGAGVFV	TRUE
141	WT_EBNA1	S492C_EBNA1	B*07:02 EL Rank	68.0	76.6667	8.666700000000006	TDEGTWVAV	TDEGAGVFV	TRUE
141	WT_EBNA1	S492C_EBNA1	B*07:02 BA Rank	60.0568	69.3925	9.335699999999996	TDEGTWVAV	TDEGAGVFV	TRUE
141	WT_EBNA1	S492C_EBNA1	B*08:01 EL Rank	80.7143	87.1429	6.428600000000003	TDEGTWVAV	TDEGAGVFV	TRUE
141	WT_EBNA1	S492C_EBNA1	B*15:01 EL Rank	87.5	95.0	7.5	TTWVAGVFV	TDEGAGVFV	TRUE
141	WT_EBNA1	S492C_EBNA1	B*15:01 BA Rank	63.704	71.1168	7.412799999999997	TTWVAGVFV	TDEGAGVFV	TRUE
142	WT_EBNA1	S492C_EBNA1	A*02:01 BA Rank	54.4738	68.5761	14.1023	DEGTGVFVY	DEVAGVFVY	TRUE
142	WT_EBNA1	S492C_EBNA1	A*03:01 EL Rank	52.5	58.5714	6.071399999999997	DWVAGVFVY	DWVAGVFVY	FALSE
142	WT_EBNA1	S492C_EBNA1	A*03:01 BA Rank	20.8999	48.8293	27.929400000000005	DWVAGVFVY	DWVAGVFVY	FALSE
143	WT_EBNA1	S492C_EBNA1	A*01:01 BA Rank	21.32	27.4098	6.0898	EGTAGVFVY	EGCAGVFVY	TRUE
143	WT_EBNA1	S492C_EBNA1	A*03:01 BA Rank	42.0943	57.7958	15.701500000000005	EVAGVFVYG	EVAGVFVYG	FALSE
144	WT_EBNA1	S492C_EBNA1	A*01:01 EL Rank	38.6429	94.2857	55.64280000000001	GTWVAGVFY	GCVAGVFVY	TRUE
144	WT_EBNA1	S492C_EBNA1	A*01:01 BA Rank	18.0619	70.3677	52.3058	GTWVAGVFY	GCVAGVFVY	TRUE
144	WT_EBNA1	S492C_EBNA1	A*02:01 EL Rank	90.0	100.0	10.0	GTWVAGVFV	GCWAGVFVY	TRUE
144	WT_EBNA1	S492C_EBNA1	A*02:01 BA Rank	42.0269	64.9385	22.911600000000007	GTWVAGVFV	GCWAGVFVY	TRUE
144	WT_EBNA1	S492C_EBNA1	A*03:01 EL Rank	71.6667	95.0	23.333299999999998	GTWAGVFVY	GWVAGVFVY	TRUE
144	WT_EBNA1	S492C_EBNA1	A*03:01 BA Rank	30.1459	71.9814	41.8355	GTWAGVFVY	GWVAGVFVY	TRUE
144	WT_EBNA1	S492C_EBNA1	A*24:02 BA Rank	36.3978	45.7097	9.3119	GWVAGVFVY	GWVAGVFVY	FALSE
144	WT_EBNA1	S492C_EBNA1	B*08:01 BA Rank	76.107	84.9298	8.8228	GTWVAGVGG	GWVAGVFVY	TRUE
144	WT_EBNA1	S492C_EBNA1	B*15:01 EL Rank	72.0	95.0	23.0	GTWVAGVVY	GWVAGVFVY	TRUE
144	WT_EBNA1	S492C_EBNA1	B*15:01 BA Rank	42.8789	78.4767	35.59779999999999	GTWVAGVVY	GWVAGVFVY	TRUE
144	WT_EBNA1	S492C_EBNA1	B*39:01 BA Rank	87.3042	93.3549	6.050700000000006	GTWVAGVFG	GCWAGVFVY	TRUE
145	WT_EBNA1	S492C_EBNA1	A*02:01 EL Rank	90.0	95.0	5.0	TWVAGVFGS	CWVAGVFVS	TRUE
145	WT_EBNA1	S492C_EBNA1	A*03:01 EL Rank	87.5	100.0	12.5	TWVAGVFVY	CWVAGVFVY	TRUE
145	WT_EBNA1	S492C_EBNA1	A*24:02 EL Rank	55.0	90.0	35.0	TWVAGVFGS	CWVAGVGGS	TRUE
145	WT_EBNA1	S492C_EBNA1	A*24:02 BA Rank	20.5051	26.8459	6.3408000000000015	TWVAGVFGS	CWVAGVGGS	TRUE
145	WT_EBNA1	S492C_EBNA1	B*15:01 EL Rank	95.0	100.0	5.0	TWVAGVFVY	CWVAGVFVY	TRUE
145	WT_EBNA1	S492C_EBNA1	B*15:01 BA Rank	68.2466	76.5148	8.268199999999993	TWVAGVFVY	CWVAGVFVY	TRUE
166	WT_EBNA1	T524A_EBNA1	A*01:01 EL Rank	65.6667	44.7	-20.966700000000003	GTAPQCRLT	GTAPQCRLA	TRUE
166	WT_EBNA1	T524A_EBNA1	A*01:01 BA Rank	34.6345	21.1618	-13.472700000000003	GTAPQCRLT	GTAPQCRLA	TRUE
166	WT_EBNA1	T524A_EBNA1	A*02:01 EL Rank	54.6667	29.44	-25.2267	GTALAIPQT	GTALAIPQA	TRUE
166	WT_EBNA1	T524A_EBNA1	A*02:01 BA Rank	34.7499	22.6562	-12.093699999999998	GTALAIPQT	GTALAIPQA	TRUE
166	WT_EBNA1	T524A_EBNA1	A*03:01 EL Rank	60.0	53.75	-6.25	GTALAIPQR	GTIPQCRLA	TRUE
166	WT_EBNA1	T524A_EBNA1	A*03:01 BA Rank	43.1798	32.1053	-11.0745	GTALAIPQR	GTIPQCRLA	TRUE
166	WT_EBNA1	T524A_EBNA1	A*24:02 EL Rank	90.0	80.0	-10.0	GTALIPQCR	GTIPQCRLA	TRUE
166	WT_EBNA1	T524A_EBNA1	A*24:02 BA Rank	66.6321	58.414	-8.218099999999993	GTALIPQCR	GTIPQCRLA	TRUE
166	WT_EBNA1	T524A_EBNA1	B*07:02 EL Rank	90.0	78.3333	-11.666700000000006	GAIPQCRLT	GTALAIPQA	TRUE
166	WT_EBNA1	T524A_EBNA1	B*07:02 BA Rank	74.8119	58.1662	-16.64569999999999	GAIPQCRLT	GTALAIPQA	TRUE
166	WT_EBNA1	T524A_EBNA1	B*08:01 EL Rank	91.0	80.0	-11.0	GTALAIPQL	GAIPQCRLA	TRUE
166	WT_EBNA1	T524A_EBNA1	B*08:01 BA Rank	69.5299	54.2368	-15.293099999999995	GTALAIPQL	GAIPQCRLA	TRUE
166	WT_EBNA1	T524A_EBNA1	B*15:01 EL Rank	81.6667	61.875	-19.79170000000001	GTIPQCRLT	GTIPQCRLA	TRUE
166	WT_EBNA1	T524A_EBNA1	B*15:01 BA Rank	63.0293	47.0046	-16.024699999999996	GTIPQCRLT	GTIPQCRLA	TRUE
166	WT_EBNA1	T524A_EBNA1	B*39:01 EL Rank	95.0	80.0	-15.0	GTALAIPQL	GAIPQCRLA	TRUE
166	WT_EBNA1	T524A_EBNA1	B*39:01 BA Rank	78.7066	65.837	-12.869599999999991	GTALAIPQL	GAIPQCRLA	TRUE
167	WT_EBNA1	T524A_EBNA1	A*01:01 EL Rank	74.2308	80.625	6.394199999999998	TALAIPQTP	TALAIPQAP	TRUE
167	WT_EBNA1	T524A_EBNA1	A*02:01 EL Rank	51.3333	60.625	9.2917	TALAIPLTP	TALAIPLAP	TRUE
167	WT_EBNA1	T524A_EBNA1	A*03:01 EL Rank	75.0	80.0	5.0	TALAIPLTP	TALAIPQCR	TRUE
167	WT_EBNA1	T524A_EBNA1	A*24:02 EL Rank	70.0	80.0	10.0	TIPQCRLTP	TLAIPQCRL	TRUE
167	WT_EBNA1	T524A_EBNA1	A*24:02 BA Rank	55.4644	61.5093	6.0449000000000055	TIPQCRLTP	TLAIPQCRL	TRUE
167	WT_EBNA1	T524A_EBNA1	B*07:02 BA Rank	46.9764	34.1476	-12.8288	TALAIPQTP	TALAIRLAP	TRUE
167	WT_EBNA1	T524A_EBNA1	B*08:01 BA Rank	51.8934	43.0226	-8.870800000000003	TALAIPQTP	TALAIRLAP	TRUE
167	WT_EBNA1	T524A_EBNA1	B*15:01 EL Rank	85.0	90.0	5.0	TALAIPQTP	TALAIPQAP	TRUE
167	WT_EBNA1	T524A_EBNA1	B*39:01 EL Rank	70.0	75.0	5.0	TALAIPQTP	TALAIPQAP	TRUE
167	WT_EBNA1	T524A_EBNA1	B*39:01 BA Rank	55.0627	49.0766	-5.9861	TALAIPQTP	TALAIPQAP	TRUE
168	WT_EBNA1	T524A_EBNA1	A*03:01 EL Rank	37.6667	45.6667	8.0	ALAIPQTPL	ALAIPLAPL	TRUE
168	WT_EBNA1	T524A_EBNA1	B*39:01 EL Rank	29.5882	36.375	6.7868	APQCRLTPL	APQCRLAPL	TRUE
169	WT_EBNA1	T524A_EBNA1	A*02:01 EL Rank	63.75	69.1667	5.416700000000006	LAIPQTPLS	LAIPQAPLS	TRUE
169	WT_EBNA1	T524A_EBNA1	A*03:01 EL Rank	82.5	87.5	5.0	LAIPQTPLS	LAIPQAPLS	TRUE
169	WT_EBNA1	T524A_EBNA1	B*08:01 EL Rank	35.7	41.9444	6.244399999999999	LPQCRLTPL	LPQCRLAPL	TRUE
169	WT_EBNA1	T524A_EBNA1	B*15:01 EL Rank	78.3333	83.3333	5.0	LAIPQTPLS	LAIPRLAPL	TRUE
169	WT_EBNA1	T524A_EBNA1	B*39:01 EL Rank	56.6667	62.0	5.333300000000001	LAIPQLTPL	LAIPQLAPL	TRUE
170	WT_EBNA1	T524A_EBNA1	B*08:01 EL Rank	53.4146	58.4483	5.033700000000003	APQCRLTPL	APQCRLAPL	TRUE
172	WT_EBNA1	T524A_EBNA1	A*01:01 EL Rank	92.1429	87.1429	-5.0	PLTPLSRLP	PLAPLSRLP	TRUE
172	WT_EBNA1	T524A_EBNA1	A*02:01 EL Rank	80.0	68.3333	-11.666700000000006	PLTPLSRLP	PLAPLSRLP	TRUE
172	WT_EBNA1	T524A_EBNA1	A*02:01 BA Rank	65.4281	55.9	-9.528100000000002	PLTPLSRLP	PLAPLSRLP	TRUE
172	WT_EBNA1	T524A_EBNA1	A*03:01 BA Rank	73.4522	67.046	-6.406199999999998	PQRLTPLSR	PQRLAPLSR	TRUE
172	WT_EBNA1	T524A_EBNA1	B*15:01 EL Rank	95.0	87.5	-7.5	PQTPLSRLP	PQAPLSRLP	TRUE
172	WT_EBNA1	T524A_EBNA1	B*15:01 BA Rank	86.217	77.9043	-8.312699999999992	PQTPLSRLP	PQAPLSRLP	TRUE
173	WT_EBNA1	T524A_EBNA1	A*01:01 EL Rank	26.0	45.2	19.200000000000003	QTPLSRLPF	QCRLAPLSF	TRUE
173	WT_EBNA1	T524A_EBNA1	A*01:01 BA Rank	13.5635	25.1394	11.5759	QTPLSRLPF	QCRLAPLSF	TRUE
173	WT_EBNA1	T524A_EBNA1	A*02:01 BA Rank	35.4459	28.6791	-6.766800000000004	QTPLSRLPF	RLAPLSRLF	TRUE
173	WT_EBNA1	T524A_EBNA1	A*03:01 EL Rank	57.1429	44.0	-13.142899999999996	QTPLSRLPF	RLAPLSLPF	TRUE
173	WT_EBNA1	T524A_EBNA1	A*03:01 BA Rank	19.7755	14.2445	-5.531000000000001	QTPLSRLPF	RLAPLSLPF	TRUE
173	WT_EBNA1	T524A_EBNA1	B*39:01 EL Rank	60.0	45.6667	-14.3333	QTPLSRLPF	QAPLSRLPF	TRUE
174	WT_EBNA1	T524A_EBNA1	A*01:01 BA Rank	29.1022	39.4225	10.3203	CTPLSRLPF	RLAPLSRLF	TRUE
174	WT_EBNA1	T524A_EBNA1	A*02:01 EL Rank	95.0	90.0	-5.0	RLTPLLPFG	RLAPLLPFG	TRUE
174	WT_EBNA1	T524A_EBNA1	A*02:01 BA Rank	46.7054	37.9634	-8.741999999999997	RLTPLLPFG	RLAPLLPFG	TRUE
174	WT_EBNA1	T524A_EBNA1	A*03:01 EL Rank	90.0	85.0	-5.0	CRLTPRLPF	RLAPLSLPF	TRUE
174	WT_EBNA1	T524A_EBNA1	A*03:01 BA Rank	32.7639	27.2648	-5.499099999999999	CRLTPRLPF	RLAPLSLPF	TRUE
174	WT_EBNA1	T524A_EBNA1	B*15:01 EL Rank	81.6667	70.0	-11.666700000000006	CRLTPLSRF	RLAPLSLPF	TRUE
174	WT_EBNA1	T524A_EBNA1	B*15:01 BA Rank	29.409	16.9033	-12.505699999999996	CRLTPLSRF	RLAPLSLPF	TRUE
175	WT_EBNA1	T524A_EBNA1	A*01:01 EL Rank	45.7	35.2778	-10.422200000000004	RLTPLSRLM	RLAPLSRLM	TRUE
175	WT_EBNA1	T524A_EBNA1	A*03:01 EL Rank	23.2759	15.1333	-8.1426	RLTPLSRLM	RLAPLSRLM	TRUE
175	WT_EBNA1	T524A_EBNA1	B*07:02 EL Rank	28.45	20.4643	-7.985699999999998	RLTPLSRGM	RLAPLSRGM	TRUE
175	WT_EBNA1	T524A_EBNA1	B*08:01 EL Rank	38.2917	33.027	-5.264699999999998	RLTPLSRLM	RLAPLSRLM	TRUE
175	WT_EBNA1	T524A_EBNA1	B*15:01 EL Rank	13.5285	6.9448	-6.583699999999999	RLTPLSRLM	RLAPLSRLM	TRUE
175	WT_EBNA1	T524A_EBNA1	B*39:01 EL Rank	52.7778	41.6	-11.177799999999998	RLTPLPFGM	RLAPLPFGM	TRUE
175	WT_EBNA1	T524A_EBNA1	B*39:01 BA Rank	28.0097	21.5628	-6.446899999999999	RLTPLPFGM	RLAPLPFGM	TRUE
176	WT_EBNA1	T524A_EBNA1	A*01:01 EL Rank	53.3871	79.5455	26.158400000000007	LTPLPFGMA	LAPLPFGMA	TRUE
176	WT_EBNA1	T524A_EBNA1	A*01:01 BA Rank	13.0695	27.0651	13.9956	LTPLPFGMA	LAPLPFGMA	TRUE
176	WT_EBNA1	T524A_EBNA1	A*02:01 EL Rank	49.75	58.6364	8.886400000000002	LTPLPFGMA	LAPLPFGMA	TRUE
176	WT_EBNA1	T524A_EBNA1	A*03:01 EL Rank	70.0	80.0	10.0	LTPLPFGMA	LSRLPFGMA	TRUE
176	WT_EBNA1	T524A_EBNA1	A*03:01 BA Rank	29.4976	35.269	5.7714	LTPLPFGMA	LSRLPFGMA	TRUE
176	WT_EBNA1	T524A_EBNA1	A*24:02 EL Rank	60.0	90.0	30.0	LTPLSRLMA	LAPLPFGMA	TRUE
176	WT_EBNA1	T524A_EBNA1	A*24:02 BA Rank	30.7213	40.9369	10.215600000000002	LTPLSRLMA	LAPLPFGMA	TRUE
176	WT_EBNA1	T524A_EBNA1	B*07:02 EL Rank	31.4	24.2258	-7.174199999999999	TPRLPFGMA	APRLPFGMA	TRUE
176	WT_EBNA1	T524A_EBNA1	B*39:01 EL Rank	77.5	68.3333	-9.166700000000006	LTPLSRLPM	LAPLSRLPM	TRUE
176	WT_EBNA1	T524A_EBNA1	B*39:01 BA Rank	43.7226	36.3289	-7.393700000000003	LTPLSRLPM	LAPLSRLPM	TRUE
177	WT_EBNA1	T524A_EBNA1	A*01:01 BA Rank	53.4742	60.0904	6.616199999999999	TPLPFGMAP	APLPFGMAP	TRUE
177	WT_EBNA1	T524A_EBNA1	A*02:01 EL Rank	69.1667	63.75	-5.416700000000006	TPLPFGMAP	APLPFGMAP	TRUE
177	WT_EBNA1	T524A_EBNA1	A*03:01 EL Rank	70.0	54.375	-15.625	TRLPFGMAP	ARLPFGMAP	TRUE
177	WT_EBNA1	T524A_EBNA1	B*08:01 EL Rank	26.9875	32.325	5.337500000000002	TPLSRGMAP	APLSRGMAP	TRUE
177	WT_EBNA1	T524A_EBNA1	B*15:01 EL Rank	85.0	78.3333	-6.666700000000006	TPLPFGMAP	APLSRGMAP	TRUE
177	WT_EBNA1	T524A_EBNA1	B*39:01 BA Rank	22.0681	28.9696	6.901499999999999	TRLPFGMAP	ARLPFGMAP	TRUE
166	WT_EBNA1	T524I_EBNA1	A*01:01 EL Rank	65.6667	44.8	-20.86670000000001	GTAPQCRLT	GTAPQCRLI	TRUE
166	WT_EBNA1	T524I_EBNA1	A*01:01 BA Rank	34.6345	15.0563	-19.5782	GTAPQCRLT	GTAPQCRLI	TRUE
166	WT_EBNA1	T524I_EBNA1	A*02:01 EL Rank	54.6667	36.25	-18.4167	GTALAIPQT	GTALAIPQI	TRUE
166	WT_EBNA1	T524I_EBNA1	A*02:01 BA Rank	34.7499	21.5399	-13.209999999999996	GTALAIPQT	GTALAIPQI	TRUE
166	WT_EBNA1	T524I_EBNA1	A*03:01 EL Rank	60.0	54.375	-5.625	GTALAIPQR	GTALAIPQR	FALSE
166	WT_EBNA1	T524I_EBNA1	A*03:01 BA Rank	43.1798	31.2811	-11.898700000000002	GTALAIPQR	GTALAIPQR	FALSE
166	WT_EBNA1	T524I_EBNA1	A*24:02 EL Rank	90.0	46.0	-44.0	GTALIPQCR	GTALAIRLI	TRUE
166	WT_EBNA1	T524I_EBNA1	A*24:02 BA Rank	66.6321	24.1339	-42.4982	GTALIPQCR	GTALAIRLI	TRUE
166	WT_EBNA1	T524I_EBNA1	B*07:02 EL Rank	90.0	78.3333	-11.666700000000006	GAIPQCRLT	GTALAIPQI	TRUE
166	WT_EBNA1	T524I_EBNA1	B*07:02 BA Rank	74.8119	47.287	-27.524899999999995	GAIPQCRLT	GTALAIPQI	TRUE
166	WT_EBNA1	T524I_EBNA1	B*08:01 EL Rank	91.0	76.0	-15.0	GTALAIPQL	GAIPQCRLI	TRUE
166	WT_EBNA1	T524I_EBNA1	B*08:01 BA Rank	69.5299	48.1948	-21.3351	GTALAIPQL	GAIPQCRLI	TRUE
166	WT_EBNA1	T524I_EBNA1	B*15:01 EL Rank	81.6667	71.0	-10.666700000000006	GTIPQCRLT	GTIPQCRLI	TRUE
166	WT_EBNA1	T524I_EBNA1	B*15:01 BA Rank	63.0293	41.7146	-21.3147	GTIPQCRLT	GTIPQCRLI	TRUE
166	WT_EBNA1	T524I_EBNA1	B*39:01 EL Rank	95.0	80.0	-15.0	GTALAIPQL	GAIPQCRLI	TRUE
166	WT_EBNA1	T524I_EBNA1	B*39:01 BA Rank	78.7066	58.0278	-20.678799999999995	GTALAIPQL	GAIPQCRLI	TRUE
167	WT_EBNA1	T524I_EBNA1	A*01:01 EL Rank	74.2308	80.0	5.769199999999998	TALAIPQTP	TALAIPQIP	TRUE
167	WT_EBNA1	T524I_EBNA1	A*01:01 BA Rank	59.7721	50.3225	-9.449600000000004	TALAIPQTP	TALAIPQIP	TRUE
167	WT_EBNA1	T524I_EBNA1	A*02:01 EL Rank	51.3333	70.0	18.6667	TALAIPLTP	TALAIPQIP	TRUE
167	WT_EBNA1	T524I_EBNA1	A*03:01 EL Rank	75.0	82.5	7.5	TALAIPLTP	TALAIPQCR	TRUE
167	WT_EBNA1	T524I_EBNA1	A*24:02 EL Rank	70.0	80.0	10.0	TIPQCRLTP	TLAIPQCRL	TRUE
167	WT_EBNA1	T524I_EBNA1	B*07:02 EL Rank	70.0	83.3333	13.333299999999994	TALAIPQTP	TALAIPQIP	TRUE
167	WT_EBNA1	T524I_EBNA1	B*08:01 EL Rank	70.3846	80.7143	10.329699999999988	TALAIPQTP	TALAIPQCP	TRUE
167	WT_EBNA1	T524I_EBNA1	B*15:01 EL Rank	85.0	90.0	5.0	TALAIPQTP	TALAIPQIP	TRUE
167	WT_EBNA1	T524I_EBNA1	B*39:01 EL Rank	70.0	77.5	7.5	TALAIPQTP	TALAIPQCP	TRUE
168	WT_EBNA1	T524I_EBNA1	B*15:01 EL Rank	25.1364	30.9583	5.821900000000003	ALAIPQTPL	ALAIPQIPL	TRUE
169	WT_EBNA1	T524I_EBNA1	A*01:01 EL Rank	76.3636	83.75	7.386399999999995	LAIPQTPLS	LAIPQIPLS	TRUE
169	WT_EBNA1	T524I_EBNA1	B*07:02 EL Rank	36.1111	43.8	7.688899999999997	LPQCRLTPL	LPQCRLIPL	TRUE
169	WT_EBNA1	T524I_EBNA1	B*08:01 EL Rank	35.7	40.7	5.0	LPQCRLTPL	LPQCRLIPL	TRUE
169	WT_EBNA1	T524I_EBNA1	B*15:01 EL Rank	78.3333	83.3333	5.0	LAIPQTPLS	LAIPQIPLS	TRUE
170	WT_EBNA1	T524I_EBNA1	A*02:01 BA Rank	44.1773	38.1008	-6.076500000000003	AIPQTPLSR	AIPQIPLSR	TRUE
171	WT_EBNA1	T524I_EBNA1	A*01:01 EL Rank	60.0	69.3333	9.333299999999994	IPQTPLSRL	IPQIPLSRL	TRUE
171	WT_EBNA1	T524I_EBNA1	A*02:01 EL Rank	46.8	55.4545	8.654500000000006	IRLTPLSRL	IRLIPLSRL	TRUE
171	WT_EBNA1	T524I_EBNA1	A*03:01 EL Rank	42.75	49.3333	6.583300000000001	IRLTPLSRL	IPRLIPLSR	TRUE
171	WT_EBNA1	T524I_EBNA1	B*15:01 EL Rank	61.875	67.5	5.625	IRLTPLSRL	IRLIPLSRL	TRUE
171	WT_EBNA1	T524I_EBNA1	B*39:01 EL Rank	22.2727	27.7273	5.454599999999999	IPLTPLSRL	IPLIPLSRL	TRUE
172	WT_EBNA1	T524I_EBNA1	A*02:01 EL Rank	80.0	66.6667	-13.333299999999994	PLTPLSRLP	PLIPLSRLP	TRUE
172	WT_EBNA1	T524I_EBNA1	A*02:01 BA Rank	65.4281	49.1383	-16.2898	PLTPLSRLP	PLIPLSRLP	TRUE
172	WT_EBNA1	T524I_EBNA1	A*03:01 BA Rank	73.4522	66.6376	-6.814599999999999	PQRLTPLSR	RLIPLSRLP	TRUE
172	WT_EBNA1	T524I_EBNA1	B*15:01 EL Rank	95.0	87.5	-7.5	PQTPLSRLP	PQIPLSRLP	TRUE
172	WT_EBNA1	T524I_EBNA1	B*15:01 BA Rank	86.217	74.3907	-11.826300000000003	PQTPLSRLP	PQIPLSRLP	TRUE
173	WT_EBNA1	T524I_EBNA1	A*01:01 EL Rank	26.0	41.8333	15.8333	QTPLSRLPF	QCRLIPLSF	TRUE
173	WT_EBNA1	T524I_EBNA1	A*01:01 BA Rank	13.5635	27.6754	14.1119	QTPLSRLPF	QCRLIPLSF	TRUE
173	WT_EBNA1	T524I_EBNA1	A*02:01 EL Rank	72.5	63.75	-8.75	QTPLSRLPF	RLIPLSRLF	TRUE
173	WT_EBNA1	T524I_EBNA1	A*02:01 BA Rank	35.4459	25.5939	-9.852	QTPLSRLPF	RLIPLSRLF	TRUE
173	WT_EBNA1	T524I_EBNA1	A*03:01 EL Rank	57.1429	50.625	-6.517899999999997	QTPLSRLPF	RLIPLSRLF	TRUE
173	WT_EBNA1	T524I_EBNA1	B*15:01 EL Rank	22.8	16.9948	-5.805199999999999	QCRLTPLSF	RLIPSRLPF	TRUE
174	WT_EBNA1	T524I_EBNA1	A*01:01 BA Rank	29.1022	43.5973	14.495099999999995	CTPLSRLPF	RLIPLSRLF	TRUE
174	WT_EBNA1	T524I_EBNA1	A*02:01 EL Rank	95.0	87.5	-7.5	RLTPLLPFG	RLIPLLPFG	TRUE
174	WT_EBNA1	T524I_EBNA1	A*02:01 BA Rank	46.7054	32.9179	-13.787499999999994	RLTPLLPFG	RLIPLLPFG	TRUE
174	WT_EBNA1	T524I_EBNA1	A*03:01 BA Rank	32.7639	27.2642	-5.499700000000001	CRLTPRLPF	RLIPSRLPF	TRUE
174	WT_EBNA1	T524I_EBNA1	B*15:01 EL Rank	81.6667	67.5	-14.166700000000006	CRLTPLSRF	RLIPSRLPF	TRUE
174	WT_EBNA1	T524I_EBNA1	B*15:01 BA Rank	29.409	15.9684	-13.440599999999998	CRLTPLSRF	RLIPSRLPF	TRUE
174	WT_EBNA1	T524I_EBNA1	B*39:01 EL Rank	80.0	85.0	5.0	CRLTPLLPF	CPLSRLPFG	TRUE
175	WT_EBNA1	T524I_EBNA1	A*01:01 BA Rank	14.5192	23.9667	9.4475	RLTPLSRLM	RLIPLSRLM	TRUE
175	WT_EBNA1	T524I_EBNA1	A*03:01 EL Rank	23.2759	15.7333	-7.5426	RLTPLSRLM	RLIPLSRLM	TRUE
175	WT_EBNA1	T524I_EBNA1	B*15:01 EL Rank	13.5285	7.036	-6.4925	RLTPLSRLM	RLIPLSRLM	TRUE
175	WT_EBNA1	T524I_EBNA1	B*39:01 EL Rank	52.7778	41.4	-11.3778	RLTPLPFGM	RLIPLPFGM	TRUE
175	WT_EBNA1	T524I_EBNA1	B*39:01 BA Rank	28.0097	21.6603	-6.349399999999999	RLTPLPFGM	RLIPLPFGM	TRUE
176	WT_EBNA1	T524I_EBNA1	A*01:01 EL Rank	53.3871	81.875	28.487900000000003	LTPLPFGMA	LIPLPFGMA	TRUE
176	WT_EBNA1	T524I_EBNA1	A*01:01 BA Rank	13.0695	29.036	15.966500000000002	LTPLPFGMA	LIPLPFGMA	TRUE
176	WT_EBNA1	T524I_EBNA1	A*02:01 EL Rank	49.75	42.1667	-7.583300000000001	LTPLPFGMA	LIPLPFGMA	TRUE
176	WT_EBNA1	T524I_EBNA1	A*24:02 EL Rank	60.0	80.0	20.0	LTPLSRLMA	LIPLPFGMA	TRUE
176	WT_EBNA1	T524I_EBNA1	A*24:02 BA Rank	30.7213	37.542	6.820700000000002	LTPLSRLMA	LIPLPFGMA	TRUE
176	WT_EBNA1	T524I_EBNA1	B*07:02 EL Rank	31.4	39.2857	7.8857	TPRLPFGMA	IPRLPFGMA	TRUE
177	WT_EBNA1	T524I_EBNA1	A*01:01 EL Rank	83.75	89.2857	5.535700000000006	TPLPFGMAP	IPLPFGMAP	TRUE
177	WT_EBNA1	T524I_EBNA1	A*02:01 BA Rank	43.7848	35.9527	-7.832099999999997	TPLPFGMAP	IPLPFGMAP	TRUE
177	WT_EBNA1	T524I_EBNA1	A*24:02 BA Rank	55.9659	49.9882	-5.977699999999999	TRLPFGMAP	IRLPFGMAP	TRUE
177	WT_EBNA1	T524I_EBNA1	B*39:01 EL Rank	28.0556	41.8	13.7444	TRLPFGMAP	IRLPFGMAP	TRUE
177	WT_EBNA1	T524I_EBNA1	B*39:01 BA Rank	22.0681	29.3903	7.322199999999999	TRLPFGMAP	IRLPFGMAP	TRUE
71	WT_EBNA1	V429M_EBNA1	A*01:01 EL Rank	54.0323	27.5143	-26.518	DVPPGAIEA	DVPPGAIEM	TRUE
71	WT_EBNA1	V429M_EBNA1	A*01:01 BA Rank	65.6449	41.7303	-23.914600000000007	DVPPGAIEA	DVPPGAIEM	TRUE
71	WT_EBNA1	V429M_EBNA1	A*02:01 EL Rank	30.4545	40.25	9.7955	DVPPGAIEA	DVPPGAIEM	TRUE
71	WT_EBNA1	V429M_EBNA1	A*02:01 BA Rank	47.305	56.3178	9.0128	DVPPGAIEA	DVPPGAIEM	TRUE
71	WT_EBNA1	V429M_EBNA1	A*03:01 EL Rank	70.0	51.25	-18.75	DVPPGAIEA	DVPPGAIEM	TRUE
71	WT_EBNA1	V429M_EBNA1	A*03:01 BA Rank	80.8087	70.5085	-10.300200000000004	DVPPGAIEA	DVPPGAIEM	TRUE
71	WT_EBNA1	V429M_EBNA1	A*24:02 EL Rank	65.0	25.6667	-39.3333	DVPPGAIEA	DVPPGAIEM	TRUE
71	WT_EBNA1	V429M_EBNA1	A*24:02 BA Rank	74.5603	52.5627	-21.9976	DVPPGAIEA	DVPPGAIEM	TRUE
71	WT_EBNA1	V429M_EBNA1	B*07:02 EL Rank	50.7692	20.3929	-30.3763	DVPPGAIPA	DVPPGAIEM	TRUE
71	WT_EBNA1	V429M_EBNA1	B*07:02 BA Rank	22.5342	8.6247	-13.909499999999998	DVPPGAIPA	DVPPGAIEM	TRUE
71	WT_EBNA1	V429M_EBNA1	B*08:01 EL Rank	58.7931	27.9718	-30.8213	DVPPGAIEA	DVPPGAIEM	TRUE
71	WT_EBNA1	V429M_EBNA1	B*08:01 BA Rank	64.5036	39.0724	-25.431200000000004	DVPPGAIEA	DVPPGAIEM	TRUE
71	WT_EBNA1	V429M_EBNA1	B*15:01 EL Rank	75.0	34.6667	-40.3333	DVPPGAIEA	DVPPGAIEM	TRUE
71	WT_EBNA1	V429M_EBNA1	B*15:01 BA Rank	74.1162	42.0144	-32.101800000000004	DVPPGAIEA	DVPPGAIEM	TRUE
71	WT_EBNA1	V429M_EBNA1	B*39:01 EL Rank	48.6667	24.6667	-24.0	DVPPGAIEA	DVPPGAIEM	TRUE
71	WT_EBNA1	V429M_EBNA1	B*39:01 BA Rank	49.622	32.4881	-17.133899999999997	DVPPGAIEA	DVPPGAIEM	TRUE
72	WT_EBNA1	V429M_EBNA1	A*01:01 BA Rank	91.9882	85.6427	-6.345500000000001	VAIEQGPAD	VAIEQGPMD	TRUE
72	WT_EBNA1	V429M_EBNA1	A*02:01 EL Rank	87.5	82.5	-5.0	VPPGAIEQA	VPPGAIEQM	TRUE
72	WT_EBNA1	V429M_EBNA1	A*24:02 EL Rank	90.0	67.5	-22.5	VPPGAIEQD	VPPGAIEQM	TRUE
72	WT_EBNA1	V429M_EBNA1	A*24:02 BA Rank	81.3669	68.8701	-12.496800000000007	VPPGAIEQD	VPPGAIEQM	TRUE
72	WT_EBNA1	V429M_EBNA1	B*07:02 EL Rank	46.25	25.5333	-20.7167	VPIEQGPAD	VPPGAQGPM	TRUE
72	WT_EBNA1	V429M_EBNA1	B*07:02 BA Rank	21.0683	10.1777	-10.8906	VPIEQGPAD	VPPGAQGPM	TRUE
72	WT_EBNA1	V429M_EBNA1	B*08:01 EL Rank	82.8571	72.3077	-10.549400000000006	VPPEQGPAD	VPPGAIEQM	TRUE
72	WT_EBNA1	V429M_EBNA1	B*08:01 BA Rank	80.6611	60.8669	-19.794200000000004	VPPEQGPAD	VPPGAIEQM	TRUE
72	WT_EBNA1	V429M_EBNA1	B*15:01 BA Rank	84.3348	78.2161	-6.118700000000004	VPIEQGPAD	VPPGAIEQM	TRUE
72	WT_EBNA1	V429M_EBNA1	B*39:01 EL Rank	80.0	51.1111	-28.8889	VPIEQGPAD	VPPGAIEPM	TRUE
72	WT_EBNA1	V429M_EBNA1	B*39:01 BA Rank	66.2371	49.2711	-16.966	VPIEQGPAD	VPPGAIEPM	TRUE
73	WT_EBNA1	V429M_EBNA1	B*07:02 BA Rank	96.3034	90.1207	-6.182699999999997	PPIEQGPAD	PPGAIQGPM	TRUE
74	WT_EBNA1	V429M_EBNA1	B*07:02 EL Rank	95.0	100.0	5.0	GAIEQGPAP	GAIEQGPMP	TRUE
75	WT_EBNA1	V429M_EBNA1	B*07:02 EL Rank	85.0	92.5	7.5	GAIEQGPAG	GAIEQGPPG	TRUE
75	WT_EBNA1	V429M_EBNA1	B*15:01 EL Rank	85.0	90.0	5.0	GAIEQGPAG	GAIEQGPMG	TRUE
76	WT_EBNA1	V429M_EBNA1	A*03:01 EL Rank	77.5	71.6667	-5.833299999999994	AIEQGPPGE	AIEQGPMGE	TRUE
77	WT_EBNA1	V429M_EBNA1	A*02:01 EL Rank	100.0	95.0	-5.0	IPADDPGEG	IPMDDPGEG	TRUE
77	WT_EBNA1	V429M_EBNA1	B*07:02 EL Rank	52.6923	39.4286	-13.2637	IPADDPGEG	IPMDDPGEG	TRUE
77	WT_EBNA1	V429M_EBNA1	B*07:02 BA Rank	53.9867	31.3344	-22.6523	IPADDPGEG	IPMDDPGEG	TRUE
77	WT_EBNA1	V429M_EBNA1	B*08:01 BA Rank	94.053	84.9018	-9.151200000000005	IPADDPGEG	IPMDDPGEG	TRUE
77	WT_EBNA1	V429M_EBNA1	B*15:01 EL Rank	95.0	90.0	-5.0	IPADDPGEG	IPMDDPGEG	TRUE
77	WT_EBNA1	V429M_EBNA1	B*15:01 BA Rank	89.4238	82.602	-6.821799999999996	IPADDPGEG	IPMDDPGEG	TRUE
77	WT_EBNA1	V429M_EBNA1	B*39:01 EL Rank	95.0	85.0	-10.0	IPADDPGEG	IPMDDPGEG	TRUE
77	WT_EBNA1	V429M_EBNA1	B*39:01 BA Rank	88.618	78.6382	-9.979799999999996	IPADDPGEG	IPMDDPGEG	TRUE
78	WT_EBNA1	V429M_EBNA1	A*01:01 BA Rank	85.6535	78.2495	-7.403999999999996	EADDPGEGP	EMDDPGEGP	TRUE
78	WT_EBNA1	V429M_EBNA1	A*02:01 EL Rank	51.6667	42.6667	-9.0	EQDDPGEGP	EMDDPGEGP	TRUE
78	WT_EBNA1	V429M_EBNA1	A*02:01 BA Rank	88.6388	77.5516	-11.08720000000001	EQDDPGEGP	EMDDPGEGP	TRUE
78	WT_EBNA1	V429M_EBNA1	A*24:02 BA Rank	93.0602	87.8528	-5.207399999999993	EQDDPGEGP	EQDDPGEGP	FALSE
78	WT_EBNA1	V429M_EBNA1	B*07:02 BA Rank	92.7413	85.6752	-7.066099999999992	EADDPGEGP	EMDDPGEGP	TRUE
79	WT_EBNA1	V429M_EBNA1	A*02:01 EL Rank	95.0	80.0	-15.0	QADDPGEGP	QMDDPGEGP	TRUE
79	WT_EBNA1	V429M_EBNA1	A*02:01 BA Rank	89.8339	84.0768	-5.757099999999994	QADDPGEGP	QMDDPGEGP	TRUE
79	WT_EBNA1	V429M_EBNA1	B*07:02 EL Rank	85.0	78.3333	-6.666700000000006	GPAPGEGPS	GPMPGEGPS	TRUE
79	WT_EBNA1	V429M_EBNA1	B*07:02 BA Rank	72.211	44.658	-27.553	GPAPGEGPS	GPMPGEGPS	TRUE
79	WT_EBNA1	V429M_EBNA1	B*39:01 EL Rank	85.0	95.0	10.0	QADDPGEGP	QDDPGEGPS	TRUE
79	WT_EBNA1	V429M_EBNA1	B*39:01 BA Rank	88.8564	82.5656	-6.29079999999999	QADDPGEGP	QDDPGEGPS	TRUE
80	WT_EBNA1	V429M_EBNA1	A*01:01 BA Rank	95.1383	87.3087	-7.829599999999999	GPADDPPST	GPMDDPPST	TRUE
80	WT_EBNA1	V429M_EBNA1	A*02:01 EL Rank	72.5	61.875	-10.625	GPADDPPST	GPMDDPPST	TRUE
80	WT_EBNA1	V429M_EBNA1	A*02:01 BA Rank	91.8875	81.3219	-10.565600000000003	GPADDPPST	GPMDDPPST	TRUE
80	WT_EBNA1	V429M_EBNA1	A*03:01 EL Rank	80.0	70.0	-10.0	GPADDPPST	GPMDDPPST	TRUE
80	WT_EBNA1	V429M_EBNA1	A*24:02 EL Rank	80.0	70.0	-10.0	GPPGEGPST	GPMDDPPST	TRUE
80	WT_EBNA1	V429M_EBNA1	B*07:02 BA Rank	14.7373	7.3988	-7.3385	GPAGEGPST	GPMGEGPST	TRUE
80	WT_EBNA1	V429M_EBNA1	B*08:01 EL Rank	57.5862	46.1538	-11.4324	GPADDPPST	GPMDDPPST	TRUE
80	WT_EBNA1	V429M_EBNA1	B*08:01 BA Rank	92.4963	77.5333	-14.963000000000008	GPADDPPST	GPMDDPPST	TRUE
80	WT_EBNA1	V429M_EBNA1	B*39:01 EL Rank	49.5	42.5	-7.0	GPPGEGPST	GPMDDGPST	TRUE
80	WT_EBNA1	V429M_EBNA1	B*39:01 BA Rank	75.6667	56.9095	-18.757200000000005	GPPGEGPST	GPMDDGPST	TRUE
81	WT_EBNA1	V429M_EBNA1	A*01:01 BA Rank	84.7683	74.4678	-10.3005	PADDPPSTG	PMDDPGSTG	TRUE
81	WT_EBNA1	V429M_EBNA1	A*02:01 EL Rank	90.0	78.3333	-11.666700000000006	PADDPPSTG	PMDDPPSTG	TRUE
81	WT_EBNA1	V429M_EBNA1	A*02:01 BA Rank	96.4521	85.3537	-11.098399999999998	PADDPPSTG	PMDDPPSTG	TRUE
81	WT_EBNA1	V429M_EBNA1	A*03:01 EL Rank	95.0	90.0	-5.0	PADDPPSTG	PMDDPPSTG	TRUE
81	WT_EBNA1	V429M_EBNA1	A*24:02 EL Rank	100.0	80.0	-20.0	PADDPPSTG	PMDDPGSTG	TRUE
81	WT_EBNA1	V429M_EBNA1	A*24:02 BA Rank	96.5363	86.5395	-9.996799999999991	PADDPPSTG	PMDDPGSTG	TRUE
81	WT_EBNA1	V429M_EBNA1	B*07:02 BA Rank	89.2897	63.4734	-25.8163	PADDPGSTG	MPGEGPSTG	TRUE
81	WT_EBNA1	V429M_EBNA1	B*08:01 EL Rank	95.0	90.0	-5.0	PPGEGPSTG	PMDDPGSTG	TRUE
81	WT_EBNA1	V429M_EBNA1	B*08:01 BA Rank	96.5224	86.9008	-9.6216	PPGEGPSTG	PMDDPGSTG	TRUE
81	WT_EBNA1	V429M_EBNA1	B*15:01 EL Rank	95.0	83.3333	-11.666700000000006	PADDPGSTG	PMDDPGSTG	TRUE
81	WT_EBNA1	V429M_EBNA1	B*15:01 BA Rank	97.1808	91.3445	-5.8363000000000085	PADDPGSTG	PMDDPGSTG	TRUE
82	WT_EBNA1	V429M_EBNA1	A*01:01 EL Rank	72.3077	57.2	-15.107699999999994	ADDPPSTGP	MDDPPSTGP	TRUE
82	WT_EBNA1	V429M_EBNA1	A*01:01 BA Rank	94.2286	73.1108	-21.117800000000003	ADDPPSTGP	MDDPPSTGP	TRUE
82	WT_EBNA1	V429M_EBNA1	A*02:01 BA Rank	93.1963	81.1544	-12.041899999999998	ADDPPSTGP	MDDPPSTGP	TRUE
82	WT_EBNA1	V429M_EBNA1	A*24:02 BA Rank	95.9741	90.9157	-5.058400000000006	ADDPPSTGP	MDDPPSTGP	TRUE
82	WT_EBNA1	V429M_EBNA1	B*07:02 EL Rank	80.0	70.0	-10.0	ADDPPSTGP	MDDPPSTGP	TRUE
82	WT_EBNA1	V429M_EBNA1	B*07:02 BA Rank	91.2025	68.3534	-22.849100000000007	ADDPPSTGP	MDDPPSTGP	TRUE
82	WT_EBNA1	V429M_EBNA1	B*08:01 EL Rank	91.0	85.7143	-5.285700000000006	ADDPPSTGP	MDDPPSTGP	TRUE
82	WT_EBNA1	V429M_EBNA1	B*08:01 BA Rank	96.707	90.4679	-6.239099999999993	ADDPPSTGP	MDDPPSTGP	TRUE
82	WT_EBNA1	V429M_EBNA1	B*39:01 EL Rank	72.5	61.0	-11.5	ADDPPSTGP	MDDPPSTGP	TRUE
82	WT_EBNA1	V429M_EBNA1	B*39:01 BA Rank	95.2856	80.3025	-14.983100000000007	ADDPPSTGP	MDDPPSTGP	TRUE

## Sheet: EBNA1_core_change_summary_MHCI
Variant_ID	Mean_Delta_Rank	Num_Core_Changes	Num_Total	Core_Change_Rate
A439T_EBNA1	-13.31351896551724	58	58	100.0
D499E_EBNA1	5.28003152173913	92	92	100.0
P476Q_EBNA1	3.154021739130435	88	92	95.65217391304348
S474A_EBNA1	-10.321336585365852	79	82	96.34146341463415
S474T_EBNA1	-8.6113725	74	80	92.5
S492C_EBNA1	9.959246875	91	96	94.79166666666666
T524A_EBNA1	-3.142406578947368	76	76	100.0
T524I_EBNA1	-3.1392542857142858	68	70	97.14285714285714
V429M_EBNA1	-12.469439024390244	81	82	98.78048780487805
