# Supplementary material for: EBV genome analysis in multiple sclerosis shows extensive viral diversity and links to autoimmunity
Source: NAR Mol Med. 2026 Mar 24;3(2):ugag019. doi: 10.1093/narmme/ugag019 (PMC13064507; doi:10.1093/narmme/ugag019)
Supplement: ugag019_Supplemental_Files [file ugag019_supplemental_files.zip › Supplementary_Table_S4_All_called_high_pvalue_SNVs.xlsx]

## Sheet:  Cultured_PBMCs_final
Coordinate	Length	Polymorphism Type	Base change	Amino Acid Change	CDS	CDS Position	Codon Change	Coverage	Protein Effect	Variant P-Value (approximate)	Variant Sequences	Average Quality	MS/Control only	Repeat region
7	1	SNP (transition)	C -> T	n.a.	not annotated	n.a.	n.a.	6		2.4E-44	MS3, MS4, MS7, MS12	113	MS only
25	1	SNP (transversion)	C -> G	n.a.	not annotated	n.a.	n.a.	11		4.6E-121	C4, MS3, MS4, MS7, MS12	246
47	1	SNP (transition)	C -> T	n.a.	not annotated	n.a.	n.a.	12		7.0E-27	C9, C14, MS1	96
100	1	SNP (transversion)	C -> G	n.a.	LMP-2B CDS	42	CTC -> CTG	12	None	2.5E-274	C4, C9, C14, MS1, MS3, MS4, MS7, MS10, MS12, MS17, MS18, MS19	229
253	1	SNP (transversion)	G -> T	n.a.	LMP-2B CDS	195	GTG -> GTT	13	None	<1.0E-350	C1, C4, C9, C14, MS1, MS3, MS4, MS7, MS10, MS12, MS17, MS18, MS19	750
475	1	SNP (transversion)	T -> G	n.a.	not annotated	n.a.	n.a.	13		<1.0E-350	C1, C4, C9, MS3, MS4, MS7, MS10, MS12, MS17	687
479	1	SNP (transition)	A -> G	n.a.	not annotated	n.a.	n.a.	13		<1.0E-350	C1, C4, C9, C14, MS1, MS3, MS4, MS7, MS10, MS12, MS17, MS18, MS19	671
640	1	SNP (transition)	C -> T	n.a.	LMP-2B CDS	414	CTC -> CTT	12	None	5.2E-239	C4, MS3, MS4, MS7, MS10, MS12, MS17	345
778	1	SNP (transition)	A -> G	n.a.	LMP-2B CDS	552	ACA -> ACG	12	None	1.2E-163	C1, C4, C9, MS3, MS4, MS7, MS10, MS12	207
998	1	SNP (transversion)	C -> G	n.a.	not annotated	n.a.	n.a.	12		3.5E-39	C14, MS18, MS19	136
999	1	SNP (transversion)	A -> T	n.a.	not annotated	n.a.	n.a.	12		2.2E-43	C14, MS18, MS19	150
1011	1	SNP (transversion)	G -> C	n.a.	not annotated	n.a.	n.a.	12		3.5E-39	C14, MS18, MS19	136
1105	1	SNP (transversion)	C -> A	n.a.	LMP-2B CDS	723	CTC -> CTA	9	None	5.7E-36	MS18, MS19	185	MS only
1138	1	SNP (transition)	T -> C	n.a.	LMP-2B CDS	756	GCT -> GCC	12	None	1.7E-51	C14, MS18, MS19	178
1175	1	SNP (transition)	A -> G	S -> G	LMP-2B CDS	793	AGC -> GGC	13	Substitution	<1.0E-350	C4, MS3, MS4, MS7, MS12, MS17	782
1323	1	SNP (transition)	C -> T	n.a.	LMP-2B CDS	858	TTC -> TTT	12	None	1.4E-149	C14, MS18, MS19	505
1432	1	SNP (transition)	G -> A	V -> M	LMP-2B CDS	967	GTG -> ATG	13	Substitution	2.9E-148	C14, MS18, MS19	500
1438	1	SNP (transversion)	T -> A	S -> T	LMP-2B CDS	973	TCT -> ACT	13	Substitution	<1.0E-350	C1, C4, C9, C14, MS1, MS3, MS4, MS7, MS10, MS12, MS17, MS18, MS19	561
1741	1	SNP (transition)	A -> G	n.a.	BNRF1 CDS	6	GAA -> GAG	12	None	<1.0E-350	C4, C9, C14, MS1, MS3, MS4, MS7, MS10, MS12, MS17, MS18, MS19	802
1744	1	SNP (transversion)	G -> T	E -> D	BNRF1 CDS	9	GAG -> GAT	12	Substitution	<1.0E-350	C4, C9, MS3, MS4, MS7, MS10, MS12, MS17	695
1841	1	SNP (transversion)	G -> C	E -> Q	BNRF1 CDS	106	GAA -> CAA	13	Substitution	<1.0E-350	C1, C4, C9, C14, MS1, MS3, MS4, MS7, MS10, MS12, MS17, MS18, MS19	413
1870	1	SNP (transversion)	A -> C	n.a.	BNRF1 CDS	135	CCA -> CCC	13	None	3.6E-310	C1, C4, C9, MS3, MS4, MS7, MS10, MS12, MS17	348
2546	1	SNP (transversion)	G -> C	E -> Q	BNRF1 CDS	811	GAG -> CAG	12	Substitution	3.7E-243	C9, MS3, MS4, MS7, MS12, MS17	409
2640	1	SNP (transition)	A -> G	N -> S	BNRF1 CDS	905	AAT -> AGT	9	Substitution	4.5E-60	C9, MS3, MS4, MS7, MS12, MS17, MS18	88
2971	1	SNP (transition)	C -> T	n.a.	BNRF1 CDS	1236	CCC -> CCT	8	None	1.1E-35	MS3, MS4, MS18, MS19	92	MS only
3062	1	SNP (transition)	G -> A	A -> T	BNRF1 CDS	1327	GCG -> ACG	5	Substitution	2.0E-20	MS7	204	MS only
3112	1	SNP (transition)	T -> C	n.a.	BNRF1 CDS	1377	GTT -> GTC	11	None	3.2E-160	C1, C4, C9, C14, MS1, MS3, MS4, MS7, MS12, MS18, MS19	145
3404	1	SNP (transition)	C -> T	n.a.	BNRF1 CDS	1669	CTG -> TTG	11	None	1.2E-106	C4, MS3, MS4, MS7, MS12, MS17	182
3907	1	SNP (transition)	G -> A	n.a.	BNRF1 CDS	2172	AGG -> AGA	12	None	<1.0E-350	C4, C9, MS3, MS4, MS7, MS12, MS17	1625
3934	1	SNP (transition)	C -> T	n.a.	BNRF1 CDS	2199	AAC -> AAT	12	None	<1.0E-350	C4, C9, MS3, MS4, MS7, MS10, MS12, MS17, MS19	1173
3942	1	SNP (transversion)	G -> T	C -> F	BNRF1 CDS	2207	TGT -> TTT	12	Substitution	<1.0E-350	C4, C9, C14, MS1, MS3, MS4, MS7, MS10, MS12, MS17, MS18, MS19	1186
4020	1	SNP (transition)	C -> T	A -> V	BNRF1 CDS	2285	GCC -> GTC	13	Substitution	<1.0E-350	C1, C4, C9, MS3, MS4, MS7, MS10, MS12, MS17, MS19	614
4066	1	SNP (transition)	G -> A	n.a.	BNRF1 CDS	2331	CTG -> CTA	12	None	<1.0E-350	C4, C9, MS3, MS4, MS7, MS12, MS17	684
4125	1	SNP (transition)	A -> G	N -> S	BNRF1 CDS	2390	AAC -> AGC	10	Substitution	1.6E-109	C14, MS3, MS4, MS7, MS10, MS12, MS17, MS18, MS19	123
4135	1	SNP (transition)	C -> T	n.a.	BNRF1 CDS	2400	ACC -> ACT	9	None	2.3E-81	C14, MS3, MS4, MS7, MS10, MS12, MS18, MS19	102
4303	1	SNP (transition)	A -> G	n.a.	BNRF1 CDS	2568	GCA -> GCG	13	None	3.3E-195	C1, C4, C9, C14, MS3, MS4, MS7, MS10, MS12, MS17, MS18, MS19	164
4317	1	SNP (transversion)	C -> G	S -> C	BNRF1 CDS	2582	TCT -> TGT	13	Substitution	1.1E-127	C4, C9, MS3, MS4, MS7, MS12, MS17	187
4690	1	SNP (transversion)	A -> C	n.a.	BNRF1 CDS	2955	TCA -> TCC	12	None	<1.0E-350	C4, C9, C14, MS1, MS3, MS4, MS7, MS10, MS12, MS17, MS18, MS19	437
4753	1	SNP (transversion)	G -> T	n.a.	BNRF1 CDS	3018	GTG -> GTT	12	None	7.0E-264	C4, C9, MS3, MS4, MS7, MS10, MS12, MS17, MS19	296
4823	1	SNP (transition)	T -> C	n.a.	BNRF1 CDS	3088	TTG -> CTG	11	None	1.3E-208	C9, C14, MS1, MS3, MS4, MS7, MS10, MS12, MS17, MS18, MS19	190
5064	1	SNP (transition)	T -> C	F -> S	BNRF1 CDS	3329	TTC -> TCC	10	Substitution	1.0E-143	C4, C9, MS1, MS3, MS4, MS7, MS12, MS17, MS18, MS19	143
5452	1	SNP (transition)	T -> C	n.a.	BNRF1 CDS	3717	GAT -> GAC	12	None	<1.0E-350	C4, C9, C14, MS1, MS3, MS4, MS7, MS10, MS12, MS17, MS18, MS19	314
5746	1	SNP (transversion)	T -> G	n.a.	not annotated	n.a.	n.a.	12		<1.0E-350	C4, C9, C14, MS1, MS3, MS4, MS7, MS10, MS12, MS17, MS18, MS19	339
5811	1	SNP (transversion)	A -> C	n.a.	not annotated	n.a.	n.a.	10		8.0E-106	C14, MS1, MS3, MS12, MS17	215
6035	1	SNP (transition)	C -> T	n.a.	not annotated	n.a.	n.a.	13		<1.0E-350	C1, C4, C9, MS3, MS4, MS7, MS10, MS12, MS17, MS19	645
6109	1	SNP (transversion)	A -> C	n.a.	not annotated	n.a.	n.a.	13		2.3E-279	C14, MS1, MS18	937
6182	1	SNP (transition)	T -> C	n.a.	not annotated	n.a.	n.a.	13		<1.0E-350	C1, C4, C9, C14, MS1, MS3, MS4, MS7, MS10, MS12, MS17, MS18, MS19	937
6255	1	SNP (transition)	A -> G	n.a.	not annotated	n.a.	n.a.	13		2.9E-235	C14, MS1, MS18	791
6288	1	SNP (transition)	T -> C	n.a.	not annotated	n.a.	n.a.	13		1.8E-203	C14, MS1, MS18	685
6370	1	SNP (transversion)	T -> G	n.a.	not annotated	n.a.	n.a.	13		<1.0E-350	C1, C4, C9, C14, MS1, MS3, MS4, MS7, MS10, MS12, MS17, MS18, MS19	740
6380	1	SNP (transition)	A -> G	n.a.	not annotated	n.a.	n.a.	13		2.9E-283	C14, MS1, MS18	951
6426	1	SNP (transition)	A -> G	n.a.	not annotated	n.a.	n.a.	12		2.2E-226	C14, MS1, MS18	760
6584	1	SNP (transition)	A -> G	n.a.	not annotated	n.a.	n.a.	13		5.7E-199	C14, MS1, MS18	670
6585	1	SNP (transition)	G -> A	n.a.	not annotated	n.a.	n.a.	13		5.7E-199	C14, MS1, MS18	670
6808	1	SNP (transversion)	T -> A	n.a.	not annotated	n.a.	n.a.	13		2.9E-275	C1, C4, C9, MS3, MS4, MS7, MS10, MS12, MS17, MS19	278
6884	1	SNP (transition)	G -> A	n.a.	not annotated	n.a.	n.a.	13		<1.0E-350	C1, C4, C9, MS3, MS4, MS7, MS10, MS12, MS17, MS19	541
6886	1	SNP (transversion)	T -> G	n.a.	not annotated	n.a.	n.a.	13		<1.0E-350	C1, C4, C9, MS3, MS4, MS7, MS10, MS12, MS17, MS19	545
6911	1	SNP (transition)	A -> G	n.a.	not annotated	n.a.	n.a.	13		<1.0E-350	C1, C4, C9, MS3, MS4, MS7, MS10, MS12, MS17, MS19	660
6944	1	SNP (transition)	G -> A	n.a.	not annotated	n.a.	n.a.	13		<1.0E-350	C1, C4, C9, MS3, MS4, MS7, MS10, MS12, MS17, MS19	708
7123	1	SNP (transition)	A -> G	n.a.	not annotated	n.a.	n.a.	13		<1.0E-350	C1, C4, C9, C14, MS1, MS3, MS4, MS7, MS10, MS12, MS17, MS18, MS19	531
7160	1	SNP (transition)	G -> A	n.a.	not annotated	n.a.	n.a.	12		<1.0E-350	MS3, MS7, MS17	1213	MS only
7198	1	SNP (transversion)	C -> A	n.a.	not annotated	n.a.	n.a.	12		<1.0E-350	C4, C9, MS3, MS4, MS7, MS10, MS12, MS17, MS19	854
7231	1	SNP (transition)	A -> G	n.a.	not annotated	n.a.	n.a.	11		<1.0E-350	C4, C9, MS3, MS4, MS7, MS10, MS12, MS17	1071
7264	1	SNP (transversion)	A -> T	n.a.	not annotated	n.a.	n.a.	12		<1.0E-350	C4, C9, MS3, MS4, MS7, MS12, MS17	1082
7427	1	SNP (transition)	C -> T	n.a.	not annotated	n.a.	n.a.	12		<1.0E-350	C4, C9, MS3, MS4, MS7, MS10, MS12, MS17, MS19	1109		Yes
7469	1	SNP (transition)	G -> A	n.a.	not annotated	n.a.	n.a.	13		<1.0E-350	C1, C4, C9, MS3, MS4, MS7, MS12, MS17	693		Yes
7474	1	SNP (transition)	C -> T	n.a.	not annotated	n.a.	n.a.	13		<1.0E-350	C1, C4, C9, MS3, MS4, MS7, MS10, MS12, MS17, MS18, MS19	658		Yes
7492	1	SNP (transition)	A -> G	n.a.	not annotated	n.a.	n.a.	13		<1.0E-350	C1, MS3, MS7, MS10, MS12, MS17, MS19	630		Yes
7526	1	SNP (transition)	C -> T	n.a.	not annotated	n.a.	n.a.	12		4.4E-40	C14, MS1, MS18	140		Yes
7529	1	SNP (transition)	A -> G	n.a.	not annotated	n.a.	n.a.	12		6.6E-82	C4, MS3, MS12	278		Yes
7548	1	SNP (transversion)	C -> A	n.a.	not annotated	n.a.	n.a.	13		1.3E-167	C1, C4, C14, MS1, MS3, MS4, MS7, MS10, MS12, MS17, MS18, MS19	141		Yes
7559	1	SNP (transition)	A -> G	n.a.	not annotated	n.a.	n.a.	12		1.4E-9	MS4, MS12	53	MS only	Yes
7566	1	SNP (transition)	A -> G	n.a.	not annotated	n.a.	n.a.	12		4.9E-126	C14, MS1, MS3, MS7, MS10, MS12, MS17, MS19	160		Yes
7582	1	SNP (transition)	A -> G	n.a.	not annotated	n.a.	n.a.	12		4.6E-64	C14, MS7, MS10, MS12, MS19	132		Yes
7590	1	SNP (transition)	G -> A	n.a.	not annotated	n.a.	n.a.	11		3.0E-26	MS4, MS17, MS19	92	MS only	Yes
7594	1	SNP (transversion)	T -> G	n.a.	not annotated	n.a.	n.a.	11		1.0E-41	MS4, MS17, MS19	145	MS only	Yes
7619	1	SNP (transition)	A -> G	n.a.	not annotated	n.a.	n.a.	13		1.8E-14	C9, MS4, MS12	54		Yes
7638	1	SNP (transversion)	C -> A	n.a.	not annotated	n.a.	n.a.	13		2.5E-81	C1, C4, C9, C14, MS1, MS3, MS4, MS7, MS10, MS12, MS17, MS18, MS19	63		Yes
7679	1	SNP (transition)	A -> G	n.a.	not annotated	n.a.	n.a.	12		7.6E-12	MS3, MS4, MS12	44	MS only	Yes
7765	1	SNP (transversion)	T -> A	n.a.	not annotated	n.a.	n.a.	5		6.3E-22	C9, MS3, MS7	74		Yes
7769	1	SNP (transversion)	C -> A	n.a.	not annotated	n.a.	n.a.	5		7.9E-33	C9, MS1, MS3, MS7	82		Yes
7770	1	SNP (transversion)	T -> G	n.a.	not annotated	n.a.	n.a.	5		1.6E-11	C9, MS1	59		Yes
7771	1	SNP (transversion)	C -> A	n.a.	not annotated	n.a.	n.a.	5		7.9E-35	C9, MS1, MS3, MS7	88		Yes
7772	1	SNP (transversion)	T -> G	n.a.	not annotated	n.a.	n.a.	5		1.3E-41	C9, MS3, MS7, MS12	104		Yes
7800	1	SNP (transition)	C -> T	n.a.	not annotated	n.a.	n.a.	10		1.8E-65	C4, C9, MS1, MS3, MS4, MS7, MS10, MS12	83		Yes
7818	1	SNP (transition)	A -> G	n.a.	not annotated	n.a.	n.a.	13		1.1E-36	C1, C9, C14, MS3, MS7, MS10, MS19	56		Yes
7826	1	SNP (transition)	G -> A	n.a.	not annotated	n.a.	n.a.	13		1.7E-30	C4, MS1, MS4, MS12, MS17, MS18	56		Yes
7830	1	SNP (transversion)	T -> G	n.a.	not annotated	n.a.	n.a.	13		1.8E-23	C4, MS4, MS12, MS17	65		Yes
7855	1	SNP (transition)	A -> G	n.a.	not annotated	n.a.	n.a.	12		1.2E-13	C9, MS4, MS12, MS18	40		Yes
7874	1	SNP (transversion)	C -> A	n.a.	not annotated	n.a.	n.a.	12		9.5E-67	C1, C9, C14, MS1, MS3, MS4, MS10, MS12, MS17, MS18, MS19	61		Yes
7885	1	SNP (transition)	A -> G	n.a.	not annotated	n.a.	n.a.	12		2.2E-10	C14, MS4	58		Yes
7892	1	SNP (transition)	A -> G	n.a.	not annotated	n.a.	n.a.	12		4.8E-48	C1, C9, C14, MS1, MS3, MS4, MS10, MS12, MS17, MS18, MS19	44		Yes
7908	1	SNP (transition)	A -> G	n.a.	not annotated	n.a.	n.a.	12		2.6E-31	C1, C9, MS1, MS10, MS12, MS17, MS18, MS19	41		Yes
7946	1	SNP (transition)	G -> A	n.a.	not annotated	n.a.	n.a.	13		3.6E-8	C4, C9, MS10	34		Yes
7950	1	SNP (transversion)	T -> G	n.a.	not annotated	n.a.	n.a.	13		2.3E-9	C4, C9, MS10	37		Yes
7964	1	SNP (transversion)	C -> A	n.a.	not annotated	n.a.	n.a.	12		3.8E-38	C4, C9, C14, MS1, MS3, MS4, MS10, MS12, MS17, MS18, MS19	36		Yes
7976	1	SNP (transition)	G -> A	n.a.	not annotated	n.a.	n.a.	12		5.2E-9	MS4, MS18, MS19	35	MS only	Yes
8011	1	SNP (transition)	T -> C	n.a.	not annotated	n.a.	n.a.	3		4.0E-21	MS3, MS7, MS18	68	MS only	Yes
8019	1	SNP (transition)	T -> C	n.a.	not annotated	n.a.	n.a.	11		4.0E-225	C4, C9, C14, MS1, MS3, MS4, MS7, MS12, MS17, MS18, MS19	204		Yes
8028	1	SNP (transition)	C -> T	n.a.	not annotated	n.a.	n.a.	12		<1.0E-350	C4, C9, C14, MS1, MS3, MS4, MS7, MS10, MS12, MS17, MS18, MS19	367		Yes
8033	1	SNP (transversion)	G -> C	n.a.	not annotated	n.a.	n.a.	12		<1.0E-350	C4, C9, MS3, MS4, MS7, MS10, MS12, MS17, MS19	421		Yes
8059	1	SNP (transition)	G -> A	n.a.	not annotated	n.a.	n.a.	13		<1.0E-350	C1, C4, C9, MS3, MS4, MS7, MS10, MS12, MS17, MS19	528
8078	1	SNP (transition)	G -> A	n.a.	not annotated	n.a.	n.a.	13		<1.0E-350	C4, C9, MS3, MS4, MS7, MS12, MS17	794
8122	1	SNP (transition)	T -> C	n.a.	not annotated	n.a.	n.a.	13		<1.0E-350	C1, C4, C9, MS3, MS4, MS7, MS10, MS12, MS17, MS19	819
8243	1	SNP (transition)	G -> A	n.a.	not annotated	n.a.	n.a.	13		<1.0E-350	C1, C4, C9, MS3, MS4, MS7, MS10, MS12, MS17, MS19	1208
8249	1	SNP (transition)	C -> T	n.a.	not annotated	n.a.	n.a.	13		<1.0E-350	C1, C4, C9, MS3, MS4, MS7, MS10, MS12, MS17, MS19	1118
8251	1	SNP (transversion)	A -> C	n.a.	not annotated	n.a.	n.a.	13		<1.0E-350	C1, C4, C9, MS3, MS4, MS7, MS10, MS12, MS17, MS19	1094
8275	1	SNP (transversion)	T -> G	n.a.	not annotated	n.a.	n.a.	13		<1.0E-350	C1, C4, C9, MS3, MS4, MS7, MS10, MS12, MS17, MS19	819
8316	1	SNP (transversion)	G -> C	n.a.	not annotated	n.a.	n.a.	12		5.5E-81	C14, MS18	410
8340	1	SNP (transition)	A -> G	n.a.	not annotated	n.a.	n.a.	12		2.8E-215	C4, C9, MS3, MS4, MS7, MS10, MS12, MS17, MS19	242
8373	1	SNP (transversion)	G -> T	n.a.	not annotated	n.a.	n.a.	9		2.1E-80	C14, MS1, MS18	272
8385	1	SNP (transversion)	T -> G	n.a.	not annotated	n.a.	n.a.	8		5.6E-83	C4, C9, MS3, MS7, MS12	168
8455	1	SNP (transition)	C -> T	n.a.	not annotated	n.a.	n.a.	11		<1.0E-350	C4, C9, MS3, MS4, MS7, MS12, MS17, MS19	424
8923	1	SNP (transition)	A -> G	n.a.	not annotated	n.a.	n.a.	13		<1.0E-350	MS3, MS7, MS17	1228	MS only
8926	1	SNP (transition)	T -> C	n.a.	not annotated	n.a.	n.a.	13		<1.0E-350	C1, C4, C9, MS3, MS4, MS7, MS10, MS12, MS17, MS19	623
9062	1	SNP (transition)	A -> G	n.a.	not annotated	n.a.	n.a.	12		<1.0E-350	C4, C9, C14, MS1, MS3, MS4, MS7, MS10, MS12, MS17, MS18, MS19	594		Yes
9097	1	SNP (transition)	A -> G	n.a.	not annotated	n.a.	n.a.	12		<1.0E-350	C4, C9, C14, MS1, MS3, MS4, MS7, MS10, MS12, MS17, MS18, MS19	461		Yes
9137	1	SNP (transversion)	C -> A	n.a.	not annotated	n.a.	n.a.	12		<1.0E-350	C4, C9, C14, MS1, MS3, MS4, MS7, MS10, MS12, MS17, MS18, MS19	365
9158	1	SNP (transversion)	A -> C	n.a.	not annotated	n.a.	n.a.	12		<1.0E-350	C4, C9, C14, MS1, MS3, MS4, MS7, MS10, MS12, MS17, MS18, MS19	308
9166	1	SNP (transition)	T -> C	n.a.	not annotated	n.a.	n.a.	11		1.0E-319	C4, C14, MS1, MS3, MS4, MS7, MS10, MS12, MS17, MS18, MS19	291
9220	1	SNP (transversion)	T -> A	n.a.	not annotated	n.a.	n.a.	12		1.1E-148	C4, C9, MS3, MS4, MS7, MS10, MS12, MS17, MS19	168
9234	1	SNP (transition)	G -> A	n.a.	not annotated	n.a.	n.a.	11		4.0E-225	C4, C9, MS1, MS3, MS4, MS7, MS10, MS12, MS17, MS18, MS19	204
9270	1	SNP (transition)	C -> T	n.a.	not annotated	n.a.	n.a.	12		<1.0E-350	C4, C9, MS3, MS4, MS7, MS10, MS12, MS17, MS19	401
9351	1	SNP (transition)	C -> T	n.a.	not annotated	n.a.	n.a.	12		5.5E-200	C14, MS1, MS18	673
9518	1	SNP (transition)	G -> A	n.a.	not annotated	n.a.	n.a.	13		<1.0E-350	C1, C4, C9, MS3, MS4, MS7, MS10, MS12, MS17, MS19	608
9980	1	SNP (transversion)	C -> A	n.a.	BCRF1 CDS	306	GTC -> GTA	13	None	1.4E-144	C1, C4, C9, MS3, MS4, MS7, MS10, MS12, MS17	163
10216	1	SNP (transition)	G -> A	n.a.	not annotated	n.a.	n.a.	12		<1.0E-350	C4, C9, MS3, MS4, MS7, MS10, MS12, MS17	798
10244	1	SNP (transition)	G -> A	n.a.	not annotated	n.a.	n.a.	12		7.8E-117	C14, MS1, MS18, MS19	297
10577	1	SNP (transition)	A -> G	n.a.	not annotated	n.a.	n.a.	12		<1.0E-350	C4, C9, MS3, MS4, MS7, MS10, MS12, MS17	697
10610	1	SNP (transversion)	G -> C	n.a.	not annotated	n.a.	n.a.	12		<1.0E-350	C4, MS3, MS4, MS7, MS10, MS12, MS17	725
10618	1	SNP (transversion)	G -> T	n.a.	not annotated	n.a.	n.a.	13		<1.0E-350	C1, C4, MS3, MS4, MS7, MS10, MS12, MS17	624
10717	1	SNP (transition)	C -> T	n.a.	not annotated	n.a.	n.a.	13		<1.0E-350	C4, C9, MS3, MS4, MS7, MS12, MS17	884
10719	1	SNP (transversion)	G -> T	n.a.	not annotated	n.a.	n.a.	13		<1.0E-350	C1, C4, C9, MS3, MS4, MS7, MS10, MS12, MS17	697
10751	1	SNP (transition)	T -> C	n.a.	not annotated	n.a.	n.a.	13		<1.0E-350	C1, C4, C9, C14, MS1, MS3, MS4, MS7, MS10, MS12, MS17, MS18, MS19	679
10792	1	SNP (transition)	A -> G	n.a.	not annotated	n.a.	n.a.	11		1.3E-104	C4, C9, MS3, MS4, MS7, MS12, MS17	152
10877	1	SNP (transition)	T -> C	n.a.	not annotated	n.a.	n.a.	12		3.1E-215	C14, MS1, MS18, MS19	543
10899	1	SNP (transversion)	A -> C	n.a.	not annotated	n.a.	n.a.	12		<1.0E-350	C4, MS3, MS4, MS7, MS10, MS12, MS17	925
10926	1	SNP (transversion)	G -> T	n.a.	not annotated	n.a.	n.a.	12		<1.0E-350	C4, C9, MS3, MS4, MS7, MS10, MS12, MS17	1034
10935	1	SNP (transition)	T -> C	n.a.	not annotated	n.a.	n.a.	12		<1.0E-350	C4, C9, MS3, MS4, MS7, MS10, MS12, MS17	1017
10970	1	SNP (transversion)	T -> A	n.a.	not annotated	n.a.	n.a.	12		<1.0E-350	C4, C9, MS3, MS4, MS7, MS10, MS12, MS17	1090
11017	1	SNP (transversion)	G -> C	n.a.	not annotated	n.a.	n.a.	13		<1.0E-350	C1, C4, C9, MS3, MS4, MS7, MS10, MS12, MS17	1045
11039	1	SNP (transversion)	A -> C	n.a.	not annotated	n.a.	n.a.	13		<1.0E-350	C1, C4, C9, MS3, MS4, MS7, MS10, MS12, MS17	908
11334	1	SNP (transversion)	T -> G	n.a.	not annotated	n.a.	n.a.	12		<1.0E-350	C4, C9, MS3, MS4, MS7, MS10, MS12, MS17	598
11445	1	SNP (transition)	T -> C	n.a.	not annotated	n.a.	n.a.	11		7.3E-219	C9, MS3, MS4, MS7, MS12, MS17	368
11464	1	SNP (transition)	A -> G	n.a.	not annotated	n.a.	n.a.	12		7.8E-223	C4, C9, MS3, MS4, MS7, MS10, MS12, MS17	281
11548	1	SNP (transversion)	T -> A	n.a.	not annotated	n.a.	n.a.	12		<1.0E-350	C4, C9, MS3, MS4, MS7, MS10, MS12, MS17	409
11549	1	SNP (transversion)	A -> T	n.a.	not annotated	n.a.	n.a.	12		3.1E-131	C14, MS1, MS18, MS19	334
11554	1	SNP (transition)	A -> G	n.a.	not annotated	n.a.	n.a.	12		<1.0E-350	C4, C9, MS3, MS4, MS7, MS10, MS12, MS17	430
11559	1	SNP (transition)	G -> A	n.a.	not annotated	n.a.	n.a.	12		<1.0E-350	C4, C9, MS3, MS4, MS7, MS10, MS12, MS17	465
11580	1	SNP (transversion)	A -> T	n.a.	not annotated	n.a.	n.a.	12		<1.0E-350	C4, C9, MS3, MS4, MS7, MS10, MS12, MS17	542
11753	1	SNP (transition)	T -> C	n.a.	not annotated	n.a.	n.a.	12		<1.0E-350	C4, C9, MS1, MS3, MS4, MS7, MS10, MS12, MS17	677
11758	1	SNP (transition)	A -> G	n.a.	not annotated	n.a.	n.a.	12		<1.0E-350	C4, C9, MS1, MS3, MS4, MS7, MS10, MS12, MS17	671
11762	1	SNP (transition)	C -> T	n.a.	not annotated	n.a.	n.a.	12		<1.0E-350	C4, C9, MS1, MS3, MS4, MS7, MS10, MS12, MS17	673
11896	1	SNP (transversion)	C -> A	n.a.	not annotated	n.a.	n.a.	7		6.6E-134	C4, MS3, MS7, MS10, MS12	269
11912	1	SNP (transversion)	A -> T	n.a.	not annotated	n.a.	n.a.	10		1.8E-149	C4, C9, MS1, MS3, MS4, MS7, MS10, MS12	188
11924	1	SNP (transversion)	A -> C	n.a.	not annotated	n.a.	n.a.	10		1.8E-165	C4, C9, MS1, MS3, MS4, MS7, MS10, MS12	209
11936	1	SNP (transversion)	G -> C	n.a.	not annotated	n.a.	n.a.	11		1.7E-222	C4, C9, MS1, MS3, MS4, MS7, MS10, MS12	281
11939	1	SNP (transversion)	T -> G	n.a.	not annotated	n.a.	n.a.	11		1.0E-237	C4, C9, MS1, MS3, MS4, MS7, MS10, MS12	299
11947	1	SNP (transversion)	T -> G	n.a.	not annotated	n.a.	n.a.	11		1.0E-261	C4, C9, MS1, MS3, MS4, MS7, MS10, MS12	330
12068	1	SNP (transversion)	A -> C	n.a.	not annotated	n.a.	n.a.	7		2.2E-34	MS1, MS3, MS7, MS19	89	MS only	Yes
12073	1	SNP (transversion)	G -> C	n.a.	not annotated	n.a.	n.a.	9		1.4E-21	MS10, MS19	113	MS only	Yes
12090	1	SNP (transversion)	A -> C	n.a.	not annotated	n.a.	n.a.	13		1.1E-30	C9, MS4, MS10	108		Yes
12112	1	SNP (transversion)	G -> T	n.a.	not annotated	n.a.	n.a.	12		2.8E-182	C9, MS12, MS18	614		Yes
12112	1	SNP (transversion)	G -> C	n.a.	not annotated	n.a.	n.a.	12		<1.0E-350	C1, C4, MS10, MS17, MS19	812		Yes
12113	1	SNP (transition)	T -> C	n.a.	not annotated	n.a.	n.a.	12		<1.0E-350	C1, C4, C9, MS12, MS17, MS18, MS19	526		Yes
12116	1	SNP (transition)	C -> T	n.a.	not annotated	n.a.	n.a.	12		<1.0E-350	MS17, MS18, MS19	1252	MS only	Yes
12119	1	SNP (transition)	T -> C	n.a.	not annotated	n.a.	n.a.	11		3.3E-295	MS17, MS18, MS19	990	MS only	Yes
12120	1	SNP (transition)	T -> C	n.a.	not annotated	n.a.	n.a.	11		<1.0E-350	C9, MS10, MS17, MS18, MS19	809		Yes
12122	1	SNP (transversion)	G -> T	n.a.	not annotated	n.a.	n.a.	11		2.8E-286	MS17, MS19	1436	MS only	Yes
12122	1	SNP (transversion)	G -> C	n.a.	not annotated	n.a.	n.a.	11		1.9E-30	C4, C9, MS10	106		Yes
12124	1	SNP (transition)	T -> C	n.a.	not annotated	n.a.	n.a.	11		<1.0E-350	C9, MS17, MS18, MS19	938		Yes
12125	1	SNP (transition)	C -> T	n.a.	not annotated	n.a.	n.a.	10		7.1E-102	C9, MS17	514		Yes
12127	1	SNP (transition)	T -> C	n.a.	not annotated	n.a.	n.a.	10		3.2E-278	C9, MS17, MS18, MS19	699		Yes
12128	1	SNP (transversion)	G -> C	n.a.	not annotated	n.a.	n.a.	10		8.4E-95	MS17, MS18	478	MS only	Yes
12129	1	SNP (transversion)	T -> A	n.a.	not annotated	n.a.	n.a.	10		9.0E-9	MS1, MS7	48	MS only	Yes
12129	1	SNP (transition)	T -> C	n.a.	not annotated	n.a.	n.a.	10		5.0E-275	C9, MS17, MS18, MS19	692		Yes
12130	1	SNP (transition)	T -> C	n.a.	not annotated	n.a.	n.a.	10		4.5E-145	MS12, MS19	730	MS only	Yes
12136	1	SNP (transition)	C -> T	n.a.	not annotated	n.a.	n.a.	9		4.2E-29	C4, MS4, MS10	102		Yes
12139	1	SNP (transversion)	G -> C	n.a.	not annotated	n.a.	n.a.	9		2.3E-27	C9, MS17	142		Yes
12139	1	SNP (transversion)	G -> T	n.a.	not annotated	n.a.	n.a.	9		9.0E-22	C4, MS10	114		Yes
12540	1	SNP (transversion)	A -> C	n.a.	not annotated	n.a.	n.a.	13		2.0E-30	C4, C9, MS3, MS4, MS7, MS12, MS17, MS18	42		Yes
13004	1	SNP (transition)	C -> T	P -> L	BWRF1 CDS	464	CCC -> CTC	11	Substitution	3.3E-84	MS3, MS10, MS12, MS17	216	MS only	Yes
13010	1	SNP (transition)	T -> C	V -> A	BWRF1 CDS	470	GTC -> GCC	10	Substitution	1.0E-71	MS3, MS10	360	MS only	Yes
13014	1	SNP (transversion)	A -> T	n.a.	BWRF1 CDS	474	CCA -> CCT	10	None	3.0E-113	MS3, MS12, MS17	383	MS only	Yes
13015	1	SNP (transversion)	G -> C	G -> R	BWRF1 CDS	475	GGC -> CGC	10	Substitution	2.5E-57	MS3, MS10	288	MS only	Yes
13236	1	SNP (transition)	T -> C	n.a.	BWRF1 CDS	696	TCT -> TCC	10	None	9.5E-16	C4, C9, MS7	57		Yes
13251	1	SNP (transition)	T -> C	n.a.	BWRF1 CDS	711	GCT -> GCC	13	None	5.4E-71	C1, C4, C9, C14, MS1, MS7, MS10	106		Yes
13256	1	SNP (transition)	T -> C	L -> P	BWRF1 CDS	716	CTC -> CCC	12	Substitution	3.7E-96	C1, C4, C14, MS1, MS7, MS10	165		Yes
13264	1	SNP (transition)	T -> C	S -> P	BWRF1 CDS	724	TCG -> CCG	13	Substitution	3.8E-30	C1, C14, MS1	106		Yes
13268	1	SNP (transition)	T -> C	L -> P	BWRF1 CDS	728	CTC -> CCC	12	Substitution	5.3E-26	C1, MS7, MS10, MS19	69		Yes
13271	1	SNP (transversion)	A -> T	H -> L	BWRF1 CDS	731	CAC -> CTC	13	Substitution	4.5E-33	C1, C14, MS4	116		Yes
13275	1	SNP (transition)	T -> C	n.a.	BWRF1 CDS	735	CCT -> CCC	13	None	7.0E-33	C1, C14, MS19	115		Yes
13278	1	SNP (transversion)	A -> C	R -> S	BWRF1 CDS	738	AGA -> AGC	13	Substitution	1.8E-23	C1, MS4, MS10	84		Yes
13362	1	SNP (transversion)	G -> T	W -> C	BWRF1 CDS	822	TGG -> TGT	10	Substitution	7.1E-23	C14, MS1	119		Yes
13365	1	SNP (transition)	T -> C	n.a.	BWRF1 CDS	825	CCT -> CCC	10	None	1.0E-12	C14, MS3	65		Yes
13367	1	SNP (transition)	T -> C	L -> P	BWRF1 CDS	827	CTC -> CCC	10	Substitution	2.5E-36	C14, MS1, MS3, MS10, MS17	77		Yes
13370	1	SNP (transition)	T -> C	L -> P	BWRF1 CDS	830	CTT -> CCT	10	Substitution	1.6E-25	C14, MS1, MS10	88		Yes
13375	1	SNP (transversion)	G -> C	A -> P	BWRF1 CDS	835	GCC -> CCC	10	Substitution	9.0E-23	C14, MS17	119		Yes
13378	1	SNP (transition)	T -> C	S -> P	BWRF1 CDS	838	TCC -> CCC	10	Substitution	2.1E-120	C14, MS1, MS12, MS17	305		Yes
13386	1	SNP (transversion)	G -> C	n.a.	BWRF1 CDS	846	CCG -> CCC	10	None	4.5E-94	MS1, MS12	475	MS only	Yes
13386	1	SNP (transversion)	G -> T	n.a.	BWRF1 CDS	846	CCG -> CCT	10	None	1.3E-11	C14, MS17	62		Yes
13387	1	SNP (transversion)	A -> C	S -> R	BWRF1 CDS	847	AGC -> CGC	10	Substitution	1.5E-48	MS1, MS12	243	MS only	Yes
13392	1	SNP (transition)	C -> T	n.a.	BWRF1 CDS	852	CCC -> CCT	10	None	2.4E-106	MS1, MS10, MS17	360	MS only	Yes
13394	1	SNP (transition)	T -> C	L -> P	BWRF1 CDS	854	CTC -> CCC	10	Substitution	8.0E-108	C14, MS1, MS10, MS12, MS17	220		Yes
13506	1	SNP (transition)	T -> C	n.a.	BWRF1 CDS	966	TTT -> TTC	13	None	9.0E-9	MS3, MS4, MS18	35	MS only	Yes
13956	1	SNP (transition)	G -> A	n.a.	not annotated	n.a.	n.a.	13		5.2E-50	C1, C4, C14, MS1, MS3, MS4, MS7, MS10, MS12, MS17, MS18, MS19	42		Yes
14576	1	SNP (transversion)	G -> T	n.a.	not annotated	n.a.	n.a.	13		9.6E-20	C1, C4, C9, MS3, MS4, MS7, MS10, MS12, MS17, MS18, MS19	20		Yes
14587	1	SNP (transition)	A -> G	n.a.	not annotated	n.a.	n.a.	13		7.7E-21	C1, C4, C9, MS3, MS4, MS7, MS10, MS12, MS17, MS18, MS19	21		Yes
15096	1	SNP (transversion)	T -> G	n.a.	not annotated	n.a.	n.a.	11		1.0E-9	C1, C4, C9, MS1, MS3, MS4, MS7, MS12, MS18, MS19	10		Yes
15612	1	SNP (transversion)	A -> C	n.a.	not annotated	n.a.	n.a.	13		1.8E-28	C1, C4, C9, MS3, MS4, MS7, MS12, MS17, MS18	34		Yes
16192	1	SNP (transversion)	G -> C	V -> L	BWRF1 CDS	580	GTC -> CTC	12	Substitution	8.3E-81	C1, C14, MS4, MS7, MS12, MS18, MS19	118		Yes
16197	1	SNP (transition)	C -> T	n.a.	BWRF1 CDS	585	CCC -> CCT	12	None	1.8E-130	MS1, MS17	657	MS only	Yes
16198	1	SNP (transition)	T -> C	S -> P	BWRF1 CDS	586	TCT -> CCT	12	Substitution	7.9E-131	C1, C9, MS1	437		Yes
16200	1	SNP (transition)	T -> C	n.a.	BWRF1 CDS	588	TCT -> TCC	12	None	6.0E-202	C14, MS12, MS18, MS19	507		Yes
16203	1	SNP (transition)	T -> C	n.a.	BWRF1 CDS	591	CCT -> CCC	12	None	1.3E-177	C9, MS1, MS4	595		Yes
16213	1	SNP (transversion)	G -> C	A -> P	BWRF1 CDS	601	GCC -> CCC	12	Substitution	3.1E-209	C9, MS3, MS4, MS19	528		Yes
16213	1	SNP (transversion)	G -> T	A -> S	BWRF1 CDS	601	GCC -> TCC	12	Substitution	<1.0E-350	C14, MS1, MS7, MS12, MS17, MS18	937		Yes
16218	1	SNP (transversion)	A -> C	n.a.	BWRF1 CDS	606	CGA -> CGC	12	None	7.9E-89	C14, MS1, MS4	298		Yes
16219	1	SNP (transversion)	G -> C	A -> P	BWRF1 CDS	607	GCC -> CCC	12	Substitution	<1.0E-350	C1, C9, C14, MS1, MS3, MS4, MS7, MS17, MS18, MS19	593		Yes
16222	1	SNP (transition)	T -> C	S -> P	BWRF1 CDS	610	TCT -> CCT	11	Substitution	1.6E-199	C9, MS1, MS3	666		Yes
16227	1	SNP (transition)	C -> T	n.a.	BWRF1 CDS	615	CCC -> CCT	11	None	3.8E-213	C9, MS1, MS7	716		Yes
16230	1	SNP (transversion)	G -> C	n.a.	BWRF1 CDS	618	TCG -> TCC	11	None	3.2E-97	C14, MS4, MS7	325		Yes
16240	1	SNP (transversion)	G -> T	A -> S	BWRF1 CDS	628	GCC -> TCC	11	Substitution	8.3E-128	C9, MS1, MS7	431		Yes
16245	1	SNP (transition)	T -> C	n.a.	BWRF1 CDS	633	TCT -> TCC	12	None	3.3E-49	C9, C14, MS1	170		Yes
16320	1	SNP (transition)	T -> C	n.a.	BWRF1 CDS	708	CCT -> CCC	11	None	2.8E-16	C4, MS17	86		Yes
16321	1	SNP (transversion)	G -> C	A -> P	BWRF1 CDS	709	GCT -> CCT	11	Substitution	1.3E-27	C4, C14, MS1	97		Yes
16331	1	SNP (transversion)	A -> T	Q -> L	BWRF1 CDS	719	CAA -> CTA	10	Substitution	4.5E-23	C4, MS1	121		Yes
17028	1	SNP (transition)	G -> A	n.a.	not annotated	n.a.	n.a.	13		1.0E-78	C1, C4, C9, C14, MS1, MS3, MS4, MS7, MS10, MS12, MS17, MS18, MS19	60		Yes
17648	1	SNP (transversion)	G -> T	n.a.	not annotated	n.a.	n.a.	13		3.9E-24	C1, C4, C9, MS3, MS4, MS7, MS10, MS12, MS17, MS18, MS19	23		Yes
17659	1	SNP (transition)	A -> G	n.a.	not annotated	n.a.	n.a.	13		3.9E-24	C1, C4, C9, MS3, MS4, MS7, MS10, MS12, MS17, MS18, MS19	24		Yes
18684	1	SNP (transversion)	A -> C	n.a.	not annotated	n.a.	n.a.	12		1.2E-31	C4, C9, MS3, MS4, MS7, MS12, MS17, MS18	43		Yes
19262	1	SNP (transversion)	G -> C	G -> A	BWRF1 CDS	578	GGC -> GCC	10	Substitution	7.5E-83	MS1, MS18	414	MS only	Yes
19264	1	SNP (transversion)	G -> C	V -> L	BWRF1 CDS	580	GTC -> CTC	12	Substitution	<1.0E-350	C4, C9, MS1, MS3, MS4, MS7, MS10, MS12, MS17, MS18, MS19	323		Yes
19272	1	SNP (transition)	T -> C	n.a.	BWRF1 CDS	588	TCT -> TCC	12	None	<1.0E-350	C9, C14, MS1, MS4, MS7, MS18	1335		Yes
19283	1	SNP (transversion)	A -> C	Q -> P	BWRF1 CDS	599	CAG -> CCG	10	Substitution	1.2E-190	C4, C9	953	Control only	Yes
19285	1	SNP (transversion)	G -> T	A -> S	BWRF1 CDS	601	GCC -> TCC	10	Substitution	<1.0E-350	MS4, MS7	1919	MS only	Yes
19285	1	SNP (transversion)	G -> C	A -> P	BWRF1 CDS	601	GCC -> CCC	10	Substitution	1.5E-62	C9, C14, MS12	214		Yes
19289	1	SNP (transversion)	G -> C	R -> P	BWRF1 CDS	605	CGA -> CCA	9	Substitution	1.6E-146	MS4, MS7	734	MS only	Yes
19291	1	SNP (transversion)	G -> C	A -> P	BWRF1 CDS	607	GCC -> CCC	9	Substitution	8.0E-158	C9, MS4, MS7, MS12	398		Yes
19294	1	SNP (transition)	T -> C	S -> P	BWRF1 CDS	610	TCT -> CCT	9	Substitution	3.2E-148	C9, MS4, MS7, MS12	375		Yes
19497	1	SNP (transition)	T -> C	n.a.	BWRF1 CDS	813	CCT -> CCC	12	None	1.2E-71	C14, MS1, MS12, MS17	184		Yes
19503	1	SNP (transversion)	C -> G	n.a.	BWRF1 CDS	819	CCC -> CCG	12	None	5.0E-124	C14, MS1, MS12, MS17	315		Yes
19509	1	SNP (transition)	T -> C	n.a.	BWRF1 CDS	825	CCT -> CCC	12	None	1.5E-137	C14, MS1, MS7, MS12, MS17, MS18	234		Yes
19511	1	SNP (transversion)	T -> G	L -> R	BWRF1 CDS	827	CTC -> CGC	11	Substitution	2.6E-168	MS1, MS12, MS17	566	MS only	Yes
19515	1	SNP (transition)	T -> C	n.a.	BWRF1 CDS	831	CTT -> CTC	10	None	1.8E-133	MS12, MS17	672	MS only	Yes
20100	1	SNP (transition)	G -> A	n.a.	not annotated	n.a.	n.a.	13		1.3E-53	C1, C4, C14, MS1, MS3, MS4, MS7, MS10, MS12, MS17, MS18, MS19	46		Yes
20720	1	SNP (transversion)	G -> T	n.a.	not annotated	n.a.	n.a.	13		3.1E-25	C1, C4, C9, MS3, MS4, MS7, MS10, MS12, MS17, MS18, MS19	25		Yes
20731	1	SNP (transition)	A -> G	n.a.	not annotated	n.a.	n.a.	13		2.5E-26	C1, C4, C9, MS3, MS4, MS7, MS10, MS12, MS17, MS18, MS19	26		Yes
21311	1	SNP (transversion)	A -> C	n.a.	not annotated	n.a.	n.a.	13		4.5E-21	C1, C14, MS17	76		Yes
21756	1	SNP (transversion)	A -> C	n.a.	not annotated	n.a.	n.a.	13		7.1E-34	C1, C4, C9, MS3, MS4, MS7, MS12, MS17, MS18	40		Yes
22332	1	SNP (transversion)	A -> T	n.a.	BWRF1 CDS	576	CTA -> CTT	11	None	4.6E-11	C1, MS4, MS7, MS12, MS17	27		Yes
22336	1	SNP (transversion)	G -> C	V -> L	BWRF1 CDS	580	GTC -> CTC	13	Substitution	1.0E-44	C1, C4, C9, MS4, MS7, MS12, MS17	68		Yes
22356	1	SNP (transversion)	G -> C	Q -> H	BWRF1 CDS	600	CAG -> CAC	11	Substitution	1.3E-21	MS1, MS12, MS18	78	MS only	Yes
22361	1	SNP (transversion)	G -> C	R -> P	BWRF1 CDS	605	CGA -> CCA	10	Substitution	3.8E-108	C14, MS1, MS12	366		Yes
22456	1	SNP (transition)	T -> C	C -> R	BWRF1 CDS	700	TGT -> CGT	13	Substitution	2.8E-8	MS1, MS12, MS17, MS18	27	MS only	Yes
23077	1	SNP (transition)	T -> C	n.a.	not annotated	n.a.	n.a.	11		9.5E-52	C4, C9, MS4	178		Yes
23080	1	SNP (transversion)	A -> C	n.a.	not annotated	n.a.	n.a.	12		7.9E-56	C4, C9, MS1, MS4, MS17	117		Yes
23083	1	SNP (transversion)	G -> C	n.a.	not annotated	n.a.	n.a.	12		1.4E-17	C9, MS17	94		Yes
23090	1	SNP (transition)	T -> C	n.a.	not annotated	n.a.	n.a.	12		1.1E-22	C4, C9, MS4	82		Yes
23172	1	SNP (transition)	G -> A	n.a.	not annotated	n.a.	n.a.	13		1.3E-53	C1, C4, C14, MS1, MS3, MS4, MS7, MS10, MS12, MS17, MS18, MS19	46		Yes
23792	1	SNP (transversion)	G -> T	n.a.	not annotated	n.a.	n.a.	13		2.5E-26	C1, C4, C9, MS3, MS4, MS7, MS10, MS12, MS17, MS18, MS19	26		Yes
23803	1	SNP (transition)	A -> G	n.a.	not annotated	n.a.	n.a.	13		2.0E-27	C1, C4, C9, MS3, MS4, MS7, MS10, MS12, MS17, MS18, MS19	26		Yes
24400	1	SNP (transversion)	G -> C	n.a.	not annotated	n.a.	n.a.	12		2.2E-75	C14, MS17	382		Yes
24828	1	SNP (transversion)	A -> C	n.a.	not annotated	n.a.	n.a.	13		2.3E-29	C1, C4, C9, MS3, MS4, MS7, MS12, MS17, MS18	36		Yes
25408	1	SNP (transversion)	G -> C	V -> L	BWRF1 CDS	580	GTC -> CTC	12	Substitution	5.8E-20	C1, C4, MS1, MS4, MS17, MS19	37		Yes
25419	1	SNP (transition)	T -> C	n.a.	BWRF1 CDS	591	CCT -> CCC	12	None	8.3E-30	C1, C14, MS1, MS18	79		Yes
25589	1	SNP (transversion)	G -> C	G -> A	BWRF1 CDS	761	GGT -> GCT	10	Substitution	2.8E-17	C14, MS1	91		Yes
25596	1	SNP (transition)	A -> G	n.a.	BWRF1 CDS	768	CCA -> CCG	10	None	4.5E-13	C14, MS1	70		Yes
25605	1	SNP (transversion)	G -> C	n.a.	BWRF1 CDS	777	CCG -> CCC	10	None	2.8E-17	C14, MS1	91		Yes
26244	1	SNP (transition)	G -> A	n.a.	not annotated	n.a.	n.a.	13		8.2E-55	C1, C4, C14, MS1, MS3, MS4, MS7, MS10, MS12, MS17, MS18, MS19	46		Yes
26864	1	SNP (transversion)	G -> T	n.a.	not annotated	n.a.	n.a.	12		6.6E-24	C4, C9, MS3, MS4, MS7, MS10, MS12, MS17, MS18, MS19	26		Yes
26875	1	SNP (transition)	A -> G	n.a.	not annotated	n.a.	n.a.	12		6.6E-26	C4, C9, MS3, MS4, MS7, MS10, MS12, MS17, MS18, MS19	28		Yes
27428	1	SNP (transversion)	A -> C	n.a.	not annotated	n.a.	n.a.	10		7.9E-13	C9, MS4, MS7, MS12, MS19	29		Yes
27900	1	SNP (transversion)	A -> C	n.a.	not annotated	n.a.	n.a.	13		4.5E-32	C1, C4, C9, MS3, MS4, MS7, MS12, MS17, MS18	39		Yes
28063	1	SNP (transition)	T -> C	S -> P	BWRF1 CDS	163	TCA -> CCA	9	Substitution	8.2E-8	C4, MS3, MS4, MS7, MS12, MS17, MS18, MS19	10		Yes
28501	1	SNP (transversion)	G -> T	A -> S	BWRF1 CDS	601	GCC -> TCC	13	Substitution	1.3E-168	C14, MS3, MS10, MS12	427		Yes
28507	1	SNP (transversion)	G -> C	A -> P	BWRF1 CDS	607	GCC -> CCC	13	Substitution	1.7E-53	C4, C14, MS1, MS3, MS7, MS10, MS17	81		Yes
28510	1	SNP (transition)	T -> C	S -> P	BWRF1 CDS	610	TCT -> CCT	11	Substitution	6.6E-103	C14, MS3, MS12	348		Yes
28518	1	SNP (transversion)	G -> C	n.a.	BWRF1 CDS	618	TCG -> TCC	10	None	5.3E-14	C14, MS1, MS3, MS12	40		Yes
28598	1	SNP (transition)	T -> C	L -> P	BWRF1 CDS	698	CTC -> CCC	12	Substitution	3.5E-105	MS10, MS18, MS19	357	MS only	Yes
28616	1	SNP (transition)	T -> C	L -> P	BWRF1 CDS	716	CTC -> CCC	12	Substitution	3.5E-16	C1, MS10	86		Yes
28746	1	SNP (transversion)	G -> C	n.a.	BWRF1 CDS	846	CCG -> CCC	11	None	1.0E-14	C14, MS1, MS4	54		Yes
28997	1	SNP (transversion)	G -> C	G -> A	BWRF1 CDS	1097	GGC -> GCC	11	Substitution	1.3E-12	C9, MS3, MS4, MS7, MS12, MS19	23		Yes
29316	1	SNP (transition)	G -> A	n.a.	not annotated	n.a.	n.a.	13		2.1E-58	C1, C4, C14, MS1, MS3, MS4, MS7, MS10, MS12, MS17, MS18, MS19	50		Yes
29936	1	SNP (transversion)	G -> T	n.a.	not annotated	n.a.	n.a.	13		3.1E-25	C1, C4, C9, MS3, MS4, MS7, MS10, MS12, MS17, MS18, MS19	24		Yes
29947	1	SNP (transition)	A -> G	n.a.	not annotated	n.a.	n.a.	13		2.0E-27	C1, C4, C9, MS3, MS4, MS7, MS10, MS12, MS17, MS18, MS19	27		Yes
30456	1	SNP (transversion)	T -> G	n.a.	not annotated	n.a.	n.a.	12		2.5E-10	C1, C9, C14, MS1, MS3, MS4, MS7, MS10, MS12, MS17, MS18, MS19	9		Yes
30554	1	SNP (transversion)	G -> C	n.a.	not annotated	n.a.	n.a.	12		1.4E-38	C1, C14, MS19	135		Yes
30972	1	SNP (transversion)	A -> C	n.a.	not annotated	n.a.	n.a.	13		4.5E-32	C1, C4, C9, MS3, MS4, MS7, MS12, MS17, MS18	38		Yes
31434	1	SNP (transition)	T -> C	n.a.	BWRF1 CDS	462	CCT -> CCC	10	None	1.9E-90	MS4, MS12, MS17	306	MS only	Yes
31578	1	SNP (transversion)	A -> C	n.a.	BWRF1 CDS	606	CGA -> CGC	11	None	4.1E-8	MS1, MS4, MS7	32	MS only	Yes
31584	1	SNP (transition)	T -> C	n.a.	BWRF1 CDS	612	TCT -> TCC	11	None	1.8E-17	MS4, MS7	93	MS only	Yes
31617	1	SNP (transversion)	A -> C	Q -> H	BWRF1 CDS	645	CAA -> CAC	11	Substitution	2.9E-127	C9, MS1, MS3, MS4, MS7, MS17, MS19	184		Yes
31618	1	SNP (transversion)	G -> C	V -> L	BWRF1 CDS	646	GTC -> CTC	11	Substitution	3.3E-160	C14, MS1, MS12, MS17	406		Yes
31655	1	SNP (transition)	C -> T	P -> L	BWRF1 CDS	683	CCC -> CTC	11	Substitution	5.2E-165	C14, MS1, MS4	556		Yes
31665	1	SNP (transition)	T -> C	n.a.	BWRF1 CDS	693	CCT -> CCC	11	None	4.1E-68	C14, MS1, MS17	232		Yes
31674	1	SNP (transition)	T -> C	n.a.	BWRF1 CDS	702	TGT -> TGC	12	None	4.4E-13	C14, MS1, MS10	49		Yes
31802	1	SNP (transition)	T -> C	L -> P	BWRF1 CDS	830	CTT -> CCT	11	Substitution	1.5E-33	C4, MS1, MS4, MS7, MS10	71		Yes
32388	1	SNP (transition)	G -> A	n.a.	not annotated	n.a.	n.a.	13		2.1E-58	C1, C4, C14, MS1, MS3, MS4, MS7, MS10, MS12, MS17, MS18, MS19	49		Yes
33008	1	SNP (transversion)	G -> T	n.a.	not annotated	n.a.	n.a.	12		6.6E-27	C4, C9, MS3, MS4, MS7, MS10, MS12, MS17, MS18, MS19	29		Yes
33019	1	SNP (transition)	A -> G	n.a.	not annotated	n.a.	n.a.	12		6.6E-29	C4, C9, MS3, MS4, MS7, MS10, MS12, MS17, MS18, MS19	31		Yes
33528	1	SNP (transversion)	T -> G	n.a.	not annotated	n.a.	n.a.	11		1.3E-10	C4, C9, C14, MS1, MS3, MS4, MS7, MS10, MS12, MS18, MS19	9		Yes
33626	1	SNP (transversion)	G -> C	n.a.	not annotated	n.a.	n.a.	13		1.8E-35	MS10, MS17, MS19	125	MS only	Yes
34044	1	SNP (transversion)	A -> C	n.a.	not annotated	n.a.	n.a.	12		4.9E-34	C4, C9, MS3, MS4, MS7, MS12, MS17, MS18	46		Yes
34608	1	SNP (transversion)	A -> C	n.a.	BWRF1 CDS	564	CCA -> CCC	3	None	1.2E-32	MS1	324	MS only	Yes
34615	1	SNP (transversion)	A -> C	T -> P	BWRF1 CDS	571	ACC -> CCC	4	Substitution	1.5E-40	MS1, MS17	203	MS only	Yes
34619	1	SNP (transition)	T -> C	L -> P	BWRF1 CDS	575	CTA -> CCA	8	Substitution	1.3E-43	MS1, MS17	222	MS only	Yes
34624	1	SNP (transversion)	G -> C	V -> L	BWRF1 CDS	580	GTC -> CTC	9	Substitution	5.7E-135	MS1, MS3, MS4, MS7, MS10, MS12, MS17, MS19	170	MS only	Yes
34643	1	SNP (transversion)	A -> C	Q -> P	BWRF1 CDS	599	CAG -> CCG	8	Substitution	1.9E-28	MS17, MS19	142	MS only	Yes
34645	1	SNP (transversion)	G -> T	A -> S	BWRF1 CDS	601	GCC -> TCC	8	Substitution	5.3E-25	MS3, MS12	129	MS only	Yes
34651	1	SNP (transversion)	G -> C	A -> P	BWRF1 CDS	607	GCC -> CCC	8	Substitution	1.4E-38	C14, MS1, MS12	133		Yes
34722	1	SNP (transition)	T -> C	n.a.	BWRF1 CDS	678	GAT -> GAC	9	None	9.0E-31	MS1, MS10	158	MS only	Yes
35097	1	SNP (transition)	T -> C	n.a.	BWRF1 CDS	1053	CCT -> CCC	11	None	9.7E-9	C9, C14, MS1, MS3, MS4, MS7, MS10, MS12, MS18, MS19	9		Yes
35339	1	SNP (transition)	T -> C	n.a.	not annotated	n.a.	n.a.	12		6.6E-192	C1, C9, MS3, MS4, MS7, MS10, MS12, MS17, MS18, MS19	194		Yes
35356	1	SNP (transition)	T -> C	n.a.	not annotated	n.a.	n.a.	12		<1.0E-350	C1, C4, C9, MS1, MS3, MS4, MS7, MS10, MS12, MS17, MS18, MS19	289
35623	1	SNP (transversion)	C -> A	n.a.	not annotated	n.a.	n.a.	12		<1.0E-350	C1, C4, C9, MS3, MS4, MS7, MS12, MS17, MS19	465
35624	1	SNP (transition)	A -> G	n.a.	not annotated	n.a.	n.a.	12		<1.0E-350	C1, C4, C9, MS3, MS4, MS7, MS12, MS17, MS19	474
35625	1	SNP (transversion)	C -> A	n.a.	not annotated	n.a.	n.a.	12		<1.0E-350	C1, C4, C9, MS3, MS4, MS7, MS12, MS17, MS19	478
35642	1	SNP (transversion)	T -> A	n.a.	not annotated	n.a.	n.a.	12		<1.0E-350	C1, C4, C9, MS3, MS4, MS7, MS12, MS17, MS19	428
35662	1	SNP (transition)	G -> A	n.a.	not annotated	n.a.	n.a.	12		<1.0E-350	C1, C4, C9, MS3, MS4, MS7, MS12, MS17, MS19	373
35857	1	SNP (transversion)	T -> G	n.a.	not annotated	n.a.	n.a.	13		<1.0E-350	C1, C4, C9, MS3, MS4, MS7, MS10, MS12, MS17, MS19	760
35930	1	SNP (transversion)	T -> G	n.a.	not annotated	n.a.	n.a.	13		<1.0E-350	C1, C4, C9, MS3, MS4, MS7, MS10, MS12, MS17, MS19	703
36400	1	SNP (transition)	T -> C	L -> P	EBNA-2 CDS	185	CTC -> CCC	12	Substitution	<1.0E-350	C9, MS1, MS3, MS4, MS7, MS10, MS12, MS17, MS18, MS19	416		Yes
36413	1	SNP (transversion)	C -> A	n.a.	EBNA-2 CDS	198	CCC -> CCA	12	None	8.3E-204	MS3, MS12, MS17, MS18	515	MS only	Yes
36419	1	SNP (transversion)	A -> T	n.a.	EBNA-2 CDS	204	CCA -> CCT	13	None	3.5E-37	MS12	373	MS only	Yes
36425	1	SNP (transversion)	C -> A	n.a.	EBNA-2 CDS	210	CCC -> CCA	13	None	1.3E-158	MS3, MS10, MS12, MS18	401	MS only	Yes
36434	1	SNP (transversion)	C -> A	n.a.	EBNA-2 CDS	219	CCC -> CCA	13	None	1.0E-74	MS3, MS12, MS17	254	MS only	Yes
36434	1	SNP (transition)	C -> T	n.a.	EBNA-2 CDS	219	CCC -> CCT	13	None	5.2E-147	C9, MS7, MS18	495		Yes
36443	1	SNP (transversion)	C -> A	n.a.	EBNA-2 CDS	228	CCC -> CCA	13	None	8.0E-135	C4, C9, MS7, MS12, MS19	273		Yes
36443	1	SNP (transition)	C -> T	n.a.	EBNA-2 CDS	228	CCC -> CCT	13	None	8.4E-103	C1, MS1, MS3, MS17	261		Yes
36452	1	SNP (transition)	C -> T	n.a.	EBNA-2 CDS	237	CCC -> CCT	13	None	1.2E-217	C4, C9, MS3, MS4, MS12, MS19	367		Yes
36452	1	SNP (transversion)	C -> A	n.a.	EBNA-2 CDS	237	CCC -> CCA	13	None	3.3E-162	C1, C14, MS1, MS17	410		Yes
36461	1	SNP (transversion)	C -> A	n.a.	EBNA-2 CDS	246	CCC -> CCA	13	None	<1.0E-350	C1, C4, C9, C14, MS1, MS7, MS12, MS17, MS19	438		Yes
36471	1	SNP (transition)	C -> T	P -> S	EBNA-2 CDS	256	CCA -> TCA	13	Substitution	9.0E-147	MS3, MS4, MS12	495	MS only	Yes
36480	1	SNP (transition)	T -> C	S -> P	EBNA-2 CDS	265	TCA -> CCA	13	Substitution	1.5E-153	C1, MS1, MS10, MS17, MS19	312		Yes
36703	1	SNP (transversion)	G -> T	R -> M	EBNA-2 CDS	488	AGG -> ATG	12	Substitution	4.0E-105	C14, MS1, MS18	349
36710	1	SNP (transversion)	C -> A	n.a.	EBNA-2 CDS	495	GTC -> GTA	12	None	<1.0E-350	C1, C4, C9, C14, MS1, MS3, MS4, MS7, MS10, MS12, MS18, MS19	354
36769	1	SNP (transition)	A -> G	Q -> R	EBNA-2 CDS	554	CAA -> CGA	12	Substitution	1.4E-239	C4, C9, MS3, MS4, MS7, MS10, MS12, MS17, MS19	268
36803	1	SNP (transversion)	G -> T	M -> I	EBNA-2 CDS	588	ATG -> ATT	12	Substitution	2.2E-223	C4, C9, MS3, MS4, MS7, MS10, MS12, MS17, MS19	250
36825	1	SNP (transversion)	A -> T	T -> S	EBNA-2 CDS	610	ACC -> TCC	12	Substitution	2.6E-211	C9, MS3, MS4, MS7, MS10, MS12, MS17, MS19	266
36831	1	SNP (transversion)	C -> G	L -> V	EBNA-2 CDS	616	CTG -> GTG	12	Substitution	4.6E-190	C9, MS3, MS4, MS7, MS12, MS17	321
36882	1	SNP (transition)	C -> T	n.a.	EBNA-2 CDS	667	CTG -> TTG	12	None	<1.0E-350	C4, C9, MS3, MS4, MS7, MS10, MS12, MS17, MS19	455
37161	1	SNP (transversion)	C -> A	H -> N	EBNA-2 CDS	946	CAT -> AAT	13	Substitution	2.9E-218	C1, C4, C9, MS3, MS4, MS7, MS10, MS12, MS17, MS19	221
37236	1	SNP (transversion)	C -> G	R -> G	EBNA-2 CDS	1021	CGG -> GGG	13	Substitution	7.0E-48	C1, C4, MS17	165
37253	1	SNP (transversion)	G -> C	n.a.	EBNA-2 CDS	1038	GGG -> GGC	13	None	6.0E-57	C1	570	Control only	Yes
37285	1	SNP (transition)	A -> G	K -> R	EBNA-2 CDS	1070	AAG -> AGG	13	Substitution	1.4E-157	C1, C4, C14, MS17	396		Yes
37291	1	SNP (transition)	A -> G	K -> R	EBNA-2 CDS	1076	AAG -> AGG	13	Substitution	5.3E-70	C1, C4, C14, MS17	180
37293	1	SNP (transversion)	T -> G	S -> A	EBNA-2 CDS	1078	TCC -> GCC	13	Substitution	5.5E-43	C4, C14	221	Control only
37325	1	SNP (transversion)	T -> A	n.a.	EBNA-2 CDS	1110	CCT -> CCA	13	None	<1.0E-350	C1, C4, C9, C14, MS1, MS3, MS4, MS7, MS10, MS12, MS17, MS18, MS19	680
37466	1	SNP (transition)	G -> A	n.a.	EBNA-2 CDS	1251	ACG -> ACA	12	None	<1.0E-350	C4, C9, MS3, MS4, MS7, MS10, MS12, MS17, MS19	551
37625	1	SNP (transversion)	A -> T	n.a.	EBNA-2 CDS	1410	TCA -> TCT	12	None	<1.0E-350	C1, C4, C9, MS3, MS4, MS7, MS12, MS17, MS19	480
37636	1	SNP (transversion)	A -> T	Y -> F	EBNA-2 CDS	1421	TAT -> TTT	12	Substitution	<1.0E-350	C4, C9, MS3, MS4, MS7, MS12, MS17	533
37642	1	SNP (transition)	A -> G	E -> G	EBNA-2 CDS	1427	GAG -> GGG	12	Substitution	<1.0E-350	C1, C4, C9, MS3, MS4, MS7, MS12, MS17, MS19	463
37668	1	SNP (transition)	T -> C	S -> P	EBNA-2 CDS	1453	TCC -> CCC	12	Substitution	<1.0E-350	C1, C4, C9, MS3, MS4, MS7, MS12, MS17, MS19	423
37702	1	SNP (transversion)	C -> A	n.a.	not annotated	n.a.	n.a.	13		7.2E-113	C14, MS1, MS18	382
37842	1	SNP (transition)	C -> T	n.a.	not annotated	n.a.	n.a.	13		<1.0E-350	C1, C4, C9, MS3, MS4, MS7, MS10, MS12, MS17, MS19	368
37955	1	SNP (transversion)	G -> T	n.a.	not annotated	n.a.	n.a.	12		<1.0E-350	C4, C9, MS3, MS4, MS7, MS10, MS12, MS17, MS19	1112
38034	1	SNP (transversion)	G -> C	n.a.	not annotated	n.a.	n.a.	12		<1.0E-350	C4, C9, C14, MS1, MS3, MS4, MS7, MS10, MS12, MS17, MS18, MS19	1163
38035	1	SNP (transition)	G -> A	n.a.	not annotated	n.a.	n.a.	12		<1.0E-350	C4, C9, C14, MS1, MS3, MS4, MS7, MS10, MS12, MS17, MS18, MS19	1135
38068	1	SNP (transversion)	C -> G	n.a.	not annotated	n.a.	n.a.	13		<1.0E-350	C1, C4, C9, MS3, MS4, MS7, MS10, MS12, MS17, MS19	960
38083	1	SNP (transversion)	T -> G	n.a.	not annotated	n.a.	n.a.	13		<1.0E-350	C1, C4, C9, C14, MS1, MS3, MS4, MS7, MS10, MS12, MS17, MS18, MS19	1076
38145	1	SNP (transversion)	A -> T	n.a.	not annotated	n.a.	n.a.	13		<1.0E-350	C1, C4, C9, MS3, MS4, MS7, MS10, MS12, MS17, MS19	1147
38301	1	SNP (transversion)	T -> A	R -> W	BHLF1 CDS	1969	AGG -> TGG	12	Substitution	8.8E-115	C14, MS1, MS18	388		Yes
38330	1	SNP (transition)	G -> A	P -> L	BHLF1 CDS	1940	CCC -> CTC	11	Substitution	3.3E-54	MS3, MS4, MS12, MS17	141	MS only	Yes
38459	1	SNP (transition)	A -> G	L -> P	BHLF1 CDS	1811	CTG -> CCG	12	Substitution	1.4E-8	MS4, MS7, MS17	34	MS only	Yes
38466	1	SNP (transition)	C -> T	A -> T	BHLF1 CDS	1804	GCC -> ACC	12	Substitution	4.4E-10	MS4, MS7, MS17	39	MS only	Yes
38476	1	SNP (transition)	T -> C	n.a.	BHLF1 CDS	1794	CCA -> CCG	12	None	2.0E-18	MS4, MS7, MS17, MS18	51	MS only	Yes
38507	1	SNP (transition)	T -> C	H -> R	BHLF1 CDS	1763	CAC -> CGC	12	Substitution	7.0E-114	MS4, MS7, MS17	386	MS only	Yes
38526	1	SNP (transversion)	G -> C	P -> A	BHLF1 CDS	1744	CCC -> GCC	12	Substitution	2.2E-157	MS1, MS4, MS7	530	MS only	Yes
38530	1	SNP (transversion)	C -> A	n.a.	BHLF1 CDS	1740	GCG -> GCT	12	None	3.1E-175	C4, MS1, MS4, MS7	443		Yes
38822	1	SNP (transversion)	C -> A	R -> L	BHLF1 CDS	1448	CGC -> CTC	12	Substitution	2.8E-122	C4, C9, MS17	413		Yes
38827	1	SNP (transversion)	C -> G	n.a.	BHLF1 CDS	1443	CCG -> CCC	11	None	2.1E-122	C4, C9, MS17	414		Yes
38834	1	SNP (transition)	A -> G	L -> P	BHLF1 CDS	1436	CTG -> CCG	12	Substitution	7.8E-119	C4, C9, MS4, MS17	303		Yes
38841	1	SNP (transition)	C -> T	A -> T	BHLF1 CDS	1429	GCC -> ACC	12	Substitution	3.1E-115	C4, C9, MS4, MS17	294		Yes
38851	1	SNP (transition)	T -> C	n.a.	BHLF1 CDS	1419	CCA -> CCG	11	None	3.3E-108	C4, C9, MS4, MS17	276		Yes
38882	1	SNP (transition)	T -> C	H -> R	BHLF1 CDS	1388	CAC -> CGC	11	Substitution	5.2E-18	C4, C9, MS4	66		Yes
38903	1	SNP (transition)	A -> G	V -> A	BHLF1 CDS	1367	GTG -> GCG	12	Substitution	5.5E-17	C4, C9, MS4	62		Yes
38905	1	SNP (transversion)	C -> A	n.a.	BHLF1 CDS	1365	GCG -> GCT	12	None	5.5E-17	C4, C9, MS4	62		Yes
39884	1	SNP (transition)	C -> T	G -> E	BHLF1 CDS	386	GGA -> GAA	11	Substitution	8.0E-35	MS3, MS4, MS7, MS12, MS17	74	MS only
40029	1	SNP (transversion)	G -> C	P -> A	BHLF1 CDS	241	CCC -> GCC	12	Substitution	4.1E-23	MS10, MS17, MS19	82	MS only
40166	1	SNP (transversion)	A -> C	L -> R	BHLF1 CDS	104	CTA -> CGA	13	Substitution	5.2E-272	C1, C4, C9, C14, MS1, MS3, MS4, MS7, MS12, MS17, MS18, MS19	228
40218	1	SNP (transition)	G -> A	H -> Y	BHLF1 CDS	52	CAC -> TAC	13	Substitution	<1.0E-350	C4, C14, MS3, MS4, MS7, MS12, MS17, MS18, MS19	399
40267	1	SNP (transition)	C -> T	M -> I	BHLF1 CDS	3	ATG -> ATA	10	Start Codon Loss	1.9E-120	MS3, MS4, MS7, MS10, MS12, MS17, MS19	174	MS only
40278	1	SNP (transversion)	C -> G	n.a.	not annotated	n.a.	n.a.	10		1.0E-152	C14, MS1, MS3, MS4, MS7, MS10, MS12, MS17, MS18, MS19	153
40355	1	SNP (transversion)	C -> G	n.a.	not annotated	n.a.	n.a.	11		5.2E-21	MS4, MS10, MS17	75	MS only
40665	1	SNP (transition)	T -> C	n.a.	not annotated	n.a.	n.a.	13		<1.0E-350	C1, C4, C9, C14, MS1, MS3, MS4, MS7, MS10, MS12, MS17, MS18, MS19	679		Yes
40674	1	SNP (transversion)	G -> T	n.a.	not annotated	n.a.	n.a.	13		<1.0E-350	C4, MS3, MS4, MS7, MS12, MS17	744		Yes
40849	1	SNP (transition)	T -> C	n.a.	not annotated	n.a.	n.a.	12		5.3E-28	C4, MS7, MS12, MS17	75		Yes
41822	1	SNP (transition)	T -> C	n.a.	not annotated	n.a.	n.a.	12		<1.0E-350	C1, C4, C9, C14, MS1, MS3, MS4, MS7, MS10, MS12, MS18, MS19	359
41823	1	SNP (transition)	T -> C	n.a.	not annotated	n.a.	n.a.	12		<1.0E-350	C1, C4, C9, C14, MS1, MS3, MS4, MS7, MS10, MS12, MS18, MS19	363
41835	1	SNP (transition)	T -> C	n.a.	not annotated	n.a.	n.a.	12		<1.0E-350	C1, C4, C9, C14, MS1, MS3, MS4, MS7, MS10, MS12, MS18, MS19	342
41855	1	SNP (transition)	T -> C	n.a.	not annotated	n.a.	n.a.	12		<1.0E-350	C1, C4, C9, C14, MS1, MS3, MS4, MS7, MS10, MS12, MS18, MS19	368
41856	1	SNP (transition)	T -> C	n.a.	not annotated	n.a.	n.a.	12		<1.0E-350	C1, C4, C9, C14, MS1, MS3, MS4, MS7, MS10, MS12, MS18, MS19	379
41857	1	SNP (transition)	T -> C	n.a.	not annotated	n.a.	n.a.	13		<1.0E-350	C1, C4, C9, C14, MS1, MS3, MS4, MS7, MS10, MS12, MS17, MS18, MS19	353
41888	1	SNP (transversion)	A -> T	n.a.	not annotated	n.a.	n.a.	13		<1.0E-350	C1, C4, C9, MS3, MS4, MS7, MS10, MS12, MS17, MS19	544
41904	1	SNP (transition)	T -> C	n.a.	not annotated	n.a.	n.a.	13		<1.0E-350	C1, C4, C9, C14, MS1, MS3, MS4, MS7, MS10, MS12, MS17, MS18, MS19	731
41996	1	SNP (transition)	T -> C	n.a.	not annotated	n.a.	n.a.	13		<1.0E-350	C4, C9, MS3, MS4, MS7, MS12, MS17	686
42184	1	SNP (transversion)	G -> T	A -> S	BHRF1 CDS	97	GCA -> TCA	13	Substitution	<1.0E-350	C4, C9, MS3, MS4, MS7, MS12, MS17	1115
42327	1	SNP (transition)	T -> C	n.a.	BHRF1 CDS	240	GAT -> GAC	13	None	<1.0E-350	C1, C4, C9, MS3, MS4, MS7, MS10, MS12, MS17	740
42339	1	SNP (transition)	C -> T	n.a.	BHRF1 CDS	252	AAC -> AAT	12	None	<1.0E-350	C4, C9, MS3, MS4, MS7, MS12, MS17	863
42597	1	SNP (transition)	T -> C	n.a.	BHRF1 CDS	510	CTT -> CTC	12	None	<1.0E-350	C4, C9, MS3, MS4, MS7, MS10, MS12, MS17	798
43085	1	SNP (transversion)	A -> C	n.a.	not annotated	n.a.	n.a.	13		<1.0E-350	C1, C4, C9, MS3, MS4, MS7, MS10, MS12, MS17	1195
43190	1	SNP (transversion)	T -> G	n.a.	not annotated	n.a.	n.a.	13		<1.0E-350	C1, C4, C9, C14, MS1, MS3, MS4, MS7, MS10, MS12, MS17, MS18, MS19	850
43428	1	SNP (transition)	C -> T	n.a.	not annotated	n.a.	n.a.	11		2.6E-72	C14, MS1, MS18	246
43615	1	SNP (transition)	C -> T	n.a.	not annotated	n.a.	n.a.	12		3.5E-162	C14, MS1, MS18	546
43675	1	SNP (transition)	T -> C	n.a.	not annotated	n.a.	n.a.	12		<1.0E-350	C4, C9, C14, MS1, MS3, MS4, MS7, MS10, MS12, MS17, MS18, MS19	779
43820	1	SNP (transition)	C -> T	n.a.	BFLF2 CDS	828	ACG -> ACA	12	None	7.6E-277	C4, C9, C14, MS3, MS4, MS7, MS10, MS12, MS17, MS18, MS19	253
43844	1	SNP (transition)	A -> G	n.a.	BFLF2 CDS	804	TGT -> TGC	12	None	<1.0E-350	C4, C9, C14, MS1, MS3, MS4, MS7, MS10, MS12, MS17, MS18, MS19	409
43982	1	SNP (transition)	A -> G	n.a.	BFLF2 CDS	666	AAT -> AAC	13	None	<1.0E-350	C4, C9, MS3, MS4, MS7, MS12, MS17	1291
44450	1	SNP (transversion)	T -> G	n.a.	BFLF2 CDS	198	CGA -> CGC	12	None	8.8E-97	C14, MS1, MS18	328
44915	1	SNP (transition)	C -> T	n.a.	BFLF1 CDS	1323	ACG -> ACA	13	None	<1.0E-350	C4, C14, MS1, MS3, MS4, MS7, MS12, MS17, MS18	1295
45093	1	SNP (transition)	T -> C	D -> G	BFLF1 CDS	1145	GAC -> GGC	13	Substitution	4.5E-129	C14, MS1, MS18	437
45224	1	SNP (transition)	G -> A	n.a.	BFLF1 CDS	1014	CCC -> CCT	13	None	<1.0E-350	C4, C9, C14, MS1, MS3, MS4, MS7, MS12, MS17, MS18	385
45489	1	SNP (transversion)	A -> T	L -> Q	BFLF1 CDS	749	CTG -> CAG	13	Substitution	<1.0E-350	C4, C9, C14, MS1, MS3, MS4, MS7, MS12, MS17, MS18	458
45502	1	SNP (transition)	C -> T	V -> I	BFLF1 CDS	736	GTC -> ATC	13	Substitution	<1.0E-350	C4, C9, C14, MS1, MS3, MS4, MS7, MS12, MS17, MS18	476
45692	1	SNP (transition)	A -> G	n.a.	BFLF1 CDS	546	CCT -> CCC	12	None	<1.0E-350	C4, C9, C14, MS1, MS3, MS4, MS7, MS12, MS17, MS18	1005
45740	1	SNP (transversion)	A -> C	n.a.	BFLF1 CDS	498	CTT -> CTG	13	None	<1.0E-350	C4, C9, C14, MS1, MS3, MS4, MS7, MS12, MS17, MS18	819
45824	1	SNP (transition)	T -> C	n.a.	BFLF1 CDS	414	ACA -> ACG	13	None	<1.0E-350	C4, C9, C14, MS1, MS3, MS4, MS7, MS12, MS17, MS18	906
46134	1	SNP (transition)	A -> G	I -> T	BFLF1 CDS	104	ATC -> ACC	13	Substitution	<1.0E-350	C4, C9, C14, MS1, MS3, MS4, MS7, MS12, MS17, MS18	340
46220	1	SNP (transversion)	C -> A	n.a.	BFLF1 CDS	18	ACG -> ACT	13	None	<1.0E-350	C4, C9, C14, MS3, MS4, MS7, MS12, MS17	758
46410	1	SNP (transversion)	C -> A	L -> I	BFRF1A CDS	175	CTA -> ATA	10	Substitution	4.5E-40	MS1, MS10	205	MS only
46466	1	SNP (transition)	T -> C	n.a.	BFRF1A CDS	231	CTT -> CTC	12	None	1.4E-92	MS1, MS18, MS19	314	MS only
47179	1	SNP (transversion)	C -> A	n.a.	BFRF1 CDS	577	CGG -> AGG	12	None	<1.0E-350	C14, MS1, MS18, MS19	880
47217	1	SNP (transition)	A -> G	n.a.	BFRF1 CDS	615	ACA -> ACG	13	None	<1.0E-350	C4, C9, MS3, MS4, MS7, MS12, MS17	1251
47231	1	SNP (transition)	C -> T	P -> L	BFRF1 CDS	629	CCC -> CTC	13	Substitution	<1.0E-350	C4, C9, C14, MS1, MS3, MS4, MS7, MS12, MS17, MS18, MS19	1202
47294	1	SNP (transversion)	G -> T	W -> L	BFRF1 CDS	692	TGG -> TTG	13	Substitution	<1.0E-350	C4, C9, C14, MS1, MS3, MS4, MS7, MS12, MS17, MS18, MS19	1321
47379	1	SNP (transition)	C -> T	n.a.	BFRF1 CDS	777	TCC -> TCT	12	None	4.0E-312	C4, C9, MS3, MS4, MS7, MS12, MS17	449
47566	1	SNP (transversion)	G -> T	G -> V	BFRF2 CDS	47	GGC -> GTC	12	Substitution	<1.0E-350	C4, C9, C14, MS1, MS3, MS4, MS7, MS12, MS17, MS18, MS19	557
47568	1	SNP (transversion)	T -> G	C -> G	BFRF2 CDS	49	TGT -> GGT	12	Substitution	<1.0E-350	C4, C9, C14, MS1, MS3, MS4, MS7, MS12, MS17, MS18, MS19	555
47620	1	SNP (transversion)	A -> C	Q -> P	BFRF2 CDS	101	CAG -> CCG	12	Substitution	<1.0E-350	C4, C9, C14, MS1, MS3, MS4, MS7, MS12, MS17, MS18	426
47638	1	SNP (transition)	G -> A	G -> E	BFRF2 CDS	119	GGG -> GAG	12	Substitution	<1.0E-350	C4, C9, C14, MS1, MS3, MS4, MS7, MS12, MS17, MS18	344
47737	1	SNP (transition)	C -> T	A -> V	BFRF2 CDS	218	GCG -> GTG	11	Substitution	1.2E-157	C4, MS3, MS4, MS7, MS12, MS17	266
47753	1	SNP (transition)	G -> A	n.a.	BFRF2 CDS	234	ACG -> ACA	9	None	1.3E-96	C4, MS3, MS4, MS7, MS12	197
47801	1	SNP (transversion)	G -> T	E -> D	BFRF2 CDS	282	GAG -> GAT	8	Substitution	1.8E-60	MS3, MS4, MS7, MS12, MS17, MS18	102	MS only
47888	1	SNP (transition)	C -> T	n.a.	BFRF2 CDS	369	TCC -> TCT	10	None	7.9E-188	C4, C9, C14, MS1, MS3, MS7, MS12, MS17, MS18	209
47907	1	SNP (transversion)	G -> T	V -> F	BFRF2 CDS	388	GTC -> TTC	12	Substitution	1.2E-318	C4, C9, C14, MS1, MS3, MS4, MS7, MS12, MS17, MS18, MS19	290
48025	1	SNP (transversion)	A -> C	D -> A	BFRF2 CDS	506	GAC -> GCC	11	Substitution	5.0E-279	C1, C4, C9, C14, MS1, MS3, MS4, MS7, MS12, MS18, MS19	253
48954	1	SNP (transition)	C -> T	R -> C	BFRF2 CDS	1435	CGT -> TGT	10	Substitution	5.3E-72	C14, MS1, MS18, MS19	185
49030	1	SNP (transition)	G -> A	R -> Q	BFRF2 CDS	1511	CGG -> CAG	10	Substitution	1.5E-80	MS1, MS18, MS19	273	MS only
49128	1	SNP (transversion)	C -> A	R -> S	BFRF2 CDS	1609	CGC -> AGC	13	Substitution	2.8E-104	C14, MS1, MS18, MS19	266
49353	1	SNP (transition)	A -> G	n.a.	BFRF3 CDS	135	AGA -> AGG	13	None	7.1E-126	C14, MS1, MS18, MS19	320
49479	1	SNP (transversion)	T -> G	n.a.	BFRF3 CDS	261	GCT -> GCG	12	None	3.5E-11	C1, MS10	62
49654	1	SNP (transversion)	G -> C	A -> P	BFRF3 CDS	436	GCC -> CCC	10	Substitution	2.3E-13	C14, MS10	72
49663	1	SNP (transversion)	T -> G	S -> A	BFRF3 CDS	445	TCC -> GCC	11	Substitution	4.5E-26	MS18, MS19	136	MS only
49674	1	SNP (transversion)	A -> C	n.a.	BFRF3 CDS	456	GCA -> GCC	12	None	2.5E-128	C14, MS1, MS17, MS18, MS19	260
49713	1	SNP (transversion)	C -> A	H -> Q	BFRF3 CDS	495	CAC -> CAA	12	Substitution	<1.0E-350	C4, C9, C14, MS1, MS3, MS4, MS7, MS10, MS12, MS17, MS18, MS19	637
49725	1	SNP (transition)	A -> G	n.a.	BFRF3 CDS	507	CCA -> CCG	12	None	<1.0E-350	C4, C9, C14, MS1, MS3, MS4, MS7, MS10, MS12, MS17, MS18, MS19	727
49940	1	SNP (transition)	G -> A	n.a.	BPLF1 CDS	9300	GCC -> GCT	13	None	<1.0E-350	C4, C9, MS3, MS4, MS7, MS12, MS17	866
50241	1	SNP (transition)	C -> T	R -> Q	BPLF1 CDS	8999	CGA -> CAA	13	Substitution	<1.0E-350	C14, MS1, MS18, MS19	1065
50282	1	SNP (transition)	T -> C	n.a.	BPLF1 CDS	8958	CTA -> CTG	13	None	<1.0E-350	C14, MS1, MS18, MS19	891
50435	1	SNP (transversion)	A -> T	n.a.	BPLF1 CDS	8805	CGT -> CGA	9	None	8.0E-30	C9, MS3, MS4, MS7	79
50534	1	SNP (transition)	T -> C	n.a.	BPLF1 CDS	8706	CAA -> CAG	11	None	5.2E-117	C14, MS1, MS18, MS19	297
50551	1	SNP (transversion)	G -> T	Q -> K	BPLF1 CDS	8689	CAA -> AAA	12	Substitution	4.4E-109	MS1, MS18, MS19	370	MS only
50588	1	SNP (transversion)	C -> G	n.a.	BPLF1 CDS	8652	CCG -> CCC	12	None	7.8E-121	C14, MS1, MS18, MS19	308
50635	1	SNP (transition)	A -> G	F -> L	BPLF1 CDS	8605	TTT -> CTT	11	Substitution	1.3E-112	C14, MS1, MS18, MS19	286
50882	1	SNP (transition)	T -> C	n.a.	BPLF1 CDS	8358	GCA -> GCG	13	None	7.2E-316	C14, MS1, MS18, MS19	796
50885	1	SNP (transition)	C -> T	n.a.	BPLF1 CDS	8355	GCG -> GCA	13	None	4.5E-313	C14, MS1, MS18, MS19	789
51153	1	SNP (transversion)	C -> G	S -> T	BPLF1 CDS	8087	AGC -> ACC	8	Substitution	1.1E-46	C9, MS1, MS18	159
51228	1	SNP (transversion)	C -> A	G -> V	BPLF1 CDS	8012	GGC -> GTC	13	Substitution	1.1E-116	C14, MS1, MS18, MS19	297
51270	1	SNP (transition)	A -> G	V -> A	BPLF1 CDS	7970	GTG -> GCG	13	Substitution	7.1E-166	C14, MS1, MS18, MS19	420
51394	1	SNP (transition)	T -> C	K -> E	BPLF1 CDS	7846	AAG -> GAG	13	Substitution	7.2E-84	C14, MS1, MS18, MS19	215
51515	1	SNP (transition)	A -> G	n.a.	BPLF1 CDS	7725	GGT -> GGC	13	None	7.8E-207	C14, MS1, MS18, MS19	522
51518	1	SNP (transition)	G -> A	n.a.	BPLF1 CDS	7722	TCC -> TCT	13	None	1.1E-222	C14, MS1, MS18, MS19	563
51824	1	SNP (transition)	T -> C	n.a.	BPLF1 CDS	7416	CCA -> CCG	12	None	3.1E-153	C14, MS1, MS18, MS19	389
51848	1	SNP (transition)	G -> A	n.a.	BPLF1 CDS	7392	GAC -> GAT	12	None	3.1E-149	C14, MS1, MS18, MS19	379
51905	1	SNP (transition)	A -> G	n.a.	BPLF1 CDS	7335	TCT -> TCC	13	None	7.1E-244	C14, MS1, MS18, MS19	615
52082	1	SNP (transition)	G -> A	n.a.	BPLF1 CDS	7158	ACC -> ACT	13	None	4.5E-117	MS1, MS18, MS19	396	MS only
52169	1	SNP (transition)	G -> A	n.a.	BPLF1 CDS	7071	CTC -> CTT	12	None	7.0E-60	MS1, MS18, MS19	205	MS only
52187	1	SNP (transition)	G -> A	n.a.	BPLF1 CDS	7053	CTC -> CTT	12	None	1.2E-67	C14, MS1, MS18, MS19	174
52226	1	SNP (transition)	G -> A	n.a.	BPLF1 CDS	7014	CGC -> CGT	10	None	5.3E-80	C14, MS1, MS18, MS19	205
52244	1	SNP (transition)	T -> C	n.a.	BPLF1 CDS	6996	GCA -> GCG	10	None	8.4E-109	C14, MS1, MS18, MS19	276
52262	1	SNP (transition)	C -> T	n.a.	BPLF1 CDS	6978	CCG -> CCA	11	None	5.2E-129	C14, MS1, MS18, MS19	328
52352	1	SNP (transition)	A -> G	n.a.	BPLF1 CDS	6888	AGT -> AGC	13	None	1.8E-209	C14, MS1, MS18, MS19	530
52403	1	SNP (transition)	T -> C	n.a.	BPLF1 CDS	6837	CGA -> CGG	12	None	<1.0E-350	C4, C9, C14, MS1, MS3, MS4, MS7, MS10, MS12, MS17, MS18, MS19	314
52504	1	SNP (transition)	T -> C	N -> D	BPLF1 CDS	6736	AAC -> GAC	12	Substitution	7.8E-121	C14, MS1, MS18, MS19	308
52709	1	SNP (transition)	C -> T	M -> I	BPLF1 CDS	6531	ATG -> ATA	13	Substitution	1.8E-247	C14, MS1, MS18, MS19	624
52804	1	SNP (transition)	A -> G	n.a.	BPLF1 CDS	6436	TTA -> CTA	12	None	<1.0E-350	C4, C9, MS1, MS3, MS4, MS7, MS10, MS12, MS17, MS18, MS19	1214
52808	1	SNP (transition)	T -> C	n.a.	BPLF1 CDS	6432	ACA -> ACG	13	None	<1.0E-350	C1, C4, C9, C14, MS1, MS3, MS4, MS7, MS10, MS12, MS17, MS18, MS19	1119
52823	1	SNP (transversion)	G -> T	n.a.	BPLF1 CDS	6417	CCC -> CCA	13	None	<1.0E-350	C1, C4, C9, MS3, MS4, MS7, MS10, MS12, MS17	933
52980	1	SNP (transition)	C -> T	R -> K	BPLF1 CDS	6260	AGA -> AAA	12	Substitution	6.6E-219	C4, C9, MS1, MS3, MS4, MS7, MS12, MS17, MS18, MS19	221
53219	1	SNP (transition)	C -> T	n.a.	BPLF1 CDS	6021	GCG -> GCA	12	None	7.9E-243	C4, C9, MS3, MS4, MS7, MS12, MS17	351
53276	1	SNP (transversion)	T -> G	n.a.	BPLF1 CDS	5964	GCA -> GCC	12	None	<1.0E-350	C4, C9, MS1, MS3, MS4, MS7, MS10, MS12, MS17, MS18, MS19	704
53379	1	SNP (transition)	G -> A	S -> L	BPLF1 CDS	5861	TCG -> TTG	12	Substitution	2.2E-133	MS1, MS18, MS19	450	MS only
53516	1	SNP (transition)	A -> G	n.a.	BPLF1 CDS	5724	GAT -> GAC	9	None	1.6E-56	C4, MS3, MS4, MS7, MS12, MS18, MS19	82
53526	1	SNP (transition)	G -> A	T -> M	BPLF1 CDS	5714	ACG -> ATG	9	Substitution	7.2E-56	C4, MS3, MS4, MS7, MS12, MS18, MS19	82
53576	1	SNP (transition)	T -> C	n.a.	BPLF1 CDS	5664	CGA -> CGG	7	None	5.5E-44	C9, MS3, MS10, MS12	113
53605	1	SNP (transversion)	C -> A	V -> F	BPLF1 CDS	5635	GTC -> TTC	8	Substitution	2.5E-74	C9, MS1, MS3, MS7, MS10, MS12, MS18, MS19	92
53684	1	SNP (transition)	G -> A	n.a.	BPLF1 CDS	5556	AAC -> AAT	10	None	1.3E-126	C9, C14, MS3, MS4, MS7, MS12, MS17, MS18, MS19	141
53723	1	SNP (transversion)	C -> G	E -> D	BPLF1 CDS	5517	GAG -> GAC	11	Substitution	1.1E-244	C9, MS3, MS4, MS7, MS10, MS12, MS17, MS18, MS19	273
53772	1	SNP (transition)	G -> A	A -> V	BPLF1 CDS	5468	GCG -> GTG	11	Substitution	1.3E-241	C4, C9, MS1, MS3, MS4, MS7, MS10, MS12, MS17, MS18, MS19	220
53774	1	SNP (transition)	G -> A	n.a.	BPLF1 CDS	5466	GGC -> GGT	11	None	7.9E-222	C4, C9, MS1, MS3, MS4, MS7, MS10, MS12, MS17, MS18, MS19	201
53818	1	SNP (transversion)	C -> A	A -> S	BPLF1 CDS	5422	GCC -> TCC	11	Substitution	4.1E-88	C1, C4, C9, MS3, MS4, MS7, MS12, MS17	113
53873	1	SNP (transition)	T -> C	n.a.	BPLF1 CDS	5367	TCA -> TCG	12	None	6.6E-117	C1, C9, C14, MS1, MS3, MS4, MS7, MS10, MS12, MS17	119
53885	1	SNP (transition)	G -> A	n.a.	BPLF1 CDS	5355	GCC -> GCT	12	None	2.0E-104	C1, C9, MS3, MS4, MS7, MS10, MS12, MS17	133
53938	1	SNP (transition)	G -> A	P -> S	BPLF1 CDS	5302	CCC -> TCC	12	Substitution	7.3E-162	C9, MS3, MS4, MS7, MS12, MS17	273
53939	1	SNP (transition)	C -> T	n.a.	BPLF1 CDS	5301	CCG -> CCA	12	None	1.2E-169	C9, MS3, MS4, MS7, MS12, MS17	287
53948	1	SNP (transition)	A -> G	n.a.	BPLF1 CDS	5292	CTT -> CTC	12	None	<1.0E-350	C9, C14, MS1, MS3, MS4, MS7, MS12, MS17, MS18, MS19	426
54542	1	SNP (transition)	T -> C	n.a.	BPLF1 CDS	4698	GAA -> GAG	13	None	3.5E-74	MS4, MS10	377	MS only
54549	1	SNP (transversion)	G -> C	A -> G	BPLF1 CDS	4691	GCG -> GGG	13	Substitution	3.8E-206	C1, MS10	1033
54556	1	SNP (transversion)	G -> C	R -> G	BPLF1 CDS	4684	CGA -> GGA	13	Substitution	2.4E-210	C1, MS10	1055
54573	1	SNP (transition)	T -> C	K -> R	BPLF1 CDS	4667	AAA -> AGA	13	Substitution	4.0E-26	C14, MS4	133
54574	1	SNP (transition)	T -> C	K -> E	BPLF1 CDS	4666	AAA -> GAA	13	Substitution	1.5E-16	C9	164	Control only
54936	1	SNP (transversion)	G -> T	A -> E	BPLF1 CDS	4304	GCG -> GAG	10	Substitution	7.1E-44	MS12, MS17	224	MS only
54940	1	SNP (transversion)	C -> G	E -> Q	BPLF1 CDS	4300	GAG -> CAG	11	Substitution	3.6E-72	MS12, MS17	365	MS only
54941	1	SNP (transition)	T -> C	n.a.	BPLF1 CDS	4299	CGA -> CGG	11	None	2.5E-50	C1, MS10	254
54945	1	SNP (transversion)	G -> T	A -> E	BPLF1 CDS	4295	GCG -> GAG	12	Substitution	1.3E-114	C1, MS12, MS17	388
54952	1	SNP (transversion)	G -> T	n.a.	BPLF1 CDS	4288	CGG -> AGG	12	None	2.0E-128	C1, C14, MS3, MS7, MS12, MS17, MS18, MS19	164
54967	1	SNP (transversion)	T -> G	K -> Q	BPLF1 CDS	4273	AAG -> CAG	11	Substitution	1.2E-152	C1, C9, MS1, MS4, MS7, MS18, MS19	220
54971	1	SNP (transition)	T -> C	n.a.	BPLF1 CDS	4269	GAA -> GAG	11	None	1.7E-130	C9, C14, MS1, MS4, MS7, MS18, MS19	189
54972	1	SNP (transition)	T -> C	E -> G	BPLF1 CDS	4268	GAA -> GGA	10	Substitution	2.1E-59	C1, MS12, MS17	202
54976	1	SNP (transversion)	G -> C	Q -> E	BPLF1 CDS	4264	CAG -> GAG	11	Substitution	1.3E-54	C1, MS12, MS17	188
54977	1	SNP (transition)	T -> C	n.a.	BPLF1 CDS	4263	GAA -> GAG	10	None	4.8E-29	C1, MS17	145
54982	1	SNP (transversion)	G -> C	R -> G	BPLF1 CDS	4258	CGA -> GGA	9	Substitution	1.2E-35	C1, MS1	177
54987	1	SNP (transition)	T -> C	K -> R	BPLF1 CDS	4253	AAG -> AGG	8	Substitution	2.5E-52	C9, MS4, MS7	175
54989	1	SNP (transition)	C -> T	n.a.	BPLF1 CDS	4251	GAG -> GAA	7	None	3.0E-15	MS1	150	MS only
54994	1	SNP (transition)	T -> C	K -> E	BPLF1 CDS	4246	AAG -> GAG	7	Substitution	8.4E-33	MS1, MS4	167	MS only
54999	1	SNP (transition)	T -> C	K -> R	BPLF1 CDS	4241	AAG -> AGG	7	Substitution	5.3E-9	MS1, MS4	49	MS only
55003	1	SNP (transversion)	G -> C	R -> G	BPLF1 CDS	4237	CGC -> GGC	6	Substitution	2.4E-10	MS1, MS4	54	MS only
55004	1	SNP (transition)	C -> T	n.a.	BPLF1 CDS	4236	GGG -> GGA	5	None	1.6E-8	MS1	85	MS only
55297	1	SNP (transition)	T -> C	I -> V	BPLF1 CDS	3943	ATC -> GTC	11	Substitution	<1.0E-350	C9, C14, MS1, MS3, MS4, MS7, MS10, MS12, MS17, MS18, MS19	344
56432	1	SNP (transition)	T -> C	n.a.	BPLF1 CDS	2808	GAA -> GAG	10	None	1.0E-143	C9, C14, MS1, MS3, MS4, MS7, MS12, MS17, MS18, MS19	143
56444	1	SNP (transversion)	G -> T	n.a.	BPLF1 CDS	2796	GTC -> GTA	11	None	6.6E-125	C4, C9, MS3, MS4, MS7, MS12, MS17	182
57110	1	SNP (transition)	C -> T	n.a.	BPLF1 CDS	2130	ACG -> ACA	13	None	<1.0E-350	MS3, MS7, MS12, MS17	1616	MS only
57553	1	SNP (transversion)	T -> G	T -> P	BPLF1 CDS	1687	ACG -> CCG	13	Substitution	<1.0E-350	C1, C14, MS1, MS10, MS18, MS19	784		Yes
57697	1	SNP (transition)	T -> C	K -> E	BPLF1 CDS	1543	AAA -> GAA	13	Substitution	<1.0E-350	C1, C4, C9, C14, MS1, MS3, MS4, MS7, MS10, MS12, MS17, MS18, MS19	2364
58027	1	SNP (transition)	T -> C	S -> G	BPLF1 CDS	1213	AGC -> GGC	12	Substitution	4.0E-267	C4, C9, C14, MS1, MS3, MS4, MS7, MS10, MS12, MS17, MS18, MS19	223
58154	1	SNP (transition)	G -> A	n.a.	BPLF1 CDS	1086	TCC -> TCT	13	None	6.6E-94	MS1, MS18, MS19	318	MS only	Yes
58169	1	SNP (transition)	G -> A	n.a.	BPLF1 CDS	1071	TCC -> TCT	13	None	7.9E-73	C4, C9, MS3, MS7, MS17	150		Yes
58184	1	SNP (transition)	G -> A	n.a.	BPLF1 CDS	1056	TCC -> TCT	13	None	4.6E-271	MS3, MS4, MS7, MS12, MS18, MS19	455	MS only	Yes
58208	1	SNP (transition)	G -> A	n.a.	BPLF1 CDS	1032	GCC -> GCT	12	None	2.5E-245	C14, MS1, MS17, MS18, MS19	496		Yes
58223	1	SNP (transition)	G -> A	n.a.	BPLF1 CDS	1017	GCC -> GCT	12	None	<1.0E-350	C4, C9, C14, MS1, MS3, MS4, MS7, MS12, MS17, MS18, MS19	873		Yes
58251	1	SNP (transversion)	G -> T	S -> Y	BPLF1 CDS	989	TCC -> TAC	12	Substitution	<1.0E-350	C14, MS1, MS18, MS19	1015
58556	1	SNP (transition)	G -> A	n.a.	BPLF1 CDS	684	TAC -> TAT	11	None	8.3E-158	C14, MS1, MS18, MS19	399
59105	1	SNP (transition)	C -> T	n.a.	BPLF1 CDS	135	TCG -> TCA	12	None	2.0E-194	C14, MS1, MS18, MS19	492
59206	1	SNP (transversion)	T -> G	T -> P	BPLF1 CDS	34	ACC -> CCC	9	Substitution	5.6E-44	C14, MS1, MS18	150
59246	1	SNP (transversion)	C -> G	A -> P	BOLF1 CDS	3706	GCC -> CCC	12	Substitution	4.5E-12	MS17	123	MS only
59335	1	SNP (transition)	T -> C	Y -> C	BOLF1 CDS	3617	TAC -> TGC	10	Substitution	6.0E-23	C14, MS1, MS18	82
59381	1	SNP (transition)	T -> C	S -> G	BOLF1 CDS	3571	AGC -> GGC	13	Substitution	4.5E-35	C14, MS1, MS18, MS19	94
59391	1	SNP (transversion)	T -> G	n.a.	BOLF1 CDS	3561	TCA -> TCC	12	None	3.1E-47	C14, MS1, MS18, MS19	123
59498	1	SNP (transition)	C -> T	E -> K	BOLF1 CDS	3454	GAG -> AAG	13	Substitution	4.5E-117	C14, MS1, MS18, MS19	298
59537	1	SNP (transversion)	G -> C	L -> V	BOLF1 CDS	3415	CTC -> GTC	13	Substitution	8.7E-30	MS7, MS19	155	MS only
59541	1	SNP (transition)	T -> C	n.a.	BOLF1 CDS	3411	GCA -> GCG	13	None	1.4E-17	C1, C14	92	Control only
59589	1	SNP (transition)	G -> A	n.a.	BOLF1 CDS	3363	TTC -> TTT	13	None	7.1E-136	C14, MS1, MS18, MS19	345
59874	1	SNP (transition)	T -> C	n.a.	BOLF1 CDS	3078	CTA -> CTG	13	None	<1.0E-350	C14, MS1, MS18, MS19	972
60049	1	SNP (transition)	A -> G	I -> T	BOLF1 CDS	2903	ATC -> ACC	13	Substitution	<1.0E-350	C1, C4, C9, C14, MS1, MS3, MS4, MS7, MS10, MS12, MS17, MS18, MS19	510
60481	1	SNP (transition)	A -> G	V -> A	BOLF1 CDS	2471	GTA -> GCA	13	Substitution	8.8E-30	C4, C14, MS17	102
60501	1	SNP (transition)	T -> C	n.a.	BOLF1 CDS	2451	GAA -> GAG	13	None	2.1E-25	C1, MS17	130
60506	1	SNP (transition)	T -> C	T -> A	BOLF1 CDS	2446	ACG -> GCG	13	Substitution	2.3E-24	MS1	246	MS only
60546	1	SNP (transition)	C -> T	n.a.	BOLF1 CDS	2406	CTG -> CTA	8	None	1.1E-19	MS18, MS19	102	MS only
60789	1	SNP (transition)	G -> A	n.a.	BOLF1 CDS	2163	GAC -> GAT	10	None	1.9E-51	MS1, MS18, MS19	177	MS only
61168	1	SNP (transition)	T -> C	H -> R	BOLF1 CDS	1784	CAC -> CGC	12	Substitution	<1.0E-350	C4, C9, C14, MS1, MS3, MS4, MS7, MS10, MS12, MS17, MS18, MS19	837
61246	1	SNP (transition)	G -> A	A -> V	BOLF1 CDS	1706	GCC -> GTC	12	Substitution	4.8E-43	C14, MS1, MS18	148
61260	1	SNP (transition)	T -> C	n.a.	BOLF1 CDS	1692	GCA -> GCG	12	None	1.0E-120	C4, C9, C14, MS4, MS7, MS10, MS12, MS17, MS18, MS19	120
61278	1	SNP (transition)	T -> C	n.a.	BOLF1 CDS	1674	GGA -> GGG	12	None	2.5E-112	C4, C9, C14, MS1, MS3, MS4, MS7, MS10, MS12, MS17, MS18, MS19	93
61290	1	SNP (transversion)	G -> C	n.a.	BOLF1 CDS	1662	CCC -> CCG	11	None	1.0E-14	C14, MS18, MS19	55
61296	1	SNP (transversion)	T -> G	n.a.	BOLF1 CDS	1656	CTA -> CTC	11	None	6.6E-19	C14, MS18, MS19	68
61323	1	SNP (transition)	A -> G	n.a.	BOLF1 CDS	1629	GCT -> GCC	13	None	8.0E-153	C1, C4, C14, MS10, MS17	309
61339	1	SNP (transversion)	T -> G	Q -> P	BOLF1 CDS	1613	CAG -> CCG	13	Substitution	7.1E-11	C1	111	Control only
61496	1	SNP (transversion)	C -> G	V -> L	BOLF1 CDS	1456	GTG -> CTG	13	Substitution	3.4E-75	C4, C9, MS3, MS4, MS7, MS12, MS17	111
61502	1	SNP (transversion)	T -> G	T -> P	BOLF1 CDS	1450	ACG -> CCG	13	Substitution	2.4E-22	C14, MS3, MS10	80
61503	1	SNP (transversion)	C -> G	n.a.	BOLF1 CDS	1449	GCG -> GCC	13	None	2.2E-37	C1, C14	193	Control only
61524	1	SNP (transversion)	C -> G	n.a.	BOLF1 CDS	1428	ACG -> ACC	13	None	7.0E-60	MS3, MS10, MS12, MS17, MS18, MS19	100	MS only
61526	1	SNP (transversion)	T -> G	T -> P	BOLF1 CDS	1426	ACG -> CCG	10	Substitution	1.2E-33	C1, C14	167	Control only
61527	1	SNP (transition)	A -> G	n.a.	BOLF1 CDS	1425	TCT -> TCC	13	None	4.1E-67	C1, MS3, MS10, MS17, MS18	139
61751	1	SNP (transition)	C -> T	A -> T	BOLF1 CDS	1201	GCC -> ACC	13	Substitution	1.7E-99	C4, MS3, MS4, MS7, MS12, MS17	171
61905	1	SNP (transition)	G -> A	n.a.	BOLF1 CDS	1047	GCC -> GCT	11	None	5.2E-31	C14, MS1, MS18, MS19	82
61935	1	SNP (transition)	A -> G	n.a.	BOLF1 CDS	1017	ACT -> ACC	11	None	1.3E-26	C14, MS1, MS18, MS19	72
62037	1	SNP (transition)	A -> G	n.a.	BOLF1 CDS	915	GCT -> GCC	11	None	5.2E-35	C14, MS1, MS18, MS19	92
62142	1	SNP (transition)	T -> C	n.a.	BOLF1 CDS	810	TCA -> TCG	13	None	1.1E-38	C14, MS1, MS18, MS19	103
62174	1	SNP (transition)	T -> C	S -> G	BOLF1 CDS	778	AGC -> GGC	10	Substitution	6.3E-62	C4, C9, MS1	205
62185	1	SNP (transition)	T -> C	E -> G	BOLF1 CDS	767	GAG -> GGG	11	Substitution	1.3E-20	C1, MS1, MS18, MS19	57
62202	1	SNP (transversion)	G -> C	n.a.	BOLF1 CDS	750	GGC -> GGG	12	None	1.4E-39	MS1, MS19	203	MS only
62208	1	SNP (transversion)	A -> C	S -> R	BOLF1 CDS	744	AGT -> AGG	11	Substitution	3.3E-19	C4, C9, MS18	68
62520	1	SNP (transversion)	C -> A	E -> D	BOLF1 CDS	432	GAG -> GAT	10	Substitution	1.3E-51	C9, MS1, MS18, MS19	133
62567	1	SNP (transversion)	A -> C	S -> A	BOLF1 CDS	385	TCT -> GCT	12	Substitution	1.7E-63	MS1, MS18, MS19	217	MS only
62586	1	SNP (transition)	T -> C	n.a.	BOLF1 CDS	366	TCA -> TCG	12	None	2.8E-47	MS1, MS18, MS19	163	MS only
62592	1	SNP (transversion)	T -> G	n.a.	BOLF1 CDS	360	GCA -> GCC	11	None	1.3E-241	C4, C9, MS1, MS3, MS4, MS7, MS10, MS12, MS17, MS18, MS19	219
62622	1	SNP (transition)	G -> A	n.a.	BOLF1 CDS	330	GGC -> GGT	12	None	3.1E-67	C14, MS1, MS18, MS19	174
62742	1	SNP (transition)	G -> A	n.a.	BOLF1 CDS	210	CGC -> CGT	13	None	1.8E-225	C14, MS1, MS18, MS19	569
62769	1	SNP (transition)	C -> T	n.a.	BOLF1 CDS	183	GGG -> GGA	13	None	4.5E-149	C14, MS1, MS18, MS19	379
62784	1	SNP (transition)	C -> T	n.a.	BOLF1 CDS	168	GGG -> GGA	13	None	2.0E-112	C14, MS1, MS18, MS19	287
62820	1	SNP (transition)	A -> G	n.a.	BOLF1 CDS	132	GCT -> GCC	13	None	1.8E-161	C14, MS1, MS18, MS19	410
62892	1	SNP (transition)	T -> C	n.a.	BOLF1 CDS	60	CCA -> CCG	11	None	1.1E-121	C1, C4, C9, MS1, MS3, MS4, MS7, MS12, MS18, MS19	123
62924	1	SNP (transition)	T -> C	S -> G	BOLF1 CDS	28	AGC -> GGC	7	Substitution	2.4E-16	MS18	164	MS only
63002	1	SNP (transversion)	G -> C	G -> A	BORF1 CDS	53	GGG -> GCG	8	Substitution	2.8E-11	C14, MS10, MS18	41
63009	1	SNP (transversion)	G -> T	n.a.	BORF1 CDS	60	CTG -> CTT	9	None	5.3E-15	MS1, MS4, MS19	55	MS only
63055	1	SNP (transition)	A -> G	T -> A	BORF1 CDS	106	ACG -> GCG	11	Substitution	6.6E-64	MS1, MS18, MS19	218	MS only
63075	1	SNP (transition)	G -> A	n.a.	BORF1 CDS	126	CTG -> CTA	12	None	4.4E-43	C14, MS18, MS19	150
63112	1	SNP (transition)	G -> A	A -> T	BORF1 CDS	163	GCG -> ACG	12	Substitution	6.3E-161	C4, C9, MS3, MS4, MS7, MS12, MS17	234
63390	1	SNP (transition)	A -> G	n.a.	BORF1 CDS	441	GCA -> GCG	11	None	5.2E-137	C14, MS1, MS18, MS19	348
63510	1	SNP (transition)	T -> C	n.a.	BORF1 CDS	561	CCT -> CCC	11	None	8.3E-76	C14, MS1, MS18, MS19	195
63689	1	SNP (transversion)	T -> G	V -> G	BORF1 CDS	740	GTA -> GGA	12	Substitution	4.0E-201	C4, C9, C14, MS1, MS3, MS4, MS7, MS10, MS12, MS17, MS18, MS19	167
63864	1	SNP (transition)	T -> C	n.a.	BORF1 CDS	915	TAT -> TAC	12	None	<1.0E-350	C4, C14, MS1, MS3, MS4, MS7, MS12, MS17, MS18	708
63897	1	SNP (transition)	A -> G	n.a.	BORF1 CDS	948	CTA -> CTG	13	None	3.6E-203	C14, MS1, MS18	683
63912	1	SNP (transition)	T -> C	n.a.	BORF1 CDS	963	GTT -> GTC	13	None	4.5E-252	C14, MS1, MS18	846
63939	1	SNP (transition)	T -> C	n.a.	BORF1 CDS	990	ACT -> ACC	13	None	9.0E-318	C14, MS1, MS18	1065
64096	1	SNP (transition)	T -> C	n.a.	not annotated	n.a.	n.a.	13		<1.0E-350	C14, MS1, MS18	1306
64132	1	SNP (transition)	G -> A	S -> N	BORF2 CDS	14	AGT -> AAT	13	Substitution	1.4E-283	C14, MS1, MS18	952
64172	1	SNP (transition)	G -> A	n.a.	BORF2 CDS	54	GAG -> GAA	13	None	1.8E-215	C14, MS1, MS18	724
64191	1	SNP (transversion)	T -> G	S -> A	BORF2 CDS	73	TCA -> GCA	13	Substitution	5.7E-232	C14, MS1, MS18	779
64217	1	SNP (transversion)	C -> A	n.a.	BORF2 CDS	99	GCC -> GCA	13	None	1.4E-268	C14, MS1, MS18	901
64235	1	SNP (transversion)	C -> A	n.a.	BORF2 CDS	117	CGC -> CGA	13	None	3.6E-260	C14, MS1, MS18	873
64862	1	SNP (transition)	T -> C	n.a.	BORF2 CDS	744	TAT -> TAC	13	None	<1.0E-350	C1, C4, C9, C14, MS1, MS3, MS4, MS7, MS10, MS12, MS17, MS18, MS19	586
64872	1	SNP (transversion)	A -> C	n.a.	BORF2 CDS	754	AGG -> CGG	13	None	5.7E-199	C14, MS1, MS18	670
64883	1	SNP (transition)	T -> C	n.a.	BORF2 CDS	765	AGT -> AGC	13	None	5.7E-199	C14, MS1, MS18	670
65396	1	SNP (transition)	C -> T	n.a.	BORF2 CDS	1278	GCC -> GCT	10	None	7.1E-36	MS18, MS19	185	MS only
65435	1	SNP (transversion)	A -> T	n.a.	BORF2 CDS	1317	CGA -> CGT	12	None	3.3E-31	C1, MS18, MS19	109
65573	1	SNP (transition)	T -> C	n.a.	BORF2 CDS	1455	GAT -> GAC	12	None	5.0E-88	C14, MS1, MS18, MS19	225
66221	1	SNP (transition)	T -> C	n.a.	BORF2 CDS	2103	GAT -> GAC	13	None	5.7E-232	C14, MS18, MS19	779
66750	1	SNP (transition)	T -> C	n.a.	BaRF1 CDS	139	TTG -> CTG	13	None	1.8E-63	C14, MS1, MS18, MS19	164
67055	1	SNP (transition)	T -> C	n.a.	BaRF1 CDS	444	CTT -> CTC	13	None	7.1E-92	C14, MS1, MS18, MS19	236
67622	1	SNP (transversion)	T -> A	n.a.	BMRF1 CDS	12	ACT -> ACA	11	None	4.1E-68	C14, MS18, MS19	232
67746	1	SNP (transversion)	C -> A	n.a.	BMRF1 CDS	136	CGG -> AGG	11	None	5.2E-105	C14, MS18, MS19	355
67868	1	SNP (transition)	T -> C	n.a.	BMRF1 CDS	258	TTT -> TTC	13	None	4.5E-63	C14, MS1, MS18, MS19	164
68261	1	SNP (transversion)	G -> T	n.a.	BMRF1 CDS	651	GGG -> GGT	10	None	5.3E-88	C14, MS1, MS18, MS19	225
68305	1	SNP (transition)	T -> C	V -> A	BMRF1 CDS	695	GTG -> GCG	10	Substitution	1.3E-51	C14, MS1, MS18, MS19	133
68510	1	SNP (transition)	A -> G	n.a.	BMRF1 CDS	900	GAA -> GAG	13	None	1.8E-131	C14, MS1, MS18, MS19	335
68886	1	SNP (transversion)	C -> A	n.a.	BMRF2 CDS	57	CTC -> CTA	10	None	1.2E-43	C14, MS1, MS18	150
69048	1	SNP (transition)	C -> T	n.a.	BMRF2 CDS	219	GCC -> GCT	12	None	2.3E-202	C9, MS3, MS4, MS7, MS12, MS17	341
69366	1	SNP (transition)	T -> C	n.a.	BMRF2 CDS	537	GCT -> GCC	13	None	3.6E-92	C14, MS1, MS18	314
69420	1	SNP (transition)	C -> T	n.a.	BMRF2 CDS	591	TGC -> TGT	13	None	3.6E-35	C1, MS10, MS19	123
69429	1	SNP (transition)	A -> G	n.a.	BMRF2 CDS	600	GGA -> GGG	13	None	2.9E-148	C14, MS1, MS18	501
69492	1	SNP (transversion)	C -> A	n.a.	BMRF2 CDS	663	ATC -> ATA	13	None	3.6E-242	C14, MS1, MS18	814
69498	1	SNP (transversion)	C -> A	n.a.	BMRF2 CDS	669	GCC -> GCA	13	None	9.0E-240	C14, MS1, MS18	805
69546	1	SNP (transition)	A -> G	n.a.	BMRF2 CDS	717	GCA -> GCG	13	None	9.0E-177	C14, MS1, MS18	595
69778	1	SNP (transversion)	G -> T	A -> S	BMRF2 CDS	949	GCA -> TCA	13	Substitution	5.7E-199	C14, MS1, MS18	669
69993	1	SNP (transversion)	C -> A	n.a.	not annotated	n.a.	n.a.	13		<1.0E-350	C14, MS1, MS18, MS19	1219
69997	1	SNP (transversion)	G -> T	n.a.	not annotated	n.a.	n.a.	13		<1.0E-350	C14, MS1, MS18, MS19	1276
70041	1	SNP (transition)	A -> G	n.a.	not annotated	n.a.	n.a.	13		<1.0E-350	C14, MS1, MS18, MS19	1443		Yes
70076	1	SNP (transition)	A -> G	n.a.	not annotated	n.a.	n.a.	13		<1.0E-350	C14, MS1, MS18, MS19	1444		Yes
70251	1	SNP (transition)	A -> G	n.a.	not annotated	n.a.	n.a.	12		5.0E-88	C14, MS1, MS18, MS19	225
70253	1	SNP (transition)	G -> A	n.a.	not annotated	n.a.	n.a.	12		5.0E-88	C14, MS1, MS18, MS19	225
70257	1	SNP (transition)	G -> A	n.a.	not annotated	n.a.	n.a.	12		5.0E-88	C14, MS1, MS18, MS19	225
70291	1	SNP (transition)	C -> T	n.a.	not annotated	n.a.	n.a.	11		8.3E-56	C14, MS18, MS19	191
70355	1	SNP (transition)	A -> G	n.a.	not annotated	n.a.	n.a.	12		3.1E-137	C14, MS10, MS18, MS19	348
70555	1	SNP (transition)	C -> T	R -> H	BSLF2/BMLF1 CDS	1340	CGT -> CAT	12	Substitution	<1.0E-350	MS3, MS7, MS12, MS17	1291	MS only
70875	1	SNP (transition)	A -> G	n.a.	BSLF2/BMLF1 CDS	1020	CTT -> CTC	13	None	5.7E-121	C14, MS18, MS19	410
71277	1	SNP (transversion)	C -> G	n.a.	BSLF2/BMLF1 CDS	618	CCG -> CCC	12	None	<1.0E-350	C4, C9, C14, MS1, MS3, MS4, MS7, MS10, MS12, MS17, MS18, MS19	485
71307	1	SNP (transition)	C -> T	n.a.	BSLF2/BMLF1 CDS	588	GCG -> GCA	11	None	4.1E-68	C14, MS18, MS19	232
71780	1	SNP (transversion)	G -> T	L -> M	BSLF2/BMLF1 CDS	115	CTG -> ATG	13	Substitution	<1.0E-350	C1, C4, C9, C14, MS1, MS3, MS4, MS7, MS10, MS12, MS17, MS18, MS19	477
72241	1	SNP (transversion)	C -> A	A -> S	BSLF1 CDS	2353	GCG -> TCG	12	Substitution	7.8E-301	C14, MS1, MS18, MS19	757
73063	1	SNP (transversion)	C -> G	A -> P	BSLF1 CDS	1531	GCC -> CCC	13	Substitution	2.8E-120	C14, MS1, MS18, MS19	307
73090	1	SNP (transition)	A -> G	n.a.	BSLF1 CDS	1504	TTG -> CTG	12	None	4.9E-186	C14, MS1, MS18, MS19	471
73265	1	SNP (transition)	T -> C	n.a.	BSLF1 CDS	1329	TCA -> TCG	13	None	<1.0E-350	C14, MS1, MS18, MS19	983
73395	1	SNP (transition)	C -> T	R -> Q	BSLF1 CDS	1199	CGG -> CAG	13	Substitution	5.7E-271	MS1, MS18, MS19	910	MS only
73698	1	SNP (transition)	C -> T	G -> E	BSLF1 CDS	896	GGG -> GAG	12	Substitution	<1.0E-350	C4, C9, MS3, MS4, MS7, MS12, MS17	708
73726	1	SNP (transition)	T -> C	M -> V	BSLF1 CDS	868	ATG -> GTG	12	Substitution	3.1E-141	C14, MS1, MS18, MS19	359
73746	1	SNP (transition)	C -> T	R -> Q	BSLF1 CDS	848	CGA -> CAA	12	Substitution	1.2E-229	MS3, MS7, MS12, MS17	580	MS only
73841	1	SNP (transition)	G -> A	n.a.	BSLF1 CDS	753	GAC -> GAT	10	None	2.8E-52	MS18, MS19	266	MS only
73861	1	SNP (transition)	C -> T	A -> T	BSLF1 CDS	733	GCT -> ACT	10	Substitution	1.8E-19	C14, MS1	103
73889	1	SNP (transition)	T -> C	n.a.	BSLF1 CDS	705	AAA -> AAG	10	None	1.0E-250	C9, C14, MS1, MS3, MS4, MS7, MS10, MS12, MS18, MS19	250
74074	1	SNP (transition)	C -> T	A -> T	BSLF1 CDS	520	GCT -> ACT	13	Substitution	<1.0E-350	MS3, MS7, MS12, MS17	1219	MS only
74222	1	SNP (transition)	T -> C	n.a.	BSLF1 CDS	372	AAA -> AAG	12	None	2.5E-202	C9, C14, MS1, MS18, MS19	409
74237	1	SNP (transversion)	T -> G	n.a.	BSLF1 CDS	357	ACA -> ACC	12	None	7.8E-227	C14, MS1, MS18, MS19	572
74447	1	SNP (transition)	C -> T	n.a.	BSLF1 CDS	147	GCG -> GCA	13	None	1.1E-280	C14, MS1, MS18, MS19	707
74528	1	SNP (transversion)	G -> C	n.a.	BSLF1 CDS	66	CTC -> CTG	13	None	<1.0E-350	C1, C14, MS1, MS10, MS18, MS19	622
74587	1	SNP (transition)	C -> T	A -> T	BSLF1 CDS	7	GCC -> ACC	13	Substitution	2.2E-296	C1, C4, C14, MS1, MS10, MS18, MS19	427
74668	1	SNP (transition)	C -> T	n.a.	BSRF1 CDS	33	TGC -> TGT	12	None	2.2E-100	C14, MS18, MS19	341
74854	1	SNP (transition)	T -> C	n.a.	BSRF1 CDS	219	GCT -> GCC	13	None	<1.0E-350	C1, C4, C9, C14, MS1, MS3, MS4, MS7, MS10, MS12, MS17, MS18, MS19	586
74998	1	SNP (transition)	T -> C	n.a.	BSRF1 CDS	363	GCT -> GCC	13	None	2.8E-206	C14, MS1, MS18, MS19	522
75031	1	SNP (transition)	C -> T	n.a.	BSRF1 CDS	396	CTC -> CTT	13	None	2.8E-228	C14, MS1, MS18, MS19	577
75430	1	SNP (transition)	T -> C	S -> G	BLLF3 CDS	757	AGC -> GGC	12	Substitution	2.5E-161	C14, MS1, MS10, MS18, MS19	328
75448	1	SNP (transition)	T -> C	T -> A	BLLF3 CDS	739	ACC -> GCC	12	Substitution	<1.0E-350	C4, C9, C14, MS1, MS3, MS4, MS7, MS10, MS12, MS17, MS18, MS19	391
76019	1	SNP (transition)	A -> G	n.a.	BLLF3 CDS	168	CAT -> CAC	13	None	<1.0E-350	C14, MS1, MS10, MS18, MS19	769
76567	1	SNP (transition)	G -> A	n.a.	BLRF1 CDS	309	TAG -> TAA	13	None	4.5E-252	MS10, MS18, MS19	846	MS only
76597	1	SNP (transition)	C -> T	n.a.	not annotated	n.a.	n.a.	13		<1.0E-350	C4, C9, MS3, MS4, MS7, MS12, MS17	1214
76604	1	SNP (transition)	T -> C	n.a.	not annotated	n.a.	n.a.	13		<1.0E-350	C4, C9, C14, MS1, MS3, MS4, MS7, MS10, MS12, MS17, MS18, MS19	1020
76909	1	SNP (transversion)	T -> G	n.a.	BLRF2 CDS	273	GTT -> GTG	13	None	<1.0E-350	C4, C9, C14, MS1, MS3, MS4, MS7, MS12, MS17, MS18, MS19	943
77043	1	SNP (transition)	A -> G	E -> G	BLRF2 CDS	407	GAA -> GGA	9	Substitution	1.4E-23	MS1, MS12	123	MS only
77044	1	SNP (transversion)	A -> C	E -> D	BLRF2 CDS	408	GAA -> GAC	9	Substitution	1.3E-37	MS3, MS4, MS7, MS18, MS19	79	MS only
77045	1	SNP (transition)	T -> C	S -> P	BLRF2 CDS	409	TCA -> CCA	9	Substitution	8.8E-57	MS1, MS3, MS7, MS12	145	MS only
77131	1	SNP (transition)	T -> C	n.a.	not annotated	n.a.	n.a.	11		1.1E-277	C4, C9, C14, MS1, MS3, MS4, MS7, MS12, MS18, MS19	278
77211	1	SNP (transition)	A -> G	n.a.	BLLF1 CDS	2655	TTT -> TTC	12	None	<1.0E-350	C4, C9, C14, MS1, MS3, MS4, MS7, MS12, MS17, MS18, MS19	939
77428	1	SNP (transversion)	C -> A	R -> I	BLLF1 CDS	2438	AGA -> ATA	13	Substitution	<1.0E-350	C4, C9, C14, MS1, MS3, MS4, MS7, MS12, MS17, MS18, MS19	997
77452	1	SNP (transition)	C -> T	G -> D	BLLF1 CDS	2414	GGT -> GAT	13	Substitution	<1.0E-350	C4, C9, C14, MS1, MS3, MS4, MS7, MS12, MS17, MS18, MS19	856
77606	1	SNP (transversion)	G -> T	Q -> K	BLLF1 CDS	2260	CAA -> AAA	13	Substitution	1.4E-91	MS10, MS18, MS19	311	MS only
77668	1	SNP (transition)	G -> A	P -> L	BLLF1 CDS	2198	CCT -> CTT	13	Substitution	<1.0E-350	C4, C9, C14, MS1, MS3, MS4, MS7, MS12, MS17, MS18, MS19	1206
77703	1	SNP (transition)	T -> C	n.a.	BLLF1 CDS	2163	GCA -> GCG	13	None	<1.0E-350	C4, C9, C14, MS1, MS3, MS4, MS7, MS10, MS12, MS17, MS18, MS19	1484
77737	1	SNP (transition)	A -> G	I -> T	BLLF1 CDS	2129	ATC -> ACC	13	Substitution	<1.0E-350	C4, C9, C14, MS1, MS3, MS4, MS7, MS12, MS17, MS18, MS19	1634
77851	1	SNP (transversion)	T -> A	N -> I	BLLF1 CDS	2015	AAC -> ATC	13	Substitution	<1.0E-350	C4, C9, C14, MS1, MS3, MS4, MS7, MS10, MS12, MS17, MS18, MS19	1849
77941	1	SNP (transversion)	T -> G	Q -> P	BLLF1 CDS	1925	CAA -> CCA	13	Substitution	<1.0E-350	C4, C9, C14, MS1, MS3, MS4, MS7, MS10, MS12, MS17, MS18, MS19	1998		Yes
78029	1	SNP (transition)	C -> T	G -> S	BLLF1 CDS	1837	GGC -> AGC	13	Substitution	<1.0E-350	C1, C4, C9, C14, MS1, MS3, MS4, MS7, MS10, MS12, MS17, MS18, MS19	1469		Yes
78049	1	SNP (transition)	G -> A	T -> I	BLLF1 CDS	1817	ACC -> ATC	13	Substitution	<1.0E-350	C4, C9, C14, MS1, MS3, MS4, MS7, MS12, MS17, MS18, MS19	1518		Yes
78069	1	SNP (transition)	G -> A	n.a.	BLLF1 CDS	1797	AGC -> AGT	13	None	<1.0E-350	C1, C4, C9, C14, MS1, MS3, MS4, MS7, MS10, MS12, MS17, MS18, MS19	936		Yes
78125	1	SNP (transition)	A -> G	S -> P	BLLF1 CDS	1741	TCA -> CCA	12	Substitution	2.5E-38	C14, MS4, MS7, MS18, MS19	80		Yes
78132	1	SNP (transition)	G -> A	n.a.	BLLF1 CDS	1734	AGC -> AGT	13	None	6.8E-15	C1, C4, C9, C14, MS1, MS10	29		Yes
78135	1	SNP (transversion)	T -> G	n.a.	BLLF1 CDS	1731	ACA -> ACC	13	None	5.5E-8	MS7, MS19	46	MS only	Yes
78140	1	SNP (transition)	T -> C	K -> E	BLLF1 CDS	1726	AAA -> GAA	13	Substitution	4.5E-11	C4, C14, MS7, MS18	33		Yes
78146	1	SNP (transversion)	A -> C	L -> V	BLLF1 CDS	1720	TTG -> GTG	13	Substitution	1.1E-18	C4, C14, MS18	69		Yes
78147	1	SNP (transition)	G -> A	n.a.	BLLF1 CDS	1719	ACC -> ACT	13	None	1.1E-18	C4, C14, MS18	68		Yes
78150	1	SNP (transition)	G -> A	n.a.	BLLF1 CDS	1716	CCC -> CCT	13	None	5.2E-18	C4, C14, MS18	65		Yes
78175	1	SNP (transition)	G -> A	T -> I	BLLF1 CDS	1691	ACC -> ATC	13	Substitution	<1.0E-350	C4, C9, C14, MS1, MS4, MS7, MS18, MS19	593		Yes
78192	1	SNP (transition)	A -> G	n.a.	BLLF1 CDS	1674	CCT -> CCC	13	None	<1.0E-350	C4, C9, C14, MS1, MS3, MS4, MS7, MS10, MS12, MS17, MS18, MS19	946		Yes
78251	1	SNP (transition)	G -> A	P -> S	BLLF1 CDS	1615	CCA -> TCA	13	Substitution	3.5E-28	MS10, MS19	147	MS only	Yes
78265	1	SNP (transversion)	G -> C	A -> G	BLLF1 CDS	1601	GCC -> GGC	13	Substitution	2.5E-33	C14	333	Control only	Yes
78293	1	SNP (transition)	G -> A	P -> S	BLLF1 CDS	1573	CCA -> TCA	13	Substitution	<1.0E-350	C4, C9, C14, MS1, MS3, MS4, MS7, MS10, MS12, MS17, MS18, MS19	778		Yes
78299	1	SNP (transition)	G -> A	P -> S	BLLF1 CDS	1567	CCC -> TCC	13	Substitution	<1.0E-350	C4, MS1, MS3, MS4, MS7, MS12, MS17, MS18	467		Yes
78332	1	SNP (transversion)	G -> C	P -> A	BLLF1 CDS	1534	CCA -> GCA	13	Substitution	<1.0E-350	C1, C4, C9, C14, MS1, MS3, MS4, MS7, MS10, MS12, MS17, MS18, MS19	899		Yes
78336	1	SNP (transversion)	G -> T	n.a.	BLLF1 CDS	1530	ACC -> ACA	13	None	<1.0E-350	C4, C9, C14, MS1, MS3, MS4, MS7, MS10, MS12, MS17, MS18, MS19	913		Yes
78341	1	SNP (transition)	A -> G	S -> P	BLLF1 CDS	1525	TCC -> CCC	13	Substitution	<1.0E-350	C1, C4, C9, C14, MS1, MS3, MS4, MS7, MS10, MS12, MS17, MS18, MS19	942		Yes
78350	1	SNP (transversion)	T -> G	M -> L	BLLF1 CDS	1516	ATG -> CTG	13	Substitution	<1.0E-350	C4, C9, C14, MS1, MS3, MS4, MS7, MS12, MS17, MS18, MS19	1091		Yes
78373	1	SNP (transition)	C -> T	G -> D	BLLF1 CDS	1493	GGC -> GAC	13	Substitution	<1.0E-350	C4, C9, C14, MS1, MS3, MS4, MS7, MS12, MS17, MS18, MS19	1083
78383	1	SNP (transition)	A -> G	W -> R	BLLF1 CDS	1483	TGG -> CGG	13	Substitution	<1.0E-350	C4, C9, C14, MS1, MS3, MS4, MS7, MS10, MS12, MS17, MS18, MS19	1148
78384	1	SNP (transition)	T -> C	n.a.	BLLF1 CDS	1482	CCA -> CCG	13	None	1.4E-217	C14, MS18, MS19	731
78422	1	SNP (transversion)	T -> G	T -> P	BLLF1 CDS	1444	ACG -> CCG	13	Substitution	<1.0E-350	C14, MS1, MS18, MS19	1380
78544	1	SNP (transversion)	T -> G	D -> A	BLLF1 CDS	1322	GAT -> GCT	12	Substitution	<1.0E-350	C4, C9, C14, MS1, MS3, MS4, MS7, MS10, MS12, MS17, MS18, MS19	2053
78600	1	SNP (transversion)	G -> C	n.a.	BLLF1 CDS	1266	TCC -> TCG	13	None	<1.0E-350	C4, C9, MS3, MS4, MS7, MS10, MS12, MS17	1593
78676	1	SNP (transversion)	C -> G	G -> A	BLLF1 CDS	1190	GGC -> GCC	13	Substitution	<1.0E-350	C4, C9, C14, MS1, MS3, MS4, MS7, MS10, MS12, MS17, MS18, MS19	1478
78715	1	SNP (transition)	G -> A	A -> V	BLLF1 CDS	1151	GCG -> GTG	13	Substitution	<1.0E-350	C4, C9, C14, MS1, MS3, MS4, MS7, MS10, MS12, MS17, MS18, MS19	1302
78756	1	SNP (transition)	C -> T	n.a.	BLLF1 CDS	1110	TCG -> TCA	13	None	<1.0E-350	C4, C9, MS3, MS4, MS7, MS12, MS17	1023
78846	1	SNP (transition)	G -> A	n.a.	BLLF1 CDS	1020	GAC -> GAT	13	None	2.8E-296	C14, MS1, MS18, MS19	747
79026	1	SNP (transversion)	G -> T	n.a.	BLLF1 CDS	840	ATC -> ATA	13	None	<1.0E-350	C4, C9, C14, MS1, MS3, MS4, MS7, MS12, MS17, MS18, MS19	1190
79265	1	SNP (transversion)	C -> G	E -> Q	BLLF1 CDS	601	GAA -> CAA	13	Substitution	<1.0E-350	C4, C9, C14, MS1, MS3, MS4, MS7, MS12, MS17, MS18, MS19	1239
79319	1	SNP (transition)	G -> A	n.a.	BLLF1 CDS	547	CTA -> TTA	12	None	<1.0E-350	C4, C9, C14, MS1, MS3, MS4, MS7, MS12, MS17, MS18, MS19	1389
79651	1	SNP (transition)	G -> A	T -> M	BLLF1 CDS	215	ACG -> ATG	12	Substitution	2.0E-190	C14, MS1, MS18, MS19	481
80062	1	SNP (transition)	T -> C	n.a.	EBNA-3A CDS	108	AAT -> AAC	13	None	<1.0E-350	C4, C9, C14, MS1, MS3, MS4, MS7, MS12, MS17, MS18, MS19	871
80222	1	SNP (transversion)	C -> A	n.a.	EBNA-3A CDS	268	CGA -> AGA	12	None	1.2E-165	C14, MS1, MS18, MS19	420
80314	1	SNP (transition)	A -> G	n.a.	not annotated	n.a.	n.a.	13		<1.0E-350	C4, C9, C14, MS1, MS3, MS4, MS7, MS12, MS17, MS18, MS19	1110
80608	1	SNP (transition)	C -> T	T -> M	EBNA-3A CDS	566	ACG -> ATG	12	Substitution	4.9E-280	C14, MS1, MS18, MS19	706
80698	1	SNP (transition)	T -> C	L -> P	EBNA-3A CDS	656	CTG -> CCG	13	Substitution	<1.0E-350	C4, C9, C14, MS1, MS3, MS4, MS7, MS12, MS17, MS18, MS19	743
80841	1	SNP (transition)	G -> A	V -> I	EBNA-3A CDS	799	GTT -> ATT	12	Substitution	4.9E-256	C14, MS1, MS18, MS19	645
80920	1	SNP (transition)	G -> A	S -> N	EBNA-3A CDS	878	AGC -> AAC	13	Substitution	<1.0E-350	C4, C9, C14, MS1, MS3, MS4, MS7, MS12, MS17, MS18, MS19	755
81039	1	SNP (transversion)	A -> C	I -> L	EBNA-3A CDS	997	ATA -> CTA	13	Substitution	<1.0E-350	C1, C4, C9, C14, MS1, MS3, MS4, MS7, MS10, MS12, MS17, MS18, MS19	1408
81061	1	SNP (transition)	G -> A	G -> E	EBNA-3A CDS	1019	GGG -> GAG	13	Substitution	<1.0E-350	MS3, MS7, MS12, MS17	2055	MS only
81095	1	SNP (transition)	A -> G	n.a.	EBNA-3A CDS	1053	CGA -> CGG	13	None	<1.0E-350	C14, MS1, MS18, MS19	1638
81213	1	SNP (transition)	C -> T	n.a.	EBNA-3A CDS	1171	CTG -> TTG	12	None	<1.0E-350	C14, MS1, MS18, MS19	829
81239	1	SNP (transition)	A -> G	n.a.	EBNA-3A CDS	1197	ACA -> ACG	13	None	<1.0E-350	C1, C4, C9, C14, MS1, MS3, MS4, MS7, MS10, MS12, MS17, MS18, MS19	1082
81299	1	SNP (transition)	G -> A	n.a.	EBNA-3A CDS	1257	CCG -> CCA	13	None	<1.0E-350	C14, MS1, MS18, MS19	912
81389	1	SNP (transition)	T -> C	n.a.	EBNA-3A CDS	1347	ATT -> ATC	13	None	<1.0E-350	C1, C4, C9, C14, MS1, MS3, MS4, MS7, MS10, MS12, MS17, MS18, MS19	702
81417	1	SNP (transversion)	C -> A	P -> T	EBNA-3A CDS	1375	CCA -> ACA	13	Substitution	<1.0E-350	C14, MS1, MS18, MS19	901
81426	1	SNP (transition)	G -> A	E -> K	EBNA-3A CDS	1384	GAA -> AAA	13	Substitution	<1.0E-350	C4, C9, MS3, MS4, MS7, MS12, MS17	866
81458	1	SNP (transversion)	A -> C	n.a.	EBNA-3A CDS	1416	GCA -> GCC	13	None	7.1E-256	C14, MS1, MS18, MS19	646
81500	1	SNP (transition)	T -> C	n.a.	EBNA-3A CDS	1458	GAT -> GAC	13	None	1.8E-173	C14, MS1, MS18, MS19	440
81517	1	SNP (transition)	T -> C	F -> S	EBNA-3A CDS	1475	TTT -> TCT	13	Substitution	<1.0E-350	C1, C4, C9, C14, MS1, MS3, MS4, MS7, MS10, MS12, MS17, MS18, MS19	436
81521	1	SNP (transition)	C -> T	n.a.	EBNA-3A CDS	1479	AGC -> AGT	13	None	3.4E-299	C4, C9, MS3, MS4, MS7, MS12, MS17	431
81524	1	SNP (transversion)	C -> A	D -> E	EBNA-3A CDS	1482	GAC -> GAA	13	Substitution	3.4E-306	C4, C9, MS3, MS4, MS7, MS12, MS17	441
81665	1	SNP (transition)	G -> A	n.a.	EBNA-3A CDS	1623	CCG -> CCA	13	None	7.2E-203	C14, MS18, MS19	682
81723	1	SNP (transversion)	A -> T	I -> F	EBNA-3A CDS	1681	ATT -> TTT	12	Substitution	<1.0E-350	C4, C9, C14, MS1, MS3, MS4, MS7, MS12, MS17, MS18, MS19	721
81900	1	SNP (transversion)	C -> A	P -> T	EBNA-3A CDS	1858	CCC -> ACC	13	Substitution	<1.0E-350	C4, C9, C14, MS1, MS3, MS4, MS7, MS12, MS17, MS18, MS19	1034
82066	1	SNP (transition)	T -> C	I -> T	EBNA-3A CDS	2024	ATT -> ACT	13	Substitution	4.5E-149	C14, MS1, MS18, MS19	379		Yes
82084	1	SNP (transition)	T -> C	V -> A	EBNA-3A CDS	2042	GTG -> GCG	13	Substitution	1.8E-157	C14, MS1, MS18, MS19	399		Yes
82235	1	SNP (transition)	T -> C	n.a.	EBNA-3A CDS	2193	CCT -> CCC	13	None	<1.0E-350	C4, C9, C14, MS1, MS3, MS4, MS7, MS12, MS17, MS18, MS19	1291		Yes
82462	1	SNP (transition)	C -> T	A -> V	EBNA-3A CDS	2420	GCT -> GTT	13	Substitution	<1.0E-350	C1, C14, MS10, MS18, MS19	655
82473	1	SNP (transversion)	A -> C	T -> P	EBNA-3A CDS	2431	ACA -> CCA	13	Substitution	<1.0E-350	C1, C14, MS1, MS10, MS18, MS19	655
82483	1	SNP (transversion)	G -> T	G -> V	EBNA-3A CDS	2441	GGT -> GTT	13	Substitution	<1.0E-350	C1, C14, MS1, MS10, MS18, MS19	632
82487	1	SNP (transition)	T -> C	n.a.	EBNA-3A CDS	2445	CTT -> CTC	13	None	<1.0E-350	C1, C14, MS1, MS10, MS18, MS19	642
82502	1	SNP (transition)	T -> C	n.a.	EBNA-3A CDS	2460	GTT -> GTC	13	None	<1.0E-350	C4, MS3, MS4, MS7, MS12, MS17	1082
83777	1	SNP (transition)	C -> T	T -> M	EBNA-3B/EBNA-3C CDS	635	ACG -> ATG	13	Substitution	<1.0E-350	C4, C9, MS3, MS4, MS7, MS12, MS17	1872
83815	1	SNP (transversion)	A -> C	I -> L	EBNA-3B/EBNA-3C CDS	673	ATA -> CTA	13	Substitution	<1.0E-350	C14, MS18, MS19	1473
84156	1	SNP (transition)	C -> T	n.a.	EBNA-3B/EBNA-3C CDS	1014	CGC -> CGT	13	None	<1.0E-350	C1, C4, C9, C14, MS1, MS3, MS4, MS7, MS10, MS12, MS17, MS18, MS19	800
84414	1	SNP (transversion)	G -> T	K -> N	EBNA-3B/EBNA-3C CDS	1272	AAG -> AAT	13	Substitution	<1.0E-350	C4, C9, MS3, MS4, MS7, MS12, MS17	579
84539	1	SNP (transition)	T -> C	V -> A	EBNA-3B/EBNA-3C CDS	1397	GTC -> GCC	11	Substitution	7.9E-299	C9, C14, MS1, MS3, MS4, MS7, MS10, MS12, MS17, MS18, MS19	272
84767	1	SNP (transversion)	T -> A	F -> Y	EBNA-3B/EBNA-3C CDS	1625	TTC -> TAC	12	Substitution	<1.0E-350	C4, C9, MS1, MS3, MS4, MS7, MS12, MS17	1024
84806	1	SNP (transition)	C -> T	S -> L	EBNA-3B/EBNA-3C CDS	1664	TCG -> TTG	12	Substitution	<1.0E-350	C4, C9, MS3, MS4, MS7, MS12, MS17	1006
84856	1	SNP (transversion)	C -> A	L -> I	EBNA-3B/EBNA-3C CDS	1714	CTT -> ATT	12	Substitution	<1.0E-350	C4, C9, MS3, MS4, MS7, MS12, MS17	778
85023	1	SNP (transversion)	C -> A	n.a.	EBNA-3B/EBNA-3C CDS	1881	CCC -> CCA	13	None	<1.0E-350	C4, C9, MS1, MS3, MS4, MS7, MS12, MS17	740
85170	1	SNP (transition)	T -> C	n.a.	EBNA-3B/EBNA-3C CDS	2028	CCT -> CCC	12	None	<1.0E-350	C9, MS1, MS3, MS4, MS7, MS12, MS17	722
85402	1	SNP (transition)	A -> G	M -> V	EBNA-3B/EBNA-3C CDS	2260	ATG -> GTG	12	Substitution	6.3E-238	C4, C9, MS3, MS4, MS7, MS12, MS17	343		Yes
85431	1	SNP (transition)	T -> C	n.a.	EBNA-3B/EBNA-3C CDS	2289	GGT -> GGC	13	None	<1.0E-350	C4, C9, MS3, MS4, MS7, MS12, MS17	662
85586	1	SNP (transition)	A -> G	Q -> R	EBNA-3B/EBNA-3C CDS	2444	CAG -> CGG	11	Substitution	<1.0E-350	C4, C9, C14, MS1, MS3, MS4, MS7, MS10, MS12, MS18, MS19	383
85874	1	SNP (transition)	C -> T	T -> I	EBNA-3B/EBNA-3C CDS	2732	ACT -> ATT	13	Substitution	3.6E-272	C14, MS18, MS19	913
85947	1	SNP (transition)	G -> A	n.a.	EBNA-3B/EBNA-3C CDS	2805	TCG -> TCA	13	None	1.1E-165	C1, MS7, MS10	559
86033	1	SNP (transition)	T -> C	n.a.	not annotated	n.a.	n.a.	13		<1.0E-350	C4, C9, MS3, MS4, MS7, MS12, MS17	1574
86217	1	SNP (transversion)	G -> T	L -> F	EBNA-3B/EBNA-3C CDS	135	TTG -> TTT	13	Substitution	<1.0E-350	C4, C9, MS3, MS4, MS7, MS12, MS17	842
86259	1	SNP (transversion)	G -> T	n.a.	EBNA-3B/EBNA-3C CDS	177	GGG -> GGT	12	None	<1.0E-350	C4, C9, MS3, MS4, MS7, MS12, MS17	976
86261	1	SNP (transversion)	A -> C	Q -> P	EBNA-3B/EBNA-3C CDS	179	CAA -> CCA	12	Substitution	<1.0E-350	C4, C9, MS3, MS4, MS7, MS12, MS17	979
86343	1	SNP (transversion)	T -> G	n.a.	EBNA-3B/EBNA-3C CDS	261	CTT -> CTG	13	None	<1.0E-350	C4, C9, MS3, MS4, MS7, MS12, MS17	1234
86392	1	SNP (transition)	A -> G	T -> A	EBNA-3B/EBNA-3C CDS	310	ACA -> GCA	13	Substitution	<1.0E-350	C4, C9, MS3, MS4, MS7, MS12, MS17	1337
86424	1	SNP (transition)	T -> C	n.a.	EBNA-3B/EBNA-3C CDS	342	GCT -> GCC	13	None	<1.0E-350	C1, C4, C9, C14, MS1, MS3, MS4, MS7, MS10, MS12, MS17, MS18, MS19	1180
86577	1	SNP (transition)	A -> G	I -> V	EBNA-3B/EBNA-3C CDS	421	ATC -> GTC	13	Substitution	<1.0E-350	C1, C4, C9, C14, MS1, MS3, MS4, MS7, MS10, MS12, MS17, MS18, MS19	815
86641	1	SNP (transition)	C -> T	A -> V	EBNA-3B/EBNA-3C CDS	485	GCG -> GTG	13	Substitution	<1.0E-350	C1, C14, MS10, MS18, MS19	851
86675	1	SNP (transition)	A -> G	n.a.	EBNA-3B/EBNA-3C CDS	519	CTA -> CTG	13	None	<1.0E-350	C1, C4, C9, C14, MS1, MS3, MS4, MS7, MS10, MS12, MS17, MS18, MS19	1142
86718	1	SNP (transition)	A -> G	T -> A	EBNA-3B/EBNA-3C CDS	562	ACA -> GCA	13	Substitution	<1.0E-350	C1, C14, MS10, MS18, MS19	680
86800	1	SNP (transversion)	C -> G	A -> G	EBNA-3B/EBNA-3C CDS	644	GCG -> GGG	13	Substitution	<1.0E-350	C1, C4, C9, C14, MS3, MS4, MS7, MS10, MS12, MS17, MS18, MS19	872
86817	1	SNP (transversion)	A -> T	T -> S	EBNA-3B/EBNA-3C CDS	661	ACC -> TCC	13	Substitution	<1.0E-350	C4, C9, MS3, MS4, MS7, MS12, MS17	836
86920	1	SNP (transition)	G -> A	R -> K	EBNA-3B/EBNA-3C CDS	764	AGG -> AAG	13	Substitution	<1.0E-350	C4, C9, MS3, MS4, MS7, MS12, MS17	532
86932	1	SNP (transition)	G -> A	R -> K	EBNA-3B/EBNA-3C CDS	776	AGA -> AAA	13	Substitution	<1.0E-350	C4, C9, MS1, MS3, MS4, MS7, MS12, MS17	533
87017	1	SNP (transition)	C -> T	n.a.	EBNA-3B/EBNA-3C CDS	861	TTC -> TTT	13	None	<1.0E-350	C1, C4, C9, C14, MS3, MS4, MS7, MS10, MS12, MS17, MS18, MS19	617
87223	1	SNP (transition)	C -> T	T -> M	EBNA-3B/EBNA-3C CDS	1067	ACG -> ATG	13	Substitution	<1.0E-350	C1, C4, C14, MS10, MS18, MS19	750
87226	1	SNP (transversion)	G -> T	G -> V	EBNA-3B/EBNA-3C CDS	1070	GGA -> GTA	13	Substitution	<1.0E-350	C1, C4, C9, C14, MS3, MS4, MS7, MS10, MS12, MS17, MS18, MS19	1179
87266	1	SNP (transition)	T -> C	n.a.	EBNA-3B/EBNA-3C CDS	1110	AGT -> AGC	13	None	<1.0E-350	C1, C4, C9, C14, MS1, MS3, MS4, MS7, MS10, MS12, MS17, MS18, MS19	1335
87290	1	SNP (transition)	T -> C	n.a.	EBNA-3B/EBNA-3C CDS	1134	GGT -> GGC	13	None	<1.0E-350	C1, C4, C9, C14, MS3, MS4, MS7, MS10, MS12, MS17, MS18, MS19	1095
87309	1	SNP (transversion)	T -> A	S -> T	EBNA-3B/EBNA-3C CDS	1153	TCC -> ACC	13	Substitution	<1.0E-350	C4, C9, MS3, MS4, MS7, MS12, MS17	1105
87443	1	SNP (transition)	G -> A	n.a.	EBNA-3B/EBNA-3C CDS	1287	GTG -> GTA	13	None	<1.0E-350	C4, C9, MS3, MS4, MS7, MS12, MS17	649
87533	1	SNP (transversion)	A -> C	n.a.	EBNA-3B/EBNA-3C CDS	1377	TCA -> TCC	13	None	1.3E-218	C1, C14, MS10, MS18, MS19	442
87622	1	SNP (transition)	T -> C	V -> A	EBNA-3B/EBNA-3C CDS	1466	GTC -> GCC	13	Substitution	<1.0E-350	C4, C9, MS3, MS4, MS7, MS12, MS17	752
87652	1	SNP (transversion)	G -> T	R -> I	EBNA-3B/EBNA-3C CDS	1496	AGA -> ATA	13	Substitution	<1.0E-350	C4, C9, MS3, MS4, MS7, MS12, MS17	843
87847	1	SNP (transition)	T -> C	V -> A	EBNA-3B/EBNA-3C CDS	1691	GTG -> GCG	6	Substitution	4.0E-21	MS1, MS18	102	MS only	Yes
87996	1	SNP (transversion)	G -> C	V -> L	EBNA-3B/EBNA-3C CDS	1840	GTG -> CTG	7	Substitution	1.8E-60	MS1, MS3, MS7, MS12, MS17, MS18	102	MS only	Yes
88133	1	SNP (transversion)	A -> C	n.a.	EBNA-3B/EBNA-3C CDS	1977	ACA -> ACC	13	None	<1.0E-350	C4, C9, MS3, MS4, MS7, MS12, MS17	936
88204	1	SNP (transition)	C -> T	A -> V	EBNA-3B/EBNA-3C CDS	2048	GCC -> GTC	13	Substitution	<1.0E-350	C4, C9, MS3, MS4, MS7, MS12, MS17	614
88217	1	SNP (transition)	C -> T	n.a.	EBNA-3B/EBNA-3C CDS	2061	TGC -> TGT	13	None	<1.0E-350	C1, C4, C9, C14, MS1, MS3, MS4, MS7, MS10, MS12, MS17, MS18, MS19	529
88244	1	SNP (transition)	G -> A	n.a.	EBNA-3B/EBNA-3C CDS	2088	AAG -> AAA	13	None	<1.0E-350	C4, C9, MS3, MS4, MS7, MS12, MS17	737
88257	1	SNP (transversion)	G -> C	E -> Q	EBNA-3B/EBNA-3C CDS	2101	GAA -> CAA	13	Substitution	<1.0E-350	C1, C4, C9, C14, MS1, MS3, MS4, MS7, MS10, MS12, MS17, MS18, MS19	649
88295	1	SNP (transition)	G -> A	n.a.	EBNA-3B/EBNA-3C CDS	2139	CCG -> CCA	13	None	<1.0E-350	C4, C9, MS3, MS4, MS7, MS12, MS17	749
88364	1	SNP (transition)	C -> T	n.a.	EBNA-3B/EBNA-3C CDS	2208	GAC -> GAT	12	None	2.5E-253	C4, C9, MS3, MS4, MS7, MS12, MS17	365
88375	1	SNP (transversion)	A -> C	Q -> P	EBNA-3B/EBNA-3C CDS	2219	CAA -> CCA	12	Substitution	2.0E-185	C4, C9, MS3, MS4, MS7, MS12, MS17	269
88414	1	SNP (transversion)	C -> A	P -> Q	EBNA-3B/EBNA-3C CDS	2258	CCG -> CAG	12	Substitution	9.2E-238	C9, MS3, MS4, MS7, MS12, MS17	400		Yes
88453	1	SNP (transversion)	C -> A	P -> Q	EBNA-3B/EBNA-3C CDS	2297	CCG -> CAG	11	Substitution	7.3E-186	C9, MS3, MS4, MS7, MS12, MS17	314		Yes
88458	1	SNP (transversion)	C -> G	P -> A	EBNA-3B/EBNA-3C CDS	2302	CCC -> GCC	11	Substitution	1.0E-191	C14, MS1, MS3, MS4, MS7, MS10, MS12, MS17, MS18, MS19	192		Yes
88492	1	SNP (transversion)	C -> A	P -> Q	EBNA-3B/EBNA-3C CDS	2336	CCG -> CAG	11	Substitution	2.6E-84	C4, C9, MS3, MS4, MS7, MS12, MS17	123		Yes
88499	1	SNP (transition)	C -> T	n.a.	EBNA-3B/EBNA-3C CDS	2343	GCC -> GCT	11	None	2.9E-59	C4, C9, MS3, MS4, MS7, MS12	102
88501	1	SNP (transversion)	A -> C	H -> P	EBNA-3B/EBNA-3C CDS	2345	CAC -> CCC	11	Substitution	1.3E-83	C4, C9, MS3, MS4, MS7, MS12, MS17	122
88503	1	SNP (transition)	G -> A	G -> R	EBNA-3B/EBNA-3C CDS	2347	GGG -> AGG	11	Substitution	5.2E-71	C4, C9, MS3, MS4, MS7, MS12, MS17	105
88604	1	SNP (transition)	T -> C	n.a.	EBNA-3B/EBNA-3C CDS	2448	CCT -> CCC	12	None	1.6E-311	C4, C9, C14, MS1, MS3, MS4, MS7, MS10, MS12, MS17, MS18, MS19	259
88617	1	SNP (transition)	A -> G	T -> A	EBNA-3B/EBNA-3C CDS	2461	ACC -> GCC	12	Substitution	1.0E-226	C4, C9, MS3, MS4, MS7, MS12, MS17	328
88674	1	SNP (transversion)	G -> T	A -> S	EBNA-3B/EBNA-3C CDS	2518	GCA -> TCA	13	Substitution	1.3E-87	C1, C14, MS10, MS18, MS19	180
88880	1	SNP (transition)	T -> C	n.a.	EBNA-3B/EBNA-3C CDS	2724	TGT -> TGC	12	None	<1.0E-350	C4, C9, C14, MS1, MS3, MS4, MS7, MS10, MS12, MS17, MS18, MS19	1321
88917	1	SNP (transversion)	G -> T	A -> S	EBNA-3B/EBNA-3C CDS	2761	GCC -> TCC	12	Substitution	<1.0E-350	C14, MS10, MS18, MS19	1003
89009	1	SNP (transition)	T -> C	n.a.	EBNA-3B/EBNA-3C CDS	2853	CCT -> CCC	12	None	<1.0E-350	C4, C9, C14, MS1, MS3, MS4, MS7, MS10, MS12, MS17, MS18, MS19	527
89088	1	SNP (transversion)	G -> T	A -> S	EBNA-3B/EBNA-3C CDS	2932	GCG -> TCG	12	Substitution	<1.0E-350	C4, C9, MS3, MS4, MS7, MS12, MS17	736
89694	1	SNP (transversion)	T -> A	n.a.	BZLF2 CDS	135	GTA -> GTT	12	None	3.1E-239	C14, MS1, MS18, MS19	604
89845	1	SNP (transversion)	A -> T	n.a.	not annotated	n.a.	n.a.	12		<1.0E-350	C4, C14, MS3, MS4, MS7, MS12, MS17, MS18	527
90044	1	SNP (transversion)	C -> A	A -> S	BZLF1 CDS	616	GCC -> TCC	12	Substitution	<1.0E-350	C4, C14, MS3, MS4, MS7, MS12, MS17, MS18	650
90119	1	SNP (transversion)	C -> A	n.a.	not annotated	n.a.	n.a.	10		<1.0E-350	C4, MS3, MS4, MS7, MS12	836
90126	1	SNP (transversion)	G -> C	n.a.	not annotated	n.a.	n.a.	10		2.8E-89	C14, MS18	451
90159	1	SNP (transversion)	T -> A	Q -> H	BZLF1 CDS	585	CAA -> CAT	12	Substitution	8.7E-118	C14, MS18	594
90321	1	SNP (transversion)	A -> T	n.a.	not annotated	n.a.	n.a.	11		<1.0E-350	C4, C9, MS1, MS3, MS4, MS7, MS10, MS12, MS17, MS18, MS19	417		Yes
90333	1	SNP (transversion)	G -> T	n.a.	not annotated	n.a.	n.a.	12		1.5E-296	C4, MS3, MS4, MS7, MS12, MS17	498		Yes
90431	1	SNP (transition)	A -> G	V -> A	BZLF1 CDS	437	GTT -> GCT	13	Substitution	4.5E-189	C14, MS1, MS18	636
91271	1	SNP (transition)	C -> T	S -> N	BRLF1 CDS	1625	AGC -> AAC	11	Substitution	<1.0E-350	C4, C14, MS1, MS3, MS4, MS7, MS12, MS17, MS18	641
91273	1	SNP (transition)	C -> T	n.a.	BRLF1 CDS	1623	CTG -> CTA	12	None	<1.0E-350	C4, MS1, MS3, MS4, MS7, MS12, MS17	725
91366	1	SNP (transition)	T -> C	n.a.	BRLF1 CDS	1530	GAA -> GAG	10	None	<1.0E-350	C4, C14, MS1, MS3, MS4, MS7, MS12, MS18	466
91440	1	SNP (transition)	G -> A	P -> S	BRLF1 CDS	1456	CCG -> TCG	12	Substitution	5.0E-260	C9, MS1, MS10, MS19	655
91444	1	SNP (transition)	T -> C	n.a.	BRLF1 CDS	1452	CCA -> CCG	12	None	<1.0E-350	C4, C9, MS3, MS4, MS7, MS10, MS12, MS17, MS19	897
91461	1	SNP (transition)	C -> T	V -> I	BRLF1 CDS	1435	GTC -> ATC	12	Substitution	1.2E-251	C9, MS1, MS10, MS19	635
91462	1	SNP (transversion)	C -> A	n.a.	BRLF1 CDS	1434	CCG -> CCT	12	None	1.2E-239	C9, MS1, MS10, MS19	604
91684	1	SNP (transversion)	G -> T	n.a.	BRLF1 CDS	1212	ACC -> ACA	12	None	1.1E-199	C1, C4, C9, MS1, MS3, MS4, MS7, MS12, MS19	223
91766	1	SNP (transversion)	G -> T	A -> E	BRLF1 CDS	1130	GCG -> GAG	13	Substitution	<1.0E-350	C1, C4, C9, C14, MS1, MS3, MS4, MS7, MS10, MS12, MS17, MS18, MS19	555
92027	1	SNP (transversion)	G -> T	A -> D	BRLF1 CDS	869	GCC -> GAC	13	Substitution	1.8E-47	C1, MS10, MS19	164
92233	1	SNP (transition)	A -> G	n.a.	BRLF1 CDS	663	GTT -> GTC	12	None	<1.0E-350	C4, C9, MS3, MS4, MS7, MS12, MS17	778
92251	1	SNP (transversion)	G -> T	n.a.	BRLF1 CDS	645	GGC -> GGA	12	None	<1.0E-350	C4, C9, MS3, MS4, MS7, MS12, MS17	784
92392	1	SNP (transition)	G -> A	n.a.	BRLF1 CDS	504	TCC -> TCT	12	None	<1.0E-350	C4, C9, MS3, MS4, MS7, MS12, MS17	468
92623	1	SNP (transition)	A -> G	n.a.	BRLF1 CDS	273	GCT -> GCC	12	None	<1.0E-350	C4, C9, MS1, MS3, MS4, MS7, MS12, MS17	932
93469	1	SNP (transition)	G -> A	n.a.	BRRF1 CDS	576	GCG -> GCA	11	None	1.0E-264	C4, C9, MS1, MS3, MS4, MS7, MS10, MS12, MS17, MS18, MS19	240
93894	1	SNP (transversion)	G -> T	n.a.	not annotated	n.a.	n.a.	13		<1.0E-350	C1, C4, C9, C14, MS1, MS3, MS4, MS7, MS10, MS12, MS17, MS18, MS19	932
94289	1	SNP (transversion)	G -> T	n.a.	BRRF2 CDS	276	ACG -> ACT	13	None	1.8E-259	MS3, MS7, MS12, MS17	655	MS only
94343	1	SNP (transition)	A -> G	n.a.	BRRF2 CDS	330	ACA -> ACG	13	None	<1.0E-350	C1, C4, C9, MS1, MS3, MS4, MS7, MS10, MS12, MS17	655
94601	1	SNP (transition)	C -> T	n.a.	BRRF2 CDS	588	CAC -> CAT	12	None	<1.0E-350	C4, C9, MS1, MS3, MS4, MS7, MS10, MS12, MS17	619
94733	1	SNP (transition)	C -> T	n.a.	BRRF2 CDS	720	CTC -> CTT	13	None	<1.0E-350	C1, C4, C9, MS1, MS3, MS4, MS7, MS10, MS12, MS17	517
94784	1	SNP (transition)	A -> G	n.a.	BRRF2 CDS	771	GAA -> GAG	11	None	<1.0E-350	C4, C9, MS1, MS3, MS4, MS7, MS12, MS17	650
94841	1	SNP (transition)	G -> A	n.a.	BRRF2 CDS	828	CCG -> CCA	12	None	<1.0E-350	C4, C9, MS1, MS3, MS4, MS7, MS10, MS12, MS17	433
94866	1	SNP (transversion)	C -> A	Q -> K	BRRF2 CDS	853	CAA -> AAA	13	Substitution	<1.0E-350	C1, C4, C9, MS1, MS3, MS4, MS7, MS10, MS12, MS17	339
94901	1	SNP (transversion)	T -> G	n.a.	BRRF2 CDS	888	GTT -> GTG	13	None	<1.0E-350	C1, C4, C9, MS1, MS3, MS4, MS7, MS10, MS12, MS17	369
94951	1	SNP (transition)	A -> G	H -> R	BRRF2 CDS	938	CAT -> CGT	12	Substitution	<1.0E-350	C1, C9, C14, MS1, MS3, MS4, MS7, MS10, MS12, MS17, MS18, MS19	337
94980	1	SNP (transversion)	C -> A	n.a.	BRRF2 CDS	967	CGG -> AGG	11	None	6.6E-285	C9, MS1, MS3, MS4, MS7, MS10, MS12, MS17	359
94987	1	SNP (transition)	C -> T	S -> L	BRRF2 CDS	974	TCG -> TTG	12	Substitution	1.3E-259	C9, MS3, MS4, MS7, MS10, MS12, MS17	375
94999	1	SNP (transition)	C -> T	P -> L	BRRF2 CDS	986	CCG -> CTG	12	Substitution	5.0E-96	C1, C14, MS18, MS19	246
95012	1	SNP (transition)	C -> T	n.a.	BRRF2 CDS	999	CGC -> CGT	12	None	2.0E-296	C9, MS1, MS3, MS4, MS7, MS10, MS12, MS17	374
95091	1	SNP (transition)	A -> G	T -> A	BRRF2 CDS	1078	ACC -> GCC	12	Substitution	1.2E-75	C1, C14, MS18, MS19	195
95147	1	SNP (transition)	C -> T	n.a.	BRRF2 CDS	1134	GCC -> GCT	9	None	5.3E-15	C1, MS18, MS19	55
95157	1	SNP (transition)	C -> T	R -> C	BRRF2 CDS	1144	CGC -> TGC	8	Substitution	1.0E-60	C1, MS3, MS4, MS7, MS12, MS17, MS18	88
95178	1	SNP (transversion)	C -> A	H -> N	BRRF2 CDS	1165	CAC -> AAC	6	Substitution	1.9E-32	C1, MS3, MS7, MS12, MS17	65
95182	1	SNP (transition)	T -> C	L -> S	BRRF2 CDS	1169	TTA -> TCA	7	Substitution	7.0E-45	C1, C9, MS3, MS7, MS12, MS17	75
95187	1	SNP (transversion)	A -> C	K -> Q	BRRF2 CDS	1174	AAG -> CAG	7	Substitution	1.3E-61	C1, C9, MS1, MS3, MS7, MS12, MS17	88
95202	1	SNP (transition)	T -> C	S -> P	BRRF2 CDS	1189	TCC -> CCC	7	Substitution	6.6E-28	C9, MS7, MS17, MS18, MS19	57
95248	1	SNP (transversion)	C -> A	S -> Y	BRRF2 CDS	1235	TCC -> TAC	9	Substitution	2.1E-35	C14, MS18, MS19	123
95265	1	SNP (transition)	T -> C	C -> R	BRRF2 CDS	1252	TGC -> CGC	11	Substitution	1.1E-122	C4, C9, C14, MS3, MS4, MS7, MS12, MS17, MS18, MS19	123
95302	1	SNP (transition)	T -> C	F -> S	BRRF2 CDS	1289	TTT -> TCT	12	Substitution	6.3E-320	C4, C9, C14, MS1, MS3, MS4, MS7, MS10, MS12, MS17, MS18, MS19	266
95394	1	SNP (transversion)	A -> C	K -> Q	BRRF2 CDS	1381	AAG -> CAG	13	Substitution	<1.0E-350	C4, C9, MS3, MS4, MS7, MS12, MS17	907
95401	1	SNP (transversion)	A -> C	D -> A	BRRF2 CDS	1388	GAC -> GCC	13	Substitution	<1.0E-350	C1, C4, C9, C14, MS1, MS3, MS4, MS7, MS10, MS12, MS17, MS18, MS19	805
95435	1	SNP (transition)	C -> T	n.a.	BRRF2 CDS	1422	GAC -> GAT	13	None	<1.0E-350	C1, C4, C9, C14, MS1, MS3, MS4, MS7, MS10, MS12, MS17, MS18, MS19	1121
95459	1	SNP (transition)	G -> A	n.a.	BRRF2 CDS	1446	CGG -> CGA	13	None	<1.0E-350	C4, C9, MS3, MS4, MS7, MS10, MS12, MS17	1590
95468	1	SNP (transition)	C -> T	n.a.	BRRF2 CDS	1455	TCC -> TCT	13	None	<1.0E-350	C1, C14, MS18, MS19	840
95676	1	SNP (transition)	G -> A	n.a.	EBNA-1 CDS	15	GGG -> GGA	13	None	<1.0E-350	C4, C9, MS3, MS4, MS7, MS10, MS12, MS17	773
95707	1	SNP (transversion)	G -> C	E -> Q	EBNA-1 CDS	46	GAG -> CAG	13	Substitution	<1.0E-350	C4, C9, MS3, MS4, MS7, MS10, MS12, MS17	880
95714	1	SNP (transition)	G -> A	G -> E	EBNA-1 CDS	53	GGA -> GAA	13	Substitution	<1.0E-350	C4, C9, MS3, MS4, MS7, MS10, MS12, MS17	921
95733	1	SNP (transversion)	A -> C	E -> D	EBNA-1 CDS	72	GAA -> GAC	13	Substitution	<1.0E-350	C4, C9, MS3, MS4, MS7, MS10, MS12, MS17	946
95740	1	SNP (transition)	G -> A	G -> S	EBNA-1 CDS	79	GGC -> AGC	13	Substitution	<1.0E-350	C4, C9, MS3, MS4, MS7, MS10, MS12, MS17	942
95769	1	SNP (transversion)	T -> G	n.a.	EBNA-1 CDS	108	GGT -> GGG	13	None	<1.0E-350	C4, C9, MS3, MS4, MS7, MS10, MS12, MS17	983
95829	1	SNP (transition)	C -> T	n.a.	EBNA-1 CDS	168	GCC -> GCT	13	None	<1.0E-350	C4, C9, MS3, MS4, MS7, MS10, MS12, MS17	707
95914	1	SNP (transition)	A -> G	T -> A	EBNA-1 CDS	253	ACC -> GCC	13	Substitution	<1.0E-350	C4, C9, MS3, MS4, MS7, MS10, MS12, MS17	426
95922	1	SNP (transversion)	T -> A	n.a.	EBNA-1 CDS	261	GGT -> GGA	13	None	6.6E-178	C1, C14, MS19	598
95926	1	SNP (transition)	A -> G	T -> A	EBNA-1 CDS	265	ACA -> GCA	13	Substitution	3.5E-177	C1, C14, MS19	596
95946	1	SNP (transition)	G -> A	n.a.	EBNA-1 CDS	285	GCG -> GCA	13	None	<1.0E-350	C4, C14, MS1, MS3, MS4, MS7, MS10, MS12, MS17, MS18, MS19	604		Yes
96021	1	SNP (transition)	G -> A	n.a.	EBNA-1 CDS	360	GGG -> GGA	13	None	2.3E-156	C1, C14, MS10	527		Yes
96023	1	SNP (transversion)	C -> G	A -> G	EBNA-1 CDS	362	GCA -> GGA	13	Substitution	<1.0E-350	C4, MS3, MS7, MS10, MS12, MS17	1170		Yes
96077	1	SNP (transversion)	C -> G	A -> G	EBNA-1 CDS	416	GCA -> GGA	13	Substitution	<1.0E-350	C1, C4, C9, MS4, MS7, MS10, MS17, MS18, MS19	642		Yes
96158	1	SNP (transversion)	C -> G	A -> G	EBNA-1 CDS	497	GCA -> GGA	13	Substitution	1.2E-183	C4, MS1, MS3, MS7, MS10, MS12, MS17, MS19	232		Yes
96239	1	SNP (transversion)	C -> G	A -> G	EBNA-1 CDS	578	GCA -> GGA	13	Substitution	1.3E-70	MS3, MS7, MS10, MS12	182	MS only	Yes
96243	1	SNP (transition)	A -> G	n.a.	EBNA-1 CDS	582	GGA -> GGG	13	None	<1.0E-350	C4, MS12, MS17	1187		Yes
96272	1	SNP (transversion)	C -> G	A -> G	EBNA-1 CDS	611	GCA -> GGA	13	Substitution	2.3E-321	C4, C14, MS17	1077		Yes
96402	1	SNP (transversion)	A -> T	n.a.	EBNA-1 CDS	741	GCA -> GCT	13	None	<1.0E-350	MS7, MS10, MS12, MS17	1703	MS only	Yes
96417	1	SNP (transition)	G -> A	n.a.	EBNA-1 CDS	756	GGG -> GGA	13	None	5.7E-118	C4, C9, MS4	399		Yes
96426	1	SNP (transversion)	A -> T	n.a.	EBNA-1 CDS	765	GCA -> GCT	13	None	<1.0E-350	MS3, MS7, MS12, MS17, MS19	1696	MS only	Yes
96441	1	SNP (transversion)	G -> T	n.a.	EBNA-1 CDS	780	GGG -> GGT	12	None	2.8E-127	MS1, MS4, MS7	428	MS only	Yes
96444	1	SNP (transition)	A -> G	n.a.	EBNA-1 CDS	783	GCA -> GCG	13	None	1.7E-130	C1, MS7, MS10	441		Yes
96467	1	SNP (transversion)	C -> G	A -> G	EBNA-1 CDS	806	GCA -> GGA	13	Substitution	4.9E-232	C4, C9, MS7, MS17	585		Yes
96492	1	SNP (transition)	G -> A	n.a.	EBNA-1 CDS	831	GGG -> GGA	13	None	<1.0E-350	MS1, MS3, MS4, MS12	943	MS only	Yes
96510	1	SNP (transition)	G -> A	n.a.	EBNA-1 CDS	849	GGG -> GGA	13	None	<1.0E-350	MS1, MS4, MS10, MS12	1069	MS only	Yes
96519	1	SNP (transition)	G -> A	n.a.	EBNA-1 CDS	858	GGG -> GGA	13	None	<1.0E-350	MS1, MS3, MS10, MS12	1018	MS only	Yes
96543	1	SNP (transition)	G -> A	n.a.	EBNA-1 CDS	882	GGG -> GGA	13	None	3.5E-87	C1, MS3, MS17	297		Yes
96545	1	SNP (transversion)	C -> G	A -> G	EBNA-1 CDS	884	GCA -> GGA	13	Substitution	7.0E-83	C1, MS3, MS12	279		Yes
96546	1	SNP (transition)	A -> G	n.a.	EBNA-1 CDS	885	GCA -> GCG	13	None	1.4E-59	C4, MS1, MS4	203		Yes
96549	1	SNP (transition)	A -> G	n.a.	EBNA-1 CDS	888	GGA -> GGG	13	None	5.5E-51	C1, MS3	261		Yes
96567	1	SNP (transversion)	G -> T	n.a.	EBNA-1 CDS	906	GGG -> GGT	13	None	4.9E-80	C4, C9, MS12, MS17	205		Yes
96570	1	SNP (transition)	A -> G	n.a.	EBNA-1 CDS	909	GCA -> GCG	13	None	9.0E-72	C4, C9, MS12	245		Yes
96575	1	SNP (transversion)	C -> G	A -> G	EBNA-1 CDS	914	GCA -> GGA	13	Substitution	3.0E-224	MS3, MS17, MS19	752	MS only	Yes
96582	1	SNP (transition)	G -> A	n.a.	EBNA-1 CDS	921	GGG -> GGA	13	None	<1.0E-350	C9, MS3, MS4, MS12, MS17	1047		Yes
96584	1	SNP (transversion)	C -> G	A -> G	EBNA-1 CDS	923	GCA -> GGA	13	Substitution	<1.0E-350	C4, C9, MS3, MS4, MS7, MS12, MS17	1118		Yes
96684	1	SNP (transition)	T -> C	n.a.	EBNA-1 CDS	1023	GGT -> GGC	13	None	<1.0E-350	C1, C14, MS18, MS19	1115
96792	1	SNP (transversion)	A -> T	n.a.	EBNA-1 CDS	1131	GGA -> GGT	13	None	<1.0E-350	C1, C4, C9, C14, MS1, MS3, MS4, MS7, MS10, MS12, MS17, MS18, MS19	662
96946	1	SNP (transition)	G -> A	V -> M	EBNA-1 CDS	1285	GTG -> ATG	12	Substitution	<1.0E-350	C4, C9, MS1, MS3, MS4, MS7, MS10, MS12, MS17	455
96976	1	SNP (transition)	G -> A	A -> T	EBNA-1 CDS	1315	GCA -> ACA	12	Substitution	1.1E-145	C14, MS18, MS19	491
97088	1	SNP (transversion)	C -> A	P -> Q	EBNA-1 CDS	1427	CCG -> CAG	12	Substitution	<1.0E-350	C4, C9, MS1, MS3, MS4, MS7, MS10, MS12, MS17	868
97120	1	SNP (transition)	G -> A	A -> T	EBNA-1 CDS	1459	GCT -> ACT	12	Substitution	<1.0E-350	C4, C9, MS1, MS3, MS4, MS7, MS10, MS12, MS17	641
97135	1	SNP (transversion)	A -> T	S -> C	EBNA-1 CDS	1474	AGT -> TGT	12	Substitution	<1.0E-350	C4, C9, MS1, MS3, MS4, MS7, MS10, MS12, MS17	728
97158	1	SNP (transition)	C -> T	n.a.	EBNA-1 CDS	1497	GAC -> GAT	12	None	<1.0E-350	C4, C9, MS1, MS3, MS4, MS7, MS10, MS12, MS17	646
97158	1	SNP (transversion)	C -> A	D -> E	EBNA-1 CDS	1497	GAC -> GAA	12	Substitution	1.4E-155	C14, MS18, MS19	524
97221	1	SNP (transversion)	A -> C	n.a.	EBNA-1 CDS	1560	CTA -> CTC	11	None	<1.0E-350	C4, C9, MS1, MS3, MS4, MS7, MS10, MS12, MS17	394
97232	1	SNP (transition)	C -> T	T -> I	EBNA-1 CDS	1571	ACT -> ATT	12	Substitution	1.0E-297	C4, C9, MS1, MS3, MS4, MS7, MS10, MS12, MS17	330
97320	1	SNP (transition)	G -> A	n.a.	EBNA-1 CDS	1659	CCG -> CCA	12	None	<1.0E-350	C4, C9, C14, MS1, MS3, MS4, MS7, MS10, MS12, MS17, MS18, MS19	358
97350	1	SNP (transversion)	G -> T	M -> I	EBNA-1 CDS	1689	ATG -> ATT	13	Substitution	<1.0E-350	C4, C9, MS1, MS3, MS4, MS7, MS10, MS12, MS17	591
97382	1	SNP (transversion)	T -> G	V -> G	EBNA-1 CDS	1721	GTT -> GGT	13	Substitution	<1.0E-350	C4, C9, MS1, MS3, MS4, MS7, MS10, MS12, MS17	860
97414	1	SNP (transversion)	A -> C	T -> P	EBNA-1 CDS	1753	ACA -> CCA	12	Substitution	<1.0E-350	C4, C9, MS1, MS3, MS4, MS7, MS10, MS12, MS17	924
97423	1	SNP (transversion)	G -> C	A -> P	EBNA-1 CDS	1762	GCT -> CCT	12	Substitution	8.8E-154	C14, MS18, MS19	518
97442	1	SNP (transition)	G -> A	R -> K	EBNA-1 CDS	1781	AGG -> AAG	12	Substitution	<1.0E-350	C4, C9, C14, MS1, MS3, MS4, MS7, MS10, MS12, MS17, MS18, MS19	785
97445	1	SNP (transition)	T -> C	V -> A	EBNA-1 CDS	1784	GTG -> GCG	12	Substitution	<1.0E-350	C4, C9, MS1, MS3, MS4, MS7, MS10, MS12, MS17	797
97698	1	SNP (transition)	T -> C	I -> T	BKRF2 CDS	29	ATC -> ACC	12	Substitution	<1.0E-350	C4, C9, MS1, MS3, MS4, MS7, MS10, MS12, MS17	659
98262	1	SNP (transition)	A -> G	n.a.	BKRF3 CDS	198	CCA -> CCG	13	None	5.1E-300	C4, C9, MS3, MS4, MS7, MS10, MS12, MS17	379
98397	1	SNP (transition)	T -> C	n.a.	BKRF3 CDS	333	GTT -> GTC	12	None	7.8E-215	C4, C9, MS3, MS4, MS7, MS10, MS12, MS17	272
98439	1	SNP (transition)	C -> T	n.a.	BKRF3 CDS	375	AGC -> AGT	11	None	8.3E-137	C9, MS3, MS4, MS7, MS10, MS12, MS17	199
98448	1	SNP (transversion)	G -> C	E -> D	BKRF3 CDS	384	GAG -> GAC	11	Substitution	1.3E-104	MS3, MS4, MS7, MS10, MS12, MS17	177	MS only
98982	1	SNP (transition)	A -> G	D -> G	BKRF4 CDS	137	GAC -> GGC	13	Substitution	2.9E-178	C14, MS1, MS18	600
99851	1	SNP (transition)	T -> C	n.a.	BBLF4 CDS	2121	AAA -> AAG	13	None	<1.0E-350	C1, C4, C9, C14, MS1, MS3, MS4, MS7, MS10, MS12, MS17, MS18, MS19	682
100079	1	SNP (transition)	C -> T	n.a.	BBLF4 CDS	1893	CTG -> CTA	13	None	<1.0E-350	C4, C9, MS3, MS4, MS7, MS12, MS17	1369
100433	1	SNP (transversion)	T -> G	n.a.	BBLF4 CDS	1539	GGA -> GGC	12	None	3.5E-117	C14, MS1, MS18	396
100589	1	SNP (transition)	C -> T	n.a.	BBLF4 CDS	1383	TCG -> TCA	13	None	<1.0E-350	C1, C4, C9, C14, MS1, MS3, MS4, MS7, MS10, MS12, MS17, MS18, MS19	580
100601	1	SNP (transversion)	G -> C	n.a.	BBLF4 CDS	1371	GTC -> GTG	13	None	<1.0E-350	C1, C4, C9, C14, MS1, MS3, MS4, MS7, MS10, MS12, MS17, MS18, MS19	627
100640	1	SNP (transition)	G -> A	n.a.	BBLF4 CDS	1332	GAC -> GAT	12	None	<1.0E-350	C1, C9, C14, MS1, MS3, MS4, MS7, MS10, MS12, MS17, MS18, MS19	674
100652	1	SNP (transversion)	G -> T	n.a.	BBLF4 CDS	1320	GGC -> GGA	12	None	<1.0E-350	C1, C9, C14, MS1, MS3, MS4, MS7, MS10, MS12, MS17, MS18, MS19	734
100748	1	SNP (transversion)	C -> A	n.a.	BBLF4 CDS	1224	GGG -> GGT	12	None	<1.0E-350	C1, C4, C9, C14, MS1, MS3, MS4, MS7, MS12, MS17, MS18, MS19	406
100777	1	SNP (transition)	G -> A	P -> S	BBLF4 CDS	1195	CCC -> TCC	12	Substitution	1.3E-259	C4, C9, MS3, MS4, MS7, MS12, MS17	375
100834	1	SNP (transition)	C -> T	D -> N	BBLF4 CDS	1138	GAT -> AAT	12	Substitution	1.4E-26	C1, MS10, MS19	94
100841	1	SNP (transition)	G -> A	n.a.	BBLF4 CDS	1131	ACC -> ACT	12	None	1.5E-273	C1, C9, MS1, MS3, MS4, MS7, MS10, MS12, MS17, MS18, MS19	249
100852	1	SNP (transition)	C -> T	A -> T	BBLF4 CDS	1120	GCG -> ACG	12	Substitution	1.3E-210	C4, C9, MS3, MS4, MS7, MS12, MS17	304
100856	1	SNP (transition)	A -> G	n.a.	BBLF4 CDS	1116	CGT -> CGC	12	None	3.0E-314	C1, C9, MS1, MS3, MS4, MS7, MS10, MS12, MS17, MS18, MS19	287
100883	1	SNP (transition)	G -> A	n.a.	BBLF4 CDS	1089	GCC -> GCT	12	None	2.8E-95	C14, MS1, MS18	324
100886	1	SNP (transition)	A -> G	n.a.	BBLF4 CDS	1086	CAT -> CAC	12	None	<1.0E-350	C1, C9, C14, MS1, MS3, MS4, MS7, MS10, MS12, MS17, MS18, MS19	328
100957	1	SNP (transition)	C -> T	A -> T	BBLF4 CDS	1015	GCG -> ACG	13	Substitution	<1.0E-350	C1, C4, C9, C14, MS1, MS3, MS4, MS7, MS10, MS12, MS17, MS18, MS19	394
101213	1	SNP (transversion)	G -> T	n.a.	BBLF4 CDS	759	TCC -> TCA	13	None	5.7E-151	C14, MS1, MS18	509
101240	1	SNP (transversion)	A -> C	n.a.	BBLF4 CDS	732	TCT -> TCG	13	None	9.0E-183	C14, MS1, MS18	615
101276	1	SNP (transversion)	G -> T	n.a.	BBLF4 CDS	696	CGC -> CGA	13	None	1.1E-234	C14, MS1, MS18	788
101291	1	SNP (transition)	A -> G	n.a.	BBLF4 CDS	681	CGT -> CGC	13	None	<1.0E-350	C1, C4, C9, C14, MS1, MS3, MS4, MS7, MS10, MS12, MS17, MS18, MS19	993
101405	1	SNP (transversion)	G -> C	H -> Q	BBLF4 CDS	567	CAC -> CAG	11	Substitution	1.5E-75	C14, MS1, MS10, MS18, MS19	155
101453	1	SNP (transversion)	G -> T	n.a.	BBLF4 CDS	519	CTC -> CTA	10	None	8.4E-76	C4, C9, MS3, MS7, MS12, MS17	130
101477	1	SNP (transition)	G -> A	n.a.	BBLF4 CDS	495	TTC -> TTT	10	None	4.8E-133	C4, C9, MS3, MS4, MS7, MS12, MS17	193
101549	1	SNP (transition)	G -> A	n.a.	BBLF4 CDS	423	GCC -> GCT	11	None	<1.0E-350	C4, C9, C14, MS1, MS3, MS4, MS7, MS12, MS17, MS18, MS19	328
101803	1	SNP (transversion)	G -> T	L -> I	BBLF4 CDS	169	CTC -> ATC	13	Substitution	<1.0E-350	C4, C9, MS3, MS4, MS7, MS12, MS17	486
101807	1	SNP (transition)	C -> T	n.a.	BBLF4 CDS	165	CCG -> CCA	13	None	1.7E-144	C1, C14, MS1, MS10, MS18, MS19	246
101828	1	SNP (transversion)	C -> A	n.a.	BBLF4 CDS	144	ACG -> ACT	12	None	<1.0E-350	C4, C9, C14, MS1, MS3, MS4, MS7, MS10, MS12, MS17, MS18, MS19	386
101862	1	SNP (transition)	C -> T	R -> K	BBLF4 CDS	110	AGG -> AAG	12	Substitution	<1.0E-350	C4, C9, C14, MS1, MS3, MS4, MS7, MS10, MS12, MS17, MS18, MS19	345
101954	1	SNP (transition)	C -> T	n.a.	BBLF4 CDS	18	AGG -> AGA	8	None	5.6E-44	C4, C9, MS3, MS7, MS12	90
101954	1	SNP (transition)	C -> T	n.a.	BBRF1 CDS	39	GCC -> GCT	8	None	5.6E-44	C4, C9, MS3, MS7, MS12	90
101978	1	SNP (transversion)	T -> G	n.a.	BBRF1 CDS	63	GTT -> GTG	12	None	6.3E-206	C4, C9, C14, MS1, MS3, MS4, MS7, MS10, MS12, MS17, MS18, MS19	172
102035	1	SNP (transition)	C -> T	n.a.	BBRF1 CDS	120	TAC -> TAT	12	None	<1.0E-350	C4, C14, MS1, MS3, MS4, MS7, MS10, MS12, MS17, MS18, MS19	354
102068	1	SNP (transition)	C -> T	n.a.	BBRF1 CDS	153	CGC -> CGT	12	None	<1.0E-350	C4, C9, C14, MS1, MS3, MS4, MS7, MS10, MS12, MS17, MS18, MS19	386
102392	1	SNP (transversion)	C -> G	n.a.	BBRF1 CDS	477	ACC -> ACG	11	None	2.5E-194	C4, MS3, MS4, MS7, MS12	393
102404	1	SNP (transition)	C -> T	n.a.	BBRF1 CDS	489	CAC -> CAT	13	None	2.7E-230	C4, MS3, MS4, MS7, MS12, MS17	389
102502	1	SNP (transition)	A -> G	K -> R	BBRF1 CDS	587	AAG -> AGG	13	Substitution	<1.0E-350	C1, C4, C9, C14, MS1, MS3, MS4, MS7, MS10, MS12, MS17, MS18, MS19	1027
102587	1	SNP (transition)	T -> C	n.a.	BBRF1 CDS	672	TAT -> TAC	13	None	<1.0E-350	C1, C4, C9, C14, MS1, MS3, MS4, MS7, MS10, MS12, MS17, MS18, MS19	620
102830	1	SNP (transition)	A -> G	n.a.	BBRF1 CDS	915	TCA -> TCG	13	None	2.9E-166	C14, MS18, MS19	560
102851	1	SNP (transition)	G -> A	n.a.	BBRF1 CDS	936	AAG -> AAA	13	None	1.8E-164	C14, MS18, MS19	555
102914	1	SNP (transversion)	G -> T	n.a.	BBRF1 CDS	999	GTG -> GTT	13	None	<1.0E-350	C4, C9, MS3, MS4, MS7, MS12, MS17	679
102989	1	SNP (transition)	A -> G	n.a.	BBRF1 CDS	1074	ACA -> ACG	13	None	4.5E-227	C14, MS1, MS18, MS19	574
102995	1	SNP (transition)	A -> G	n.a.	BBRF1 CDS	1080	GCA -> GCG	13	None	<1.0E-350	C1, C4, C9, C14, MS1, MS3, MS4, MS7, MS10, MS12, MS17, MS18, MS19	568
103334	1	SNP (transition)	A -> G	n.a.	BBRF1 CDS	1419	CAA -> CAG	13	None	3.6E-212	C14, MS18, MS19	714
103640	1	SNP (transition)	G -> A	n.a.	BBRF1 CDS	1725	GCG -> GCA	12	None	2.0E-198	C14, MS1, MS18, MS19	502
103695	1	SNP (transition)	A -> G	n.a.	BBRF2 CDS	36	ACA -> ACG	12	None	7.8E-215	C14, MS1, MS18, MS19	543
103695	1	SNP (transition)	A -> G	T -> A	BBRF1 CDS	1780	ACG -> GCG	12	Substitution	7.8E-215	C14, MS1, MS18, MS19	543
104127	1	SNP (transition)	T -> C	n.a.	BBRF2 CDS	468	AAT -> AAC	13	None	<1.0E-350	C1, C4, C9, C14, MS3, MS4, MS7, MS10, MS12, MS17, MS18, MS19	374
104185	1	SNP (transversion)	G -> T	A -> S	BBRF2 CDS	526	GCC -> TCC	12	Substitution	6.6E-258	C1, C4, MS3, MS4, MS7, MS12, MS17	371
104292	1	SNP (transition)	C -> T	n.a.	BBRF2 CDS	633	ACC -> ACT	12	None	<1.0E-350	C4, C9, MS3, MS4, MS7, MS10, MS12, MS17	445
104550	1	SNP (transversion)	A -> C	I -> M	BBLF2/BBLF3 CDS	2073	ATT -> ATG	12	Substitution	<1.0E-350	C4, C9, C14, MS3, MS4, MS7, MS10, MS12, MS17, MS18, MS19	1264
104555	1	SNP (transition)	T -> C	T -> A	BBLF2/BBLF3 CDS	2068	ACC -> GCC	12	Substitution	<1.0E-350	C4, C9, C14, MS3, MS4, MS7, MS10, MS12, MS17, MS18, MS19	1279
104556	1	SNP (transition)	G -> A	n.a.	BBLF2/BBLF3 CDS	2067	TAC -> TAT	12	None	<1.0E-350	C4, C9, MS3, MS4, MS7, MS10, MS12, MS17	1347
104673	1	SNP (transition)	G -> A	n.a.	BBLF2/BBLF3 CDS	1950	GAC -> GAT	11	None	2.6E-84	C14, MS18, MS19	286
104904	1	SNP (transition)	A -> G	n.a.	BBLF2/BBLF3 CDS	1719	GTT -> GTC	12	None	1.4E-89	C14, MS18, MS19	304
105096	1	SNP (transition)	A -> G	n.a.	BBLF2/BBLF3 CDS	1527	GCT -> GCC	12	None	<1.0E-350	C4, C9, C14, MS3, MS4, MS7, MS12, MS17, MS18, MS19	524
105107	1	SNP (transversion)	T -> A	n.a.	not annotated	n.a.	n.a.	12		<1.0E-350	C4, C9, C14, MS3, MS4, MS7, MS12, MS17, MS18, MS19	553
105154	1	SNP (transition)	T -> C	n.a.	not annotated	n.a.	n.a.	11		<1.0E-350	C4, C9, C14, MS3, MS4, MS7, MS12, MS17, MS18, MS19	412
105221	1	SNP (transition)	T -> C	n.a.	not annotated	n.a.	n.a.	13		4.5E-311	C9, C14, MS3, MS4, MS7, MS12, MS17, MS18, MS19	349
105332	1	SNP (transition)	T -> C	n.a.	BBLF2/BBLF3 CDS	1419	CTA -> CTG	13	None	<1.0E-350	C4, C9, C14, MS1, MS3, MS4, MS7, MS12, MS17, MS18, MS19	809
105353	1	SNP (transversion)	G -> T	n.a.	BBLF2/BBLF3 CDS	1398	ACC -> ACA	13	None	<1.0E-350	C4, C9, C14, MS3, MS4, MS7, MS12, MS17, MS18, MS19	766
105572	1	SNP (transversion)	G -> C	D -> E	BBLF2/BBLF3 CDS	1179	GAC -> GAG	12	Substitution	3.5E-24	C4, MS17	126
105593	1	SNP (transversion)	G -> C	n.a.	BBLF2/BBLF3 CDS	1158	GGC -> GGG	12	None	3.5E-11	MS12, MS17	62	MS only
105596	1	SNP (transition)	T -> C	n.a.	BBLF2/BBLF3 CDS	1155	GAA -> GAG	11	None	1.1E-238	C4, C9, C14, MS1, MS3, MS4, MS7, MS12, MS18, MS19	240
105616	1	SNP (transition)	G -> A	R -> C	BBLF2/BBLF3 CDS	1135	CGC -> TGC	13	Substitution	4.3E-164	C4, C9, MS3, MS4, MS7, MS12, MS17	238
105695	1	SNP (transition)	G -> A	n.a.	BBLF2/BBLF3 CDS	1056	CTC -> CTT	12	None	5.0E-268	C4, C9, MS3, MS4, MS7, MS12, MS17	386
106025	1	SNP (transition)	A -> G	n.a.	BBLF2/BBLF3 CDS	726	CTT -> CTC	13	None	<1.0E-350	C4, C9, C14, MS1, MS3, MS4, MS7, MS12, MS17, MS18, MS19	469
106058	1	SNP (transition)	G -> A	n.a.	BBLF2/BBLF3 CDS	693	GAC -> GAT	12	None	<1.0E-350	C4, C14, MS3, MS4, MS7, MS12, MS17, MS18, MS19	423
106263	1	SNP (transition)	T -> C	E -> G	BBLF2/BBLF3 CDS	488	GAA -> GGA	12	Substitution	5.5E-113	C14, MS18, MS19	382
106273	1	SNP (transition)	T -> C	M -> V	BBLF2/BBLF3 CDS	478	ATG -> GTG	12	Substitution	<1.0E-350	C4, C9, C14, MS1, MS3, MS4, MS7, MS12, MS17, MS18, MS19	559
106399	1	SNP (transversion)	T -> G	n.a.	BBLF2/BBLF3 CDS	352	AGG -> CGG	12	None	<1.0E-350	C4, C9, C14, MS3, MS4, MS7, MS12, MS17, MS18, MS19	586
106688	1	SNP (transition)	A -> G	n.a.	BBLF2/BBLF3 CDS	63	GTT -> GTC	13	None	<1.0E-350	C1, C4, C9, C14, MS1, MS3, MS4, MS7, MS10, MS12, MS17, MS18, MS19	498
106715	1	SNP (transversion)	G -> C	n.a.	BBLF2/BBLF3 CDS	36	CGC -> CGG	13	None	<1.0E-350	C4, C9, C14, MS1, MS3, MS4, MS7, MS12, MS17, MS18, MS19	711
106727	1	SNP (transition)	G -> A	n.a.	BBLF2/BBLF3 CDS	24	AGC -> AGT	13	None	<1.0E-350	C4, C9, C14, MS3, MS4, MS7, MS12, MS17, MS18, MS19	717
107013	1	SNP (transversion)	T -> G	n.a.	BBRF3 CDS	165	CTT -> CTG	13	None	7.2E-248	C14, MS18, MS19	833
107223	1	SNP (transversion)	A -> C	n.a.	BBRF3 CDS	375	CCA -> CCC	12	None	1.0E-177	C4, C9, MS3, MS4, MS7, MS12, MS17	258
107223	1	SNP (transition)	A -> G	n.a.	BBRF3 CDS	375	CCA -> CCG	12	None	1.1E-55	C14, MS18, MS19	191
107644	1	SNP (transversion)	C -> A	L -> M	BBRF3 CDS	796	CTG -> ATG	12	Substitution	<1.0E-350	C4, C9, C14, MS3, MS4, MS7, MS12, MS17	695
108077	1	SNP (transversion)	A -> C	n.a.	not annotated	n.a.	n.a.	13		<1.0E-350	C4, C9, MS3, MS4, MS7, MS12, MS17	883
108283	1	SNP (transition)	A -> G	n.a.	not annotated	n.a.	n.a.	13		<1.0E-350	C14, MS18, MS19	1417
109340	1	SNP (transition)	T -> C	n.a.	BGLF5 CDS	714	GAA -> GAG	13	None	<1.0E-350	C14, MS1, MS18, MS19	1290
109917	1	SNP (transversion)	A -> T	F -> Y	BGLF5 CDS	137	TTT -> TAT	13	Substitution	<1.0E-350	C1, C4, C9, C14, MS1, MS3, MS4, MS7, MS10, MS12, MS17, MS18, MS19	1064
110033	1	SNP (transition)	G -> A	n.a.	BGLF5 CDS	21	CTC -> CTT	13	None	1.1E-120	C14, MS1, MS18, MS19	308
110478	1	SNP (transition)	C -> T	n.a.	BGLF4 CDS	849	TCG -> TCA	11	None	5.2E-125	MS1, MS10, MS18, MS19	318	MS only
111018	1	SNP (transversion)	G -> T	n.a.	BGLF4 CDS	309	CTC -> CTA	12	None	<1.0E-350	C4, C9, MS3, MS4, MS7, MS12, MS17	565
111150	1	SNP (transversion)	C -> A	n.a.	BGLF4 CDS	177	ACG -> ACT	13	None	4.5E-311	C14, MS1, MS18, MS19	783
111506	1	SNP (transition)	T -> C	H -> R	BGLF3.5 CDS	161	CAC -> CGC	13	Substitution	<1.0E-350	C1, C4, C9, C14, MS1, MS3, MS4, MS7, MS10, MS12, MS17, MS18, MS19	577
112088	1	SNP (transition)	T -> C	n.a.	BGLF3 CDS	564	AAA -> AAG	13	None	<1.0E-350	C1, C4, C9, C14, MS1, MS3, MS4, MS7, MS10, MS12, MS17, MS18, MS19	739
112100	1	SNP (transition)	C -> T	n.a.	BGLF3 CDS	552	GCG -> GCA	13	None	<1.0E-350	C1, C4, C9, C14, MS1, MS3, MS4, MS7, MS10, MS12, MS17, MS18, MS19	700
112112	1	SNP (transition)	G -> A	n.a.	BGLF3 CDS	540	TGC -> TGT	13	None	<1.0E-350	C1, C4, C9, C14, MS1, MS3, MS4, MS7, MS10, MS12, MS17, MS18, MS19	643
112127	1	SNP (transition)	G -> A	n.a.	BGLF3 CDS	525	TGC -> TGT	13	None	3.6E-170	MS1, MS18, MS19	573	MS only
112202	1	SNP (transversion)	T -> A	Q -> H	BGLF3 CDS	450	CAA -> CAT	12	Substitution	<1.0E-350	C4, C9, C14, MS1, MS3, MS4, MS7, MS10, MS12, MS17, MS18, MS19	706
112349	1	SNP (transversion)	A -> C	n.a.	BGLF3 CDS	303	GGT -> GGG	11	None	<1.0E-350	C9, C14, MS1, MS3, MS4, MS7, MS10, MS12, MS17, MS18, MS19	578
112388	1	SNP (transition)	G -> A	n.a.	BGLF3 CDS	264	AAC -> AAT	12	None	<1.0E-350	C4, C9, MS1, MS3, MS4, MS7, MS10, MS12, MS17, MS18, MS19	370
112703	1	SNP (transversion)	T -> G	n.a.	BGRF1/BDRF1 CDS	54	CTT -> CTG	12	None	<1.0E-350	C4, C9, MS3, MS4, MS7, MS10, MS12, MS17	645
112763	1	SNP (transition)	A -> G	n.a.	BGRF1/BDRF1 CDS	114	ACA -> ACG	12	None	<1.0E-350	C4, C9, C14, MS1, MS3, MS4, MS7, MS10, MS12, MS17, MS18, MS19	515
112919	1	SNP (transition)	T -> C	n.a.	BGRF1/BDRF1 CDS	270	CCT -> CCC	11	None	<1.0E-350	C9, C14, MS1, MS3, MS4, MS7, MS10, MS12, MS17, MS18, MS19	473
112970	1	SNP (transition)	C -> T	n.a.	BGRF1/BDRF1 CDS	321	CGC -> CGT	12	None	1.2E-71	C14, MS1, MS18, MS19	184
112994	1	SNP (transversion)	A -> C	n.a.	BGRF1/BDRF1 CDS	345	CCA -> CCC	12	None	6.3E-320	C4, C9, C14, MS1, MS3, MS4, MS7, MS10, MS12, MS17, MS18, MS19	266
113264	1	SNP (transition)	A -> G	n.a.	BGRF1/BDRF1 CDS	615	GGA -> GGG	12	None	<1.0E-350	C4, C9, C14, MS1, MS3, MS4, MS7, MS10, MS12, MS17, MS18, MS19	345
113558	1	SNP (transversion)	A -> C	n.a.	BGRF1/BDRF1 CDS	909	GTA -> GTC	13	None	1.8E-239	C14, MS1, MS18, MS19	605
113719	1	SNP (transition)	A -> G	n.a.	BGLF2 CDS	867	CGT -> CGC	13	None	<1.0E-350	C1, C4, C9, C14, MS1, MS3, MS4, MS7, MS10, MS12, MS17, MS18, MS19	744
113774	1	SNP (transversion)	G -> T	P -> H	BGLF2 CDS	812	CCC -> CAC	13	Substitution	4.5E-313	C14, MS1, MS18, MS19	788
113860	1	SNP (transition)	C -> T	n.a.	BGLF2 CDS	726	CTG -> CTA	13	None	<1.0E-350	C1, C4, C9, MS3, MS4, MS7, MS10, MS12, MS17	1232
114217	1	SNP (transversion)	A -> T	n.a.	BGLF2 CDS	369	GGT -> GGA	12	None	<1.0E-350	C4, C9, MS3, MS4, MS7, MS10, MS12, MS17	726
114758	1	SNP (transversion)	C -> G	n.a.	BGLF1 CDS	1329	CCG -> CCC	11	None	2.5E-205	C9, C14, MS1, MS3, MS4, MS7, MS10, MS12, MS17, MS18, MS19	186
115296	1	SNP (transition)	A -> G	L -> P	BGLF1 CDS	791	CTC -> CCC	12	Substitution	4.9E-40	C14, MS1, MS18, MS19	105
115343	1	SNP (transition)	T -> C	n.a.	BGLF1 CDS	744	GGA -> GGG	10	None	2.4E-31	MS1, MS18, MS19	109	MS only
115367	1	SNP (transition)	G -> A	n.a.	BGLF1 CDS	720	GGC -> GGT	9	None	2.3E-52	MS1, MS18	267	MS only
115411	1	SNP (transition)	A -> G	S -> P	BGLF1 CDS	676	TCC -> CCC	9	Substitution	2.1E-68	C14, MS1, MS18	232
115619	1	SNP (transition)	G -> A	n.a.	BGLF1 CDS	468	CCC -> CCT	11	None	8.3E-76	C14, MS1, MS18, MS19	195
115625	1	SNP (transversion)	C -> G	n.a.	BGLF1 CDS	462	GGG -> GGC	11	None	5.2E-60	MS1, MS18, MS19	205	MS only
115640	1	SNP (transition)	T -> C	I -> M	BGLF1 CDS	447	ATA -> ATG	9	Substitution	1.7E-31	C14, MS1, MS18	109
115691	1	SNP (transversion)	A -> C	n.a.	BGLF1 CDS	396	CTT -> CTG	11	None	6.3E-168	C1, C9, MS1, MS3, MS4, MS7, MS10, MS12, MS17, MS18, MS19	152
115703	1	SNP (transversion)	G -> C	n.a.	BGLF1 CDS	384	ACC -> ACG	11	None	2.6E-54	MS1, MS18, MS19	186	MS only
115727	1	SNP (transition)	A -> G	n.a.	BGLF1 CDS	360	TTT -> TTC	11	None	5.2E-60	MS1, MS18, MS19	205	MS only
115832	1	SNP (transversion)	A -> C	D -> E	BGLF1 CDS	255	GAT -> GAG	12	Substitution	<1.0E-350	C4, C9, C14, MS1, MS3, MS4, MS7, MS10, MS12, MS17, MS18, MS19	450
115964	1	SNP (transition)	C -> T	n.a.	BGLF1 CDS	123	GGG -> GGA	13	None	7.1E-158	C14, MS1, MS18, MS19	400
116059	1	SNP (transition)	A -> G	n.a.	BGLF1 CDS	28	TTG -> CTG	13	None	2.8E-242	C14, MS1, MS18, MS19	611
116059	1	SNP (transition)	A -> G	n.a.	BDLF4 CDS	675	TGT -> TGC	13	None	2.8E-242	C14, MS1, MS18, MS19	611
116305	1	SNP (transversion)	C -> G	n.a.	BDLF4 CDS	429	GCG -> GCC	12	None	3.1E-137	C14, MS1, MS18, MS19	348
116311	1	SNP (transversion)	C -> A	E -> D	BDLF4 CDS	423	GAG -> GAT	12	Substitution	3.1E-137	C14, MS1, MS18, MS19	348
116394	1	SNP (transversion)	T -> G	K -> Q	BDLF4 CDS	340	AAG -> CAG	13	Substitution	2.8E-112	C14, MS1, MS18, MS19	287
116395	1	SNP (transition)	A -> G	n.a.	BDLF4 CDS	339	GTT -> GTC	13	None	2.8E-112	C14, MS1, MS18, MS19	287
116461	1	SNP (transition)	G -> A	n.a.	BDLF4 CDS	273	ACC -> ACT	10	None	1.9E-39	C9, MS18, MS19	137
116575	1	SNP (transition)	G -> A	n.a.	BDLF4 CDS	159	CAC -> CAT	12	None	1.4E-92	MS1, MS18, MS19	314	MS only
116902	1	SNP (transversion)	C -> A	G -> V	BDLF3.5 CDS	44	GGC -> GTC	12	Substitution	1.6E-287	C4, C9, C14, MS1, MS3, MS4, MS7, MS10, MS12, MS17, MS18, MS19	239
117935	1	SNP (transition)	C -> T	P -> S	BGRF1/BDRF1 CDS	1945	CCT -> TCT	11	Substitution	8.0E-173	MS3, MS4, MS7, MS12, MS17	350	MS only
117949	1	SNP (transversion)	T -> G	n.a.	BGRF1/BDRF1 CDS	1959	GGT -> GGG	11	None	1.3E-116	C14, MS1, MS18, MS19	297
118154	1	SNP (transition)	C -> T	A -> T	BDLF3 CDS	625	GCC -> ACC	13	Substitution	1.8E-215	MS1, MS18, MS19	724	MS only
118173	1	SNP (transition)	C -> T	n.a.	BDLF3 CDS	606	GCG -> GCA	13	None	1.4E-223	MS1, MS18, MS19	751	MS only
118194	1	SNP (transition)	C -> T	n.a.	BDLF3 CDS	585	CTG -> CTA	13	None	2.9E-211	MS1, MS18, MS19	710	MS only
118206	1	SNP (transition)	C -> T	n.a.	BDLF3 CDS	573	GGG -> GGA	13	None	3.6E-203	MS1, MS18, MS19	683	MS only
118356	1	SNP (transversion)	A -> C	n.a.	BDLF3 CDS	423	CGT -> CGG	13	None	<1.0E-350	MS1, MS18, MS19	1757	MS only
118373	1	SNP (transition)	T -> C	T -> A	BDLF3 CDS	406	ACC -> GCC	13	Substitution	<1.0E-350	MS1, MS18, MS19	1775	MS only
118379	1	SNP (transversion)	A -> T	S -> T	BDLF3 CDS	400	TCC -> ACC	13	Substitution	<1.0E-350	C1, C4, C9, C14, MS1, MS3, MS4, MS7, MS10, MS12, MS17, MS18, MS19	1709
118506	1	SNP (transition)	G -> A	n.a.	BDLF3 CDS	273	GTC -> GTT	13	None	<1.0E-350	MS1, MS18, MS19	1903	MS only
118531	1	SNP (transition)	A -> G	F -> S	BDLF3 CDS	248	TTC -> TCC	13	Substitution	<1.0E-350	C1, C4, C9, C14, MS1, MS3, MS4, MS7, MS10, MS12, MS17, MS18, MS19	1869
118560	1	SNP (transition)	A -> G	n.a.	BDLF3 CDS	219	ATT -> ATC	13	None	<1.0E-350	C1, C4, C9, MS3, MS4, MS7, MS10, MS12, MS17	1835
118569	1	SNP (transition)	T -> C	n.a.	BDLF3 CDS	210	ACA -> ACG	13	None	<1.0E-350	C14, MS1, MS18, MS19	1552
118587	1	SNP (transition)	A -> G	n.a.	BDLF3 CDS	192	ACT -> ACC	13	None	<1.0E-350	C1, C4, C9, C14, MS1, MS3, MS4, MS7, MS10, MS12, MS17, MS18, MS19	1852
118635	1	SNP (transition)	C -> T	n.a.	BDLF3 CDS	144	CCG -> CCA	13	None	<1.0E-350	C14, MS1, MS18, MS19	1397
118710	1	SNP (transition)	A -> G	n.a.	BDLF3 CDS	69	ATT -> ATC	13	None	<1.0E-350	C1, C4, C9, C14, MS1, MS3, MS4, MS7, MS10, MS12, MS17, MS18, MS19	1058
118745	1	SNP (transversion)	T -> G	M -> L	BDLF3 CDS	34	ATG -> CTG	13	Substitution	<1.0E-350	C1, C4, C9, C14, MS1, MS3, MS4, MS7, MS10, MS12, MS17, MS18, MS19	494
118746	1	SNP (transition)	A -> G	n.a.	BDLF3 CDS	33	GTT -> GTC	13	None	<1.0E-350	C1, C4, C9, C14, MS1, MS3, MS4, MS7, MS10, MS12, MS17, MS18, MS19	494
119032	1	SNP (transversion)	C -> G	C -> S	BDLF2 CDS	1070	TGC -> TCC	12	Substitution	8.8E-232	MS1, MS18, MS19	778	MS only
119262	1	SNP (transition)	A -> G	n.a.	BDLF2 CDS	840	CTT -> CTC	12	None	8.8E-199	MS1, MS18, MS19	668	MS only
119296	1	SNP (transversion)	T -> A	H -> L	BDLF2 CDS	806	CAT -> CTT	13	Substitution	<1.0E-350	C14, MS1, MS18, MS19	840
119382	1	SNP (transversion)	C -> A	n.a.	BDLF2 CDS	720	CCG -> CCT	13	None	<1.0E-350	MS1, MS18, MS19	1405	MS only
119415	1	SNP (transition)	A -> G	n.a.	BDLF2 CDS	687	CGT -> CGC	13	None	<1.0E-350	C14, MS1, MS18, MS19	932
119787	1	SNP (transversion)	G -> T	n.a.	BDLF2 CDS	315	ACC -> ACA	13	None	<1.0E-350	C4, C9, C14, MS1, MS3, MS4, MS7, MS12, MS17	1316
119805	1	SNP (transition)	T -> C	n.a.	BDLF2 CDS	297	CAA -> CAG	13	None	<1.0E-350	C4, C9, C14, MS1, MS3, MS4, MS7, MS12, MS17, MS18, MS19	1307
120436	1	SNP (transition)	T -> C	n.a.	BDLF1 CDS	582	CCA -> CCG	13	None	<1.0E-350	C4, C9, C14, MS1, MS3, MS4, MS7, MS12, MS17, MS18, MS19	965
120607	1	SNP (transition)	C -> T	n.a.	BDLF1 CDS	411	GTG -> GTA	13	None	<1.0E-350	C4, C9, C14, MS1, MS3, MS4, MS7, MS12, MS17	641
120673	1	SNP (transition)	T -> C	n.a.	BDLF1 CDS	345	GTA -> GTG	13	None	<1.0E-350	C4, C9, C14, MS1, MS3, MS4, MS7, MS12, MS17, MS18, MS19	763
120679	1	SNP (transversion)	G -> T	n.a.	BDLF1 CDS	339	CCC -> CCA	13	None	<1.0E-350	C4, C9, C14, MS1, MS3, MS4, MS7, MS12, MS17	741
120721	1	SNP (transition)	G -> A	n.a.	BDLF1 CDS	297	CCC -> CCT	13	None	<1.0E-350	C4, C9, MS3, MS4, MS7, MS12, MS17	942
120867	1	SNP (transversion)	G -> T	L -> I	BDLF1 CDS	151	CTA -> ATA	13	Substitution	1.1E-198	C14, MS18, MS19	668
120913	1	SNP (transition)	G -> A	n.a.	BDLF1 CDS	105	CAC -> CAT	12	None	<1.0E-350	C4, C9, MS1, MS3, MS4, MS7, MS12, MS17	819
120958	1	SNP (transition)	C -> T	n.a.	BDLF1 CDS	60	AAG -> AAA	13	None	<1.0E-350	C4, C9, MS1, MS3, MS4, MS7, MS12, MS17	763
121161	1	SNP (transversion)	G -> T	n.a.	BcLF1 CDS	4018	CGG -> AGG	13	None	<1.0E-350	C4, C9, MS1, MS3, MS4, MS7, MS12, MS17	543
121165	1	SNP (transition)	G -> A	n.a.	BcLF1 CDS	4014	TCC -> TCT	13	None	<1.0E-350	C4, C9, MS1, MS3, MS4, MS7, MS12, MS17	533
121231	1	SNP (transversion)	G -> T	n.a.	BcLF1 CDS	3948	GGC -> GGA	12	None	<1.0E-350	C4, C9, C14, MS1, MS3, MS4, MS7, MS12, MS17, MS18, MS19	439
121321	1	SNP (transition)	T -> C	n.a.	BcLF1 CDS	3858	GGA -> GGG	12	None	<1.0E-350	C4, C9, C14, MS1, MS3, MS4, MS7, MS12, MS17, MS18, MS19	490
121426	1	SNP (transition)	A -> G	n.a.	BcLF1 CDS	3753	GGT -> GGC	13	None	<1.0E-350	C4, C9, C14, MS1, MS3, MS4, MS7, MS12, MS17, MS18, MS19	735
121474	1	SNP (transition)	T -> C	n.a.	BcLF1 CDS	3705	GAA -> GAG	13	None	<1.0E-350	C4, C9, C14, MS1, MS3, MS4, MS7, MS12, MS17, MS18, MS19	856
121690	1	SNP (transition)	T -> C	n.a.	BcLF1 CDS	3489	GCA -> GCG	13	None	<1.0E-350	C4, C9, C14, MS1, MS3, MS4, MS7, MS12, MS17, MS18, MS19	682
121723	1	SNP (transition)	C -> T	n.a.	BcLF1 CDS	3456	GGG -> GGA	12	None	<1.0E-350	C4, C9, MS3, MS4, MS7, MS12, MS17	779
121738	1	SNP (transition)	G -> A	n.a.	BcLF1 CDS	3441	GGC -> GGT	12	None	<1.0E-350	C4, C9, C14, MS1, MS3, MS4, MS7, MS12, MS17, MS18, MS19	678
121762	1	SNP (transition)	A -> G	n.a.	BcLF1 CDS	3417	AAT -> AAC	13	None	7.1E-186	C14, MS1, MS18, MS19	470
121777	1	SNP (transversion)	G -> T	n.a.	BcLF1 CDS	3402	GGC -> GGA	13	None	<1.0E-350	C4, C9, C14, MS1, MS3, MS4, MS7, MS12, MS17, MS18, MS19	611
121957	1	SNP (transition)	A -> G	n.a.	BcLF1 CDS	3222	GTT -> GTC	12	None	<1.0E-350	C4, C9, C14, MS1, MS3, MS4, MS7, MS12, MS17, MS18, MS19	806
122209	1	SNP (transition)	A -> G	n.a.	BcLF1 CDS	2970	TTT -> TTC	12	None	<1.0E-350	C4, C9, C14, MS1, MS3, MS4, MS7, MS12, MS17, MS18, MS19	929
122482	1	SNP (transition)	A -> G	n.a.	BcLF1 CDS	2697	CGT -> CGC	12	None	<1.0E-350	C4, C9, C14, MS1, MS3, MS4, MS7, MS12, MS17, MS18, MS19	882
122491	1	SNP (transition)	A -> G	n.a.	BcLF1 CDS	2688	CGT -> CGC	13	None	<1.0E-350	C4, C9, C14, MS1, MS3, MS4, MS7, MS12, MS17, MS18, MS19	853
122569	1	SNP (transition)	C -> T	n.a.	BcLF1 CDS	2610	GAG -> GAA	13	None	<1.0E-350	C4, C9, MS3, MS4, MS7, MS12, MS17	549
122611	1	SNP (transversion)	G -> T	n.a.	BcLF1 CDS	2568	ATC -> ATA	12	None	<1.0E-350	C9, C14, MS1, MS3, MS4, MS7, MS12, MS17, MS18, MS19	602
122641	1	SNP (transition)	G -> A	n.a.	BcLF1 CDS	2538	TTC -> TTT	12	None	<1.0E-350	C4, C9, MS3, MS4, MS7, MS12, MS17	677
122725	1	SNP (transition)	T -> C	n.a.	BcLF1 CDS	2454	CCA -> CCG	13	None	<1.0E-350	C4, C9, C14, MS1, MS3, MS4, MS7, MS12, MS17, MS18, MS19	966
123028	1	SNP (transversion)	A -> T	n.a.	BcLF1 CDS	2151	GCT -> GCA	12	None	<1.0E-350	C4, C9, C14, MS1, MS3, MS4, MS7, MS10, MS12, MS17, MS18, MS19	498
123031	1	SNP (transition)	G -> A	n.a.	BcLF1 CDS	2148	TGC -> TGT	12	None	2.1E-145	C14, MS1, MS18, MS19	368
123228	1	SNP (transversion)	A -> C	S -> A	BcLF1 CDS	1951	TCA -> GCA	13	Substitution	<1.0E-350	C4, C9, C14, MS1, MS3, MS4, MS7, MS12, MS17, MS18, MS19	769
123313	1	SNP (transition)	G -> A	n.a.	BcLF1 CDS	1866	GTC -> GTT	13	None	<1.0E-350	C4, C9, C14, MS1, MS3, MS4, MS7, MS12, MS17, MS18, MS19	867
123376	1	SNP (transition)	G -> A	n.a.	BcLF1 CDS	1803	GCC -> GCT	12	None	<1.0E-350	C4, C9, MS3, MS4, MS7, MS12, MS17	573
123451	1	SNP (transition)	G -> A	n.a.	BcLF1 CDS	1728	GCC -> GCT	12	None	4.6E-178	MS3, MS4, MS7, MS12, MS17	361	MS only
123472	1	SNP (transition)	A -> G	n.a.	BcLF1 CDS	1707	GGT -> GGC	11	None	2.9E-206	C9, MS3, MS4, MS7, MS12, MS17	348
123493	1	SNP (transition)	A -> G	n.a.	BcLF1 CDS	1686	GCT -> GCC	11	None	3.3E-168	C14, MS1, MS18, MS19	426
123655	1	SNP (transition)	A -> G	n.a.	BcLF1 CDS	1524	GAT -> GAC	13	None	<1.0E-350	C4, MS3, MS4, MS7, MS12, MS17	723
123673	1	SNP (transversion)	A -> C	I -> M	BcLF1 CDS	1506	ATT -> ATG	13	Substitution	<1.0E-350	C4, C9, MS3, MS4, MS7, MS12, MS17	614
123925	1	SNP (transition)	G -> A	n.a.	BcLF1 CDS	1254	TAC -> TAT	13	None	<1.0E-350	C4, C9, C14, MS1, MS3, MS4, MS7, MS12, MS17, MS18, MS19	1793
124273	1	SNP (transition)	A -> G	n.a.	BcLF1 CDS	906	ATT -> ATC	13	None	<1.0E-350	C4, C9, C14, MS1, MS3, MS4, MS7, MS12, MS17, MS18, MS19	471
124618	1	SNP (transition)	A -> G	n.a.	BcLF1 CDS	561	CAT -> CAC	13	None	<1.0E-350	C14, MS1, MS18, MS19	942
124876	1	SNP (transversion)	G -> T	n.a.	BcLF1 CDS	303	ACC -> ACA	12	None	2.5E-288	C4, C9, MS3, MS4, MS7, MS12, MS17	415
125082	1	SNP (transition)	A -> G	n.a.	BcLF1 CDS	97	TTG -> CTG	13	None	7.8E-211	C14, MS1, MS18, MS19	533
125089	1	SNP (transition)	A -> G	n.a.	BcLF1 CDS	90	GCT -> GCC	12	None	2.5E-235	C9, C14, MS1, MS18, MS19	476
125272	1	SNP (transition)	C -> T	n.a.	BcRF1 CDS	96	CCC -> CCT	13	None	8.8E-142	MS1, MS18, MS19	478	MS only
125273	1	SNP (transition)	A -> G	T -> A	BcRF1 CDS	97	ACA -> GCA	13	Substitution	<1.0E-350	C4, C9, C14, MS1, MS3, MS4, MS7, MS12, MS17, MS18, MS19	439
125365	1	SNP (transversion)	G -> T	n.a.	BcRF1 CDS	189	CGG -> CGT	13	None	7.1E-178	C14, MS1, MS18, MS19	451
125389	1	SNP (transition)	G -> A	M -> I	BcRF1 CDS	213	ATG -> ATA	11	Substitution	1.0E-137	MS1, MS18, MS19	464	MS only
125574	1	SNP (transition)	A -> G	N -> S	BcRF1 CDS	398	AAC -> AGC	13	Substitution	1.8E-71	C14, MS1, MS18, MS19	184
125688	1	SNP (transition)	G -> A	R -> Q	BcRF1 CDS	512	CGA -> CAA	13	Substitution	7.2E-92	MS1, MS18, MS19	312	MS only
125719	1	SNP (transversion)	T -> G	N -> K	BcRF1 CDS	543	AAT -> AAG	13	Substitution	2.8E-128	C14, MS1, MS18, MS19	327
125725	1	SNP (transversion)	T -> G	n.a.	BcRF1 CDS	549	GTT -> GTG	13	None	<1.0E-350	C4, C9, MS3, MS4, MS7, MS12, MS17	513
125890	1	SNP (transition)	T -> C	n.a.	BcRF1 CDS	714	GAT -> GAC	13	None	7.1E-286	C14, MS1, MS18, MS19	720
125954	1	SNP (transition)	G -> A	V -> I	BcRF1 CDS	778	GTC -> ATC	13	Substitution	<1.0E-350	C4, C9, MS3, MS4, MS7, MS12, MS17	590
126064	1	SNP (transition)	C -> T	n.a.	BcRF1 CDS	888	CCC -> CCT	13	None	9.0E-195	MS1, MS18, MS19	655	MS only
126094	1	SNP (transition)	T -> C	n.a.	BcRF1 CDS	918	ACT -> ACC	13	None	4.5E-131	C14, MS1, MS18, MS19	334
126098	1	SNP (transversion)	T -> G	S -> A	BcRF1 CDS	922	TCC -> GCC	12	Substitution	7.8E-129	C14, MS1, MS18, MS19	328
126125	1	SNP (transversion)	T -> G	S -> A	BcRF1 CDS	949	TCC -> GCC	12	Substitution	1.2E-139	C14, MS1, MS18, MS19	355
126172	1	SNP (transversion)	G -> C	n.a.	BcRF1 CDS	996	CTG -> CTC	12	None	7.8E-133	C14, MS1, MS18, MS19	338
126173	1	SNP (transversion)	C -> A	n.a.	BcRF1 CDS	997	CGG -> AGG	12	None	7.8E-125	C14, MS1, MS18, MS19	317
126193	1	SNP (transversion)	G -> T	n.a.	BcRF1 CDS	1017	GGG -> GGT	12	None	5.5E-113	C14, MS18, MS19	382
126226	1	SNP (transversion)	C -> A	n.a.	BcRF1 CDS	1050	GCC -> GCA	12	None	3.5E-117	C14, MS18, MS19	396
126232	1	SNP (transition)	A -> G	n.a.	BcRF1 CDS	1056	AGA -> AGG	12	None	1.2E-149	C14, MS1, MS18, MS19	379
126271	1	SNP (transition)	A -> G	n.a.	BcRF1 CDS	1095	AAA -> AAG	12	None	5.0E-96	C14, MS1, MS18, MS19	246
126375	1	SNP (transition)	C -> T	S -> F	BcRF1 CDS	1199	TCC -> TTC	10	Substitution	3.3E-39	C14, MS1, MS18, MS19	103
126443	1	SNP (transversion)	C -> A	n.a.	BcRF1 CDS	1267	CGG -> AGG	10	None	7.1E-36	MS18, MS19	184	MS only
126819	1	SNP (transition)	G -> A	R -> Q	BcRF1 CDS	1643	CGG -> CAG	12	Substitution	2.0E-198	C14, MS1, MS18, MS19	502
126882	1	SNP (transition)	A -> G	Q -> R	BcRF1 CDS	1706	CAG -> CGG	12	Substitution	3.1E-305	C14, MS1, MS18, MS19	768
127036	1	SNP (transversion)	G -> T	n.a.	BcRF1 CDS	1860	CTG -> CTT	12	None	7.9E-82	C4, C9, MS3, MS4, MS7, MS12, MS17	121
127195	1	SNP (transversion)	G -> T	n.a.	BcRF1 CDS	2019	CTG -> CTT	13	None	2.8E-268	C14, MS1, MS18, MS19	676
128037	1	SNP (transition)	A -> G	T -> A	BTRF1 CDS	622	ACC -> GCC	8	Substitution	1.1E-64	C4, C9, MS1, MS3, MS7, MS12	109
129101	1	SNP (transition)	A -> G	n.a.	BXLF2 CDS	1647	AAT -> AAC	12	None	<1.0E-350	C14, MS1, MS18, MS19	1034
129200	1	SNP (transversion)	C -> A	n.a.	BXLF2 CDS	1548	CGG -> CGT	12	None	3.3E-178	C14, MS1, MS18, MS19	450
129338	1	SNP (transition)	T -> C	n.a.	BXLF2 CDS	1410	ACA -> ACG	12	None	2.0E-120	C14, MS1, MS18, MS19	307
129644	1	SNP (transversion)	A -> C	n.a.	BXLF2 CDS	1104	ACT -> ACG	12	None	7.8E-47	C14, MS1, MS18, MS19	123
129656	1	SNP (transversion)	C -> A	n.a.	BXLF2 CDS	1092	CTG -> CTT	12	None	5.0E-70	C14, MS1, MS18, MS19	180
129836	1	SNP (transition)	A -> G	n.a.	BXLF2 CDS	912	GCT -> GCC	12	None	2.0E-112	C14, MS1, MS18, MS19	286
129905	1	SNP (transition)	C -> T	n.a.	BXLF2 CDS	843	CCG -> CCA	12	None	7.8E-67	C14, MS1, MS18, MS19	173
130159	1	SNP (transition)	C -> T	V -> I	BXLF2 CDS	589	GTC -> ATC	11	Substitution	3.3E-88	C14, MS1, MS18, MS19	225
131496	1	SNP (transition)	G -> A	n.a.	BXLF1 CDS	1077	ACC -> ACT	11	None	1.3E-190	C14, MS1, MS18, MS19	481
131751	1	SNP (transition)	T -> C	n.a.	BXLF1 CDS	822	CTA -> CTG	13	None	1.1E-300	C14, MS1, MS18, MS19	758
131776	1	SNP (transition)	A -> G	M -> T	BXLF1 CDS	797	ATG -> ACG	13	Substitution	1.1E-284	C14, MS1, MS18, MS19	717
131901	1	SNP (transition)	G -> A	n.a.	BXLF1 CDS	672	CGC -> CGT	12	None	3.1E-309	C14, MS1, MS18, MS19	778
132183	1	SNP (transversion)	G -> T	n.a.	BXLF1 CDS	390	CCC -> CCA	12	None	1.2E-135	C14, MS1, MS18, MS19	344
132246	1	SNP (transition)	C -> T	n.a.	BXLF1 CDS	327	CTG -> CTA	13	None	1.8E-153	C14, MS1, MS18, MS19	389
132393	1	SNP (transversion)	G -> T	n.a.	BXLF1 CDS	180	GGC -> GGA	12	None	2.0E-194	C14, MS1, MS18, MS19	491
132399	1	SNP (transition)	G -> A	n.a.	BXLF1 CDS	174	GAC -> GAT	12	None	1.3E-194	C14, MS1, MS18, MS19	491
132429	1	SNP (transition)	A -> G	n.a.	BXLF1 CDS	144	GGT -> GGC	12	None	5.2E-211	C14, MS1, MS18, MS19	533
132585	1	SNP (transition)	G -> A	n.a.	BXRF1 CDS	15	CGG -> CGA	9	None	2.1E-68	MS1, MS18, MS19	232	MS only
132606	1	SNP (transition)	A -> G	n.a.	BXRF1 CDS	36	ACA -> ACG	12	None	7.8E-125	C14, MS1, MS18, MS19	318
132633	1	SNP (transition)	T -> C	n.a.	BXRF1 CDS	63	CTT -> CTC	12	None	4.9E-174	C14, MS1, MS18, MS19	441
132673	1	SNP (transversion)	C -> A	n.a.	BXRF1 CDS	103	CGG -> AGG	12	None	3.1E-141	C14, MS1, MS18, MS19	358
132717	1	SNP (transition)	G -> A	n.a.	BXRF1 CDS	147	CTG -> CTA	11	None	6.0E-23	MS1, MS18, MS19	82	MS only
132756	1	SNP (transition)	A -> G	n.a.	BXRF1 CDS	186	ACA -> ACG	12	None	5.5E-68	MS1, MS18, MS19	232	MS only
133118	1	SNP (transition)	G -> A	R -> H	BXRF1 CDS	548	CGC -> CAC	6	Substitution	9.5E-8	MS18, MS19	41	MS only
133465	1	SNP (transversion)	G -> C	n.a.	BVRF1 CDS	339	GCG -> GCC	12	None	2.7E-48	MS7, MS18, MS19	165	MS only
133469	1	SNP (transversion)	G -> C	A -> P	BVRF1 CDS	343	GCC -> CCC	13	Substitution	2.8E-53	C4, C9, MS7	183
133780	1	SNP (transition)	G -> A	n.a.	BVRF1 CDS	654	CAG -> CAA	11	None	5.2E-117	C14, MS1, MS18, MS19	297
134158	1	SNP (transition)	G -> A	n.a.	BVRF1 CDS	1032	CGG -> CGA	12	None	7.8E-293	C14, MS1, MS18, MS19	737
134200	1	SNP (transition)	T -> C	n.a.	BVRF1 CDS	1074	GAT -> GAC	12	None	4.9E-186	C14, MS1, MS18, MS19	470
134425	1	SNP (transition)	C -> T	n.a.	BVRF1 CDS	1299	CAC -> CAT	9	None	2.1E-23	MS1, MS18, MS19	82	MS only
134887	1	SNP (transversion)	C -> G	E -> D	BVLF1 CDS	741	GAG -> GAC	13	Substitution	4.5E-237	C14, MS1, MS18, MS19	599
135061	1	SNP (transition)	A -> G	n.a.	BVLF1 CDS	567	TTT -> TTC	12	None	1.2E-243	C14, MS1, MS18, MS19	615
135867	1	SNP (transversion)	A -> T	D -> V	BVRF2 CDS	230	GAC -> GTC	12	Substitution	3.1E-145	C14, MS1, MS18, MS19	369
135934	1	SNP (transversion)	C -> A	n.a.	BVRF2 CDS	297	CTC -> CTA	12	None	5.0E-317	C4, C9, MS3, MS4, MS7, MS12, MS17	456
135950	1	SNP (transversion)	G -> T	V -> L	BVRF2 CDS	313	GTG -> TTG	12	Substitution	5.0E-84	C14, MS1, MS18, MS19	215
136252	1	SNP (transversion)	A -> C	n.a.	BVRF2 CDS	615	GCA -> GCC	13	None	7.1E-166	C14, MS1, MS18, MS19	420
136746	1	SNP (transversion)	A -> C	H -> P	BVRF2 CDS	1109	CAC -> CCC	13	Substitution	8.8E-19	MS1, MS4, MS10	68	MS only
136786	1	SNP (transition)	G -> A	n.a.	BVRF2 CDS	1149	CCG -> CCA	10	None	7.1E-40	MS3, MS7	204	MS only
136933	1	SNP (transition)	C -> T	n.a.	BVRF2 CDS	1296	GAC -> GAT	13	None	7.1E-170	C14, MS1, MS18, MS19	430
136975	1	SNP (transition)	T -> C	n.a.	BVRF2 CDS	1338	AGT -> AGC	13	None	1.1E-132	C14, MS1, MS18, MS19	337
137081	1	SNP (transition)	T -> C	S -> P	BVRF2 CDS	1444	TCG -> CCG	12	Substitution	1.2E-79	C14, MS1, MS18, MS19	205
137143	1	SNP (transition)	G -> A	n.a.	BVRF2 CDS	1506	CCG -> CCA	11	None	8.3E-186	C4, C9, MS3, MS4, MS7, MS12, MS17	269
137347	1	SNP (transition)	G -> A	n.a.	BVRF2 CDS	1710	GCG -> GCA	13	None	1.4E-288	C1, C4, C9, MS3, MS4, MS7, MS10, MS12, MS17	323
137481	1	SNP (transversion)	C -> A	n.a.	not annotated	n.a.	n.a.	13		<1.0E-350	C1, C4, C9, MS3, MS4, MS7, MS10, MS12, MS17	1021
137799	1	SNP (transversion)	G -> C	n.a.	BILF2 CDS	438	ACC -> ACG	13	None	<1.0E-350	C1, C4, C9, MS1, MS3, MS4, MS7, MS10, MS12, MS17, MS18, MS19	1017
137883	1	SNP (transition)	T -> C	n.a.	BILF2 CDS	354	ACA -> ACG	13	None	<1.0E-350	C1, C4, C9, MS3, MS4, MS7, MS10, MS12, MS17	368
138283	1	SNP (transition)	T -> C	n.a.	not annotated	n.a.	n.a.	12		<1.0E-350	C4, C9, MS1, MS3, MS4, MS7, MS10, MS12, MS17, MS18, MS19	881
138577	1	SNP (transversion)	T -> G	n.a.	not annotated	n.a.	n.a.	13		<1.0E-350	C1, C4, C9, MS1, MS3, MS4, MS7, MS10, MS12, MS17	1228
138580	1	SNP (transversion)	A -> C	n.a.	not annotated	n.a.	n.a.	13		<1.0E-350	C1, C4, C9, MS1, MS3, MS4, MS7, MS10, MS12, MS17	1175
138624	1	SNP (transition)	G -> A	n.a.	not annotated	n.a.	n.a.	13		<1.0E-350	C1, C4, C9, MS3, MS4, MS7, MS10, MS12, MS17	773
138699	1	SNP (transversion)	G -> T	n.a.	not annotated	n.a.	n.a.	12		<1.0E-350	C1, C4, C9, C14, MS1, MS3, MS4, MS7, MS10, MS12, MS18, MS19	429
138723	1	SNP (transition)	T -> C	n.a.	not annotated	n.a.	n.a.	12		<1.0E-350	C4, C9, MS1, MS3, MS4, MS7, MS10, MS12, MS17	421
138987	1	SNP (transversion)	C -> A	n.a.	not annotated	n.a.	n.a.	13		<1.0E-350	C1, C4, C9, MS1, MS3, MS4, MS7, MS10, MS12, MS17, MS18, MS19	417		Yes
139004	1	SNP (transversion)	T -> G	n.a.	not annotated	n.a.	n.a.	13		<1.0E-350	C1, C4, C9, MS1, MS3, MS4, MS7, MS10, MS12, MS17, MS18, MS19	416		Yes
139070	1	SNP (transition)	T -> C	n.a.	not annotated	n.a.	n.a.	12		<1.0E-350	C1, C4, C9, MS1, MS3, MS4, MS7, MS10, MS12, MS18, MS19	566		Yes
139441	1	SNP (transition)	A -> G	n.a.	not annotated	n.a.	n.a.	13		<1.0E-350	C1, C4, C9, C14, MS1, MS3, MS4, MS7, MS10, MS12, MS17	313
139496	1	SNP (transition)	A -> G	n.a.	not annotated	n.a.	n.a.	13		<1.0E-350	C1, C4, C9, C14, MS1, MS3, MS4, MS7, MS10, MS12, MS17	372
139593	1	SNP (transversion)	C -> A	n.a.	not annotated	n.a.	n.a.	12		<1.0E-350	C4, C9, MS3, MS4, MS7, MS12, MS17	983
139600	1	SNP (transition)	A -> G	n.a.	not annotated	n.a.	n.a.	12		<1.0E-350	C4, C9, C14, MS1, MS3, MS4, MS7, MS10, MS12, MS17, MS18, MS19	965
139628	1	SNP (transition)	G -> A	n.a.	not annotated	n.a.	n.a.	12		<1.0E-350	C4, C9, C14, MS1, MS3, MS4, MS7, MS10, MS12, MS17, MS18, MS19	1039
139650	1	SNP (transition)	T -> C	n.a.	not annotated	n.a.	n.a.	12		<1.0E-350	C4, C9, C14, MS1, MS3, MS4, MS7, MS10, MS12, MS17, MS18, MS19	737
139654	1	SNP (transversion)	A -> C	n.a.	not annotated	n.a.	n.a.	12		<1.0E-350	C4, C9, C14, MS1, MS3, MS4, MS7, MS10, MS12, MS17, MS18, MS19	706
140755	1	SNP (transition)	T -> C	R -> G	LF3 CDS	2590	AGA -> GGA	13	Substitution	4.6E-287	C1, C9, MS7, MS12, MS19	579		Yes
140865	1	SNP (transition)	G -> A	P -> L	LF3 CDS	2480	CCG -> CTG	12	Substitution	3.8E-63	MS3, MS4, MS18	216	MS only	Yes
143083	1	SNP (transversion)	C -> G	A -> P	LF3 CDS	262	GCC -> CCC	8	Substitution	7.0E-34	MS1, MS3	174	MS only	Yes
143293	1	SNP (transversion)	C -> G	A -> P	LF3 CDS	52	GCG -> CCG	11	Substitution	1.3E-24	C9, MS1, MS18	87		Yes
143341	1	SNP (transition)	T -> C	K -> E	LF3 CDS	4	AAG -> GAG	10	Substitution	4.5E-112	MS10, MS18	565	MS only	Yes
143360	1	SNP (transition)	C -> T	n.a.	not annotated	n.a.	n.a.	11		5.2E-60	C14, MS10, MS18	205		Yes
143559	1	SNP (transversion)	A -> C	n.a.	not annotated	n.a.	n.a.	12		2.0E-38	C14, MS1, MS18, MS19	102		Yes
143622	1	SNP (transition)	C -> T	n.a.	not annotated	n.a.	n.a.	13		1.1E-90	MS1, MS12, MS18	308	MS only	Yes
143693	1	SNP (transition)	C -> T	n.a.	not annotated	n.a.	n.a.	11		1.1E-164	C4, C9, MS1, MS3, MS4, MS7, MS10, MS12, MS18, MS19	165		Yes
143728	1	SNP (transition)	T -> C	n.a.	not annotated	n.a.	n.a.	13		5.2E-55	C9, MS7, MS10, MS17	143		Yes
144170	1	SNP (transition)	A -> G	n.a.	not annotated	n.a.	n.a.	5		1.0E-12	MS1, MS12	66	MS only	Yes
144355	1	SNP (transversion)	G -> T	n.a.	not annotated	n.a.	n.a.	13		<1.0E-350	C1, C4, C9, MS3, MS4, MS7, MS10, MS12, MS17	659		Yes
144400	1	SNP (transition)	T -> C	n.a.	not annotated	n.a.	n.a.	13		<1.0E-350	C1, C4, C9, MS3, MS4, MS7, MS10, MS12, MS17, MS18, MS19	682		Yes
144565	1	SNP (transversion)	G -> T	n.a.	not annotated	n.a.	n.a.	12		6.6E-244	C4, C9, C14, MS1, MS3, MS4, MS7, MS10, MS12, MS17	246		Yes
144649	1	SNP (transition)	C -> T	n.a.	not annotated	n.a.	n.a.	9		2.3E-150	C4, C14, MS1, MS3, MS4, MS7, MS12	217		Yes
144655	1	SNP (transition)	G -> A	n.a.	not annotated	n.a.	n.a.	9		4.5E-137	C4, C14, MS1, MS3, MS4, MS7, MS12	197		Yes
146159	1	SNP (transition)	T -> C	n.a.	not annotated	n.a.	n.a.	11		1.2E-235	C4, C9, MS3, MS4, MS7, MS12	396		Yes
146223	1	SNP (transversion)	T -> G	n.a.	not annotated	n.a.	n.a.	13		6.8E-276	C1, C14, MS1, MS10, MS18, MS19	464		Yes
148238	1	SNP (transition)	G -> A	n.a.	not annotated	n.a.	n.a.	12		7.9E-182	C14, MS1, MS10, MS18, MS19	369		Yes
148484	1	SNP (transition)	T -> C	n.a.	not annotated	n.a.	n.a.	13		<1.0E-350	C1, C4, C9, C14, MS1, MS3, MS4, MS7, MS10, MS12, MS17, MS18, MS19	932		Yes
149635	1	SNP (transversion)	T -> G	n.a.	LF2 CDS	690	GTA -> GTC	13	None	1.8E-295	C14, MS1, MS18, MS19	745		Yes
149794	1	SNP (transition)	G -> A	n.a.	LF2 CDS	531	AGC -> AGT	12	None	<1.0E-350	C14, MS1, MS18, MS19	963		Yes
150022	1	SNP (transition)	A -> G	n.a.	LF2 CDS	303	TTT -> TTC	13	None	7.1E-234	C14, MS1, MS18, MS19	590		Yes
150172	1	SNP (transition)	G -> A	n.a.	LF2 CDS	153	GTC -> GTT	13	None	2.8E-206	C14, MS1, MS18, MS19	522		Yes
150471	1	SNP (transition)	A -> G	n.a.	LF1 CDS	1224	CTT -> CTC	13	None	1.8E-194	MS1, MS18, MS19	654	MS only	Yes
150675	1	SNP (transition)	A -> G	n.a.	LF1 CDS	1020	GTT -> GTC	13	None	1.1E-214	C14, MS1, MS18, MS19	543		Yes
150754	1	SNP (transition)	G -> A	S -> F	LF1 CDS	941	TCT -> TTT	13	Substitution	1.8E-153	C14, MS1, MS18, MS19	389		Yes
150972	1	SNP (transversion)	C -> A	n.a.	LF1 CDS	723	GCG -> GCT	5	None	2.0E-24	MS3, MS7, MS18, MS19	61	MS only	Yes
150994	1	SNP (transition)	C -> T	G -> E	LF1 CDS	701	GGG -> GAG	5	Substitution	6.3E-12	MS18, MS19	62	MS only	Yes
151110	1	SNP (transition)	G -> A	n.a.	LF1 CDS	585	GGC -> GGT	13	None	<1.0E-350	C1, C4, C9, MS3, MS4, MS7, MS10, MS12, MS17	865		Yes
151140	1	SNP (transversion)	G -> T	N -> K	LF1 CDS	555	AAC -> AAA	13	Substitution	<1.0E-350	C1, C4, C9, MS1, MS3, MS4, MS7, MS10, MS12, MS17, MS18, MS19	810		Yes
151207	1	SNP (transition)	G -> A	T -> I	LF1 CDS	488	ACA -> ATA	13	Substitution	<1.0E-350	C1, C4, C9, MS3, MS4, MS7, MS10, MS12, MS17	674		Yes
151256	1	SNP (transversion)	G -> T	Q -> K	LF1 CDS	439	CAG -> AAG	12	Substitution	2.8E-170	MS1, MS18, MS19	574	MS only	Yes
151644	1	SNP (transition)	T -> C	n.a.	LF1 CDS	51	AGA -> AGG	13	None	<1.0E-350	C1, C4, C9, MS1, MS3, MS4, MS7, MS10, MS12, MS17, MS18, MS19	311
151671	1	SNP (transversion)	C -> A	Q -> H	LF1 CDS	24	CAG -> CAT	13	Substitution	<1.0E-350	C1, C4, C9, MS1, MS3, MS4, MS7, MS10, MS12, MS17, MS18, MS19	355
151701	1	SNP (transition)	A -> G	n.a.	not annotated	n.a.	n.a.	12		<1.0E-350	C1, C9, C14, MS1, MS3, MS4, MS7, MS10, MS12, MS17, MS18, MS19	447
151780	1	SNP (transversion)	G -> T	H -> N	BILF1 CDS	862	CAT -> AAT	12	Substitution	<1.0E-350	C4, C9, MS3, MS4, MS7, MS12, MS17	597
151822	1	SNP (transition)	A -> G	n.a.	BILF1 CDS	820	TTG -> CTG	12	None	<1.0E-350	C4, C9, MS1, MS3, MS4, MS7, MS10, MS12, MS17, MS18, MS19	692
151943	1	SNP (transition)	A -> G	n.a.	BILF1 CDS	699	ATT -> ATC	13	None	<1.0E-350	C1, C4, C9, MS1, MS3, MS4, MS7, MS10, MS12, MS17, MS18, MS19	836
152024	1	SNP (transition)	A -> G	n.a.	BILF1 CDS	618	GTT -> GTC	13	None	<1.0E-350	C1, C4, C9, MS1, MS3, MS4, MS7, MS10, MS12, MS17, MS18, MS19	983
152245	1	SNP (transversion)	T -> G	n.a.	BILF1 CDS	397	AGA -> CGA	13	None	<1.0E-350	C1, C4, C9, MS1, MS3, MS4, MS7, MS10, MS12, MS17, MS18, MS19	965
152612	1	SNP (transition)	G -> A	n.a.	BILF1 CDS	30	ACC -> ACT	12	None	<1.0E-350	C4, MS1, MS3, MS4, MS7, MS10, MS12, MS17, MS18, MS19	524
152962	1	SNP (transition)	C -> T	n.a.	not annotated	n.a.	n.a.	12		<1.0E-350	C4, C9, MS1, MS3, MS4, MS7, MS10, MS12, MS17, MS18, MS19	320
153939	1	SNP (transversion)	G -> T	n.a.	BALF5 CDS	2350	CGG -> AGG	13	None	7.9E-145	C4, C9, MS3, MS4, MS7, MS12, MS17	211
153961	1	SNP (transversion)	A -> C	D -> E	BALF5 CDS	2328	GAT -> GAG	13	Substitution	3.1E-289	C1, C4, C9, MS1, MS3, MS4, MS7, MS10, MS12, MS17, MS18	265
154021	1	SNP (transition)	C -> T	n.a.	BALF5 CDS	2268	ACG -> ACA	12	None	3.2E-153	C4, C9, MS3, MS4, MS7, MS12, MS17	222
154082	1	SNP (transversion)	G -> C	S -> C	BALF5 CDS	2207	TCC -> TGC	10	Substitution	2.5E-84	MS3, MS4, MS7, MS12, MS17	172	MS only
154204	1	SNP (transition)	G -> A	n.a.	BALF5 CDS	2085	AAC -> AAT	12	None	<1.0E-350	C4, C9, MS3, MS4, MS7, MS12, MS17	694
154234	1	SNP (transition)	G -> A	n.a.	BALF5 CDS	2055	AAC -> AAT	12	None	<1.0E-350	C4, C9, MS3, MS4, MS7, MS12, MS17	902
154387	1	SNP (transition)	T -> C	n.a.	BALF5 CDS	1902	GTA -> GTG	12	None	<1.0E-350	C4, C9, MS1, MS3, MS4, MS7, MS12, MS17, MS18, MS19	414
154408	1	SNP (transition)	C -> T	n.a.	BALF5 CDS	1881	ACG -> ACA	11	None	5.3E-191	C4, MS3, MS4, MS7, MS12, MS17	321
155716	1	SNP (transition)	G -> A	n.a.	BALF5 CDS	573	TCC -> TCT	13	None	1.4E-279	C4, C9, MS3, MS4, MS7, MS12, MS17	404
156360	1	SNP (transition)	T -> C	n.a.	BALF4 CDS	2505	CTA -> CTG	12	None	1.5E-116	C4, MS3, MS4, MS7, MS12	238
156696	1	SNP (transversion)	A -> C	n.a.	A73 CDS	45	CCA -> CCC	13	None	<1.0E-350	C4, C9, C14, MS1, MS3, MS4, MS7, MS12, MS17, MS18, MS19	1071
156696	1	SNP (transversion)	A -> C	n.a.	BALF4 CDS	2169	TCT -> TCG	13	None	<1.0E-350	C4, C9, C14, MS1, MS3, MS4, MS7, MS12, MS17, MS18, MS19	1071
156798	1	SNP (transition)	G -> A	n.a.	BALF4 CDS	2067	TTC -> TTT	12	None	<1.0E-350	C4, C9, C14, MS1, MS3, MS4, MS7, MS12, MS17, MS18, MS19	709
156810	1	SNP (transversion)	T -> G	n.a.	BALF4 CDS	2055	GGA -> GGC	12	None	<1.0E-350	C4, C9, C14, MS1, MS3, MS4, MS7, MS12, MS17, MS18, MS19	741
157359	1	SNP (transversion)	T -> G	n.a.	BALF4 CDS	1506	CCA -> CCC	12	None	<1.0E-350	C4, C9, C14, MS1, MS3, MS4, MS7, MS12, MS17, MS18, MS19	536
157535	1	SNP (transition)	T -> C	T -> A	BALF4 CDS	1330	ACG -> GCG	11	Substitution	<1.0E-350	C4, C9, C14, MS1, MS3, MS4, MS7, MS12, MS17, MS18, MS19	408
157557	1	SNP (transition)	G -> A	n.a.	BALF4 CDS	1308	AAC -> AAT	10	None	1.7E-88	MS1, MS18, MS19	300	MS only
157578	1	SNP (transition)	A -> G	n.a.	BALF4 CDS	1287	CGT -> CGC	9	None	1.6E-201	C14, MS1, MS3, MS4, MS7, MS12, MS18, MS19	251
157598	1	SNP (transition)	G -> A	P -> S	BALF4 CDS	1267	CCC -> TCC	10	Substitution	1.0E-256	C9, C14, MS1, MS3, MS4, MS7, MS12, MS17, MS18, MS19	256
157619	1	SNP (transition)	A -> G	S -> P	BALF4 CDS	1246	TCC -> CCC	12	Substitution	3.0E-292	C4, C9, C14, MS1, MS3, MS4, MS7, MS12, MS17, MS18, MS19	266
157626	1	SNP (transversion)	T -> G	n.a.	BALF4 CDS	1239	CCA -> CCC	12	None	3.8E-313	C4, C9, C14, MS1, MS3, MS4, MS7, MS12, MS17, MS18, MS19	286
157629	1	SNP (transition)	G -> A	n.a.	BALF4 CDS	1236	CCC -> CCT	12	None	1.3E-90	C14, MS18, MS19	307
158144	1	SNP (transversion)	T -> G	K -> Q	BALF4 CDS	721	AAG -> CAG	12	Substitution	7.0E-117	C14, MS18, MS19	396
158211	1	SNP (transversion)	G -> T	n.a.	BALF4 CDS	654	CCC -> CCA	12	None	<1.0E-350	C4, C9, MS3, MS4, MS7, MS12, MS17	1077
158408	1	SNP (transition)	T -> C	T -> A	BALF4 CDS	457	ACG -> GCG	11	Substitution	2.1E-125	C14, MS18, MS19	423
158481	1	SNP (transversion)	G -> C	D -> E	BALF4 CDS	384	GAC -> GAG	12	Substitution	8.8E-109	C14, MS18, MS19	368
158808	1	SNP (transition)	A -> G	n.a.	BALF4 CDS	57	CGT -> CGC	12	None	3.1E-191	C14, MS1, MS18, MS19	484
159208	1	SNP (transition)	T -> C	C -> R	BARF0 CDS	88	TGC -> CGC	11	Substitution	<1.0E-350	C9, C14, MS1, MS3, MS4, MS7, MS10, MS12, MS17, MS18, MS19	349
159208	1	SNP (transition)	T -> C	n.a.	BALF3 CDS	1701	GCA -> GCG	11	None	<1.0E-350	C9, C14, MS1, MS3, MS4, MS7, MS10, MS12, MS17, MS18, MS19	349
159540	1	SNP (transversion)	T -> A	n.a.	BARF0 CDS	420	GGT -> GGA	13	None	1.4E-14	C1, C14, MS17	55
159540	1	SNP (transversion)	T -> A	T -> S	BALF3 CDS	1369	ACC -> TCC	13	Substitution	1.4E-14	C1, C14, MS17	55
159567	1	SNP (transversion)	A -> T	n.a.	BARF0 CDS	447	GCA -> GCT	13	None	<1.0E-350	C1, C4, C9, C14, MS1, MS4, MS7, MS12, MS17, MS18, MS19	313
159567	1	SNP (transversion)	A -> T	C -> S	BALF3 CDS	1342	TGC -> AGC	13	Substitution	<1.0E-350	C1, C4, C9, C14, MS1, MS4, MS7, MS12, MS17, MS18, MS19	313
159571	1	SNP (transversion)	C -> G	L -> V	BARF0 CDS	451	CTG -> GTG	13	Substitution	9.0E-184	C1, C9, C14, MS1, MS7, MS17, MS18, MS19	231
159571	1	SNP (transversion)	C -> G	Q -> H	BALF3 CDS	1338	CAG -> CAC	13	Substitution	9.0E-184	C1, C9, C14, MS1, MS7, MS17, MS18, MS19	231
159660	1	SNP (transversion)	G -> C	n.a.	BARF0 CDS	540	GGG -> GGC	5	None	3.2E-8	MS1	82	MS only
159660	1	SNP (transversion)	G -> C	P -> A	BALF3 CDS	1249	CCC -> GCC	5	Substitution	3.2E-8	MS1	82	MS only
159705	1	SNP (transversion)	A -> C	n.a.	BARF0 CDS	585	GGA -> GGC	8	None	1.6E-10	C14, MS7	55
159705	1	SNP (transversion)	A -> C	S -> A	BALF3 CDS	1204	TCC -> GCC	8	Substitution	1.6E-10	C14, MS7	55
159706	1	SNP (transition)	C -> T	R -> C	BARF0 CDS	586	CGC -> TGC	8	Substitution	1.8E-11	MS1, MS3	62	MS only
159706	1	SNP (transition)	C -> T	n.a.	BALF3 CDS	1203	GCG -> GCA	8	None	1.8E-11	MS1, MS3	62	MS only
159716	1	SNP (transversion)	T -> G	L -> R	BARF0 CDS	596	CTC -> CGC	10	Substitution	1.1E-23	MS3, MS12	123	MS only
159716	1	SNP (transversion)	T -> G	E -> A	BALF3 CDS	1193	GAG -> GCG	10	Substitution	1.1E-23	MS3, MS12	123	MS only
159721	1	SNP (transition)	T -> C	S -> P	BARF0 CDS	601	TCG -> CCG	10	Substitution	6.3E-10	C14	96	Control only
159721	1	SNP (transition)	T -> C	n.a.	BALF3 CDS	1188	CGA -> CGG	10	None	6.3E-10	C14	96	Control only
159724	1	SNP (transversion)	G -> C	A -> P	BARF0 CDS	604	GCC -> CCC	10	Substitution	1.1E-35	C14, MS1, MS3, MS12	92
159724	1	SNP (transversion)	G -> C	n.a.	BALF3 CDS	1185	GGC -> GGG	10	None	1.1E-35	C14, MS1, MS3, MS12	92
159769	1	SNP (transition)	C -> T	P -> S	BARF0 CDS	649	CCT -> TCT	10	Substitution	7.6E-60	MS1, MS18, MS19	205	MS only
159769	1	SNP (transition)	C -> T	n.a.	BALF3 CDS	1140	AGG -> AGA	10	None	7.6E-60	MS1, MS18, MS19	205	MS only
159865	1	SNP (transition)	G -> A	n.a.	A73 CDS	381	TAG -> TAA	9	None	2.1E-23	MS1, MS18, MS19	82	MS only
159865	1	SNP (transition)	G -> A	D -> N	BARF0 CDS	745	GAC -> AAC	9	Substitution	2.1E-23	MS1, MS18, MS19	82	MS only
159865	1	SNP (transition)	G -> A	n.a.	BALF3 CDS	1044	GTC -> GTT	9	None	2.1E-23	MS1, MS18, MS19	82	MS only
159907	1	SNP (transition)	G -> A	G -> S	BARF0 CDS	787	GGC -> AGC	11	Substitution	5.2E-27	MS1, MS18, MS19	95	MS only
159907	1	SNP (transition)	G -> A	n.a.	BALF3 CDS	1002	GCC -> GCT	11	None	5.2E-27	MS1, MS18, MS19	95	MS only
159960	1	SNP (transversion)	C -> G	n.a.	BARF0 CDS	840	CCC -> CCG	11	None	1.3E-26	C14, MS1, MS18, MS19	72
159960	1	SNP (transversion)	C -> G	G -> R	BALF3 CDS	949	GGG -> CGG	11	Substitution	1.3E-26	C14, MS1, MS18, MS19	72
160003	1	SNP (transversion)	G -> T	n.a.	BARF0 CDS	883	n.a.	11	Truncation	2.9E-125	C9, MS3, MS4, MS7, MS12, MS17	212
160003	1	SNP (transversion)	G -> T	n.a.	BALF3 CDS	906	CTC -> CTA	11	None	2.9E-125	C9, MS3, MS4, MS7, MS12, MS17	212
160249	1	SNP (transversion)	G -> T	n.a.	BALF3 CDS	660	CGC -> CGA	9	None	2.3E-19	MS18, MS19	102	MS only
160249	1	SNP (transversion)	G -> T	A -> S	BARF0 CDS	1129	GCG -> TCG	9	Substitution	2.3E-19	MS18, MS19	102	MS only
160621	1	SNP (transition)	A -> G	n.a.	BALF3 CDS	288	CGT -> CGC	13	None	2.8E-198	C14, MS1, MS18, MS19	501
160767	1	SNP (transversion)	T -> A	I -> F	BALF3 CDS	142	ATC -> TTC	10	Substitution	4.8E-64	MS1, MS18, MS19	218	MS only
160842	1	SNP (transition)	T -> C	T -> A	BALF3 CDS	67	ACC -> GCC	6	Substitution	6.3E-28	C14, MS1, MS18	95
161119	1	SNP (transition)	T -> C	E -> G	BALF2 CDS	3194	GAG -> GGG	10	Substitution	1.2E-43	MS1, MS18, MS19	150	MS only
162273	1	SNP (transition)	C -> T	n.a.	BALF2 CDS	2040	GTG -> GTA	8	None	4.0E-97	C4, MS3, MS4, MS7, MS12, MS18, MS19	140
162675	1	SNP (transition)	T -> C	n.a.	BALF2 CDS	1638	GAA -> GAG	12	None	1.6E-167	C1, C9, C14, MS1, MS3, MS4, MS7, MS10, MS12, MS17, MS18, MS19	140
162885	1	SNP (transition)	G -> A	n.a.	BALF2 CDS	1428	TTC -> TTT	13	None	<1.0E-350	C1, C14, MS3, MS4, MS7, MS10, MS12, MS17, MS18, MS19	386
162963	1	SNP (transition)	A -> G	n.a.	BALF2 CDS	1350	AGT -> AGC	11	None	2.5E-293	C4, C9, MS1, MS3, MS4, MS7, MS10, MS12, MS17, MS18, MS19	266
165131	1	SNP (transition)	T -> C	V -> A	BARF1 CDS	86	GTC -> GCC	11	Substitution	6.6E-125	C4, C9, MS3, MS4, MS7, MS12, MS17	181
165219	1	SNP (transition)	G -> A	n.a.	BARF1 CDS	174	GTG -> GTA	12	None	<1.0E-350	C4, C9, MS3, MS4, MS7, MS12, MS17	521
165486	1	SNP (transition)	C -> T	n.a.	BARF1 CDS	441	ACC -> ACT	13	None	4.3E-206	C4, C9, MS3, MS4, MS7, MS12, MS17	298
165738	1	SNP (transition)	T -> C	n.a.	not annotated	n.a.	n.a.	13		<1.0E-350	C4, C9, MS3, MS4, MS7, MS12, MS17	1585
165759	1	SNP (transition)	G -> A	n.a.	not annotated	n.a.	n.a.	13		<1.0E-350	C4, C9, MS3, MS4, MS7, MS12, MS17	1889
165870	1	SNP (transversion)	T -> G	n.a.	not annotated	n.a.	n.a.	13		<1.0E-350	C4, C9, MS1, MS3, MS4, MS7, MS12, MS17	1113
165873	1	SNP (transversion)	G -> T	n.a.	not annotated	n.a.	n.a.	13		<1.0E-350	C4, C9, MS1, MS3, MS4, MS7, MS12, MS17	1115
165874	1	SNP (transversion)	A -> T	n.a.	not annotated	n.a.	n.a.	13		<1.0E-350	C4, C9, MS1, MS3, MS4, MS7, MS12, MS17	1115
165890	1	SNP (transition)	C -> T	n.a.	not annotated	n.a.	n.a.	13		<1.0E-350	C4, C9, MS1, MS3, MS4, MS7, MS12, MS17	1116
165922	1	SNP (transversion)	C -> A	n.a.	not annotated	n.a.	n.a.	13		<1.0E-350	C4, C9, MS1, MS3, MS4, MS7, MS12, MS17	826
165939	1	SNP (transversion)	G -> C	n.a.	not annotated	n.a.	n.a.	13		<1.0E-350	C4, C9, MS1, MS3, MS4, MS7, MS12, MS17	637
165965	1	SNP (transition)	T -> C	n.a.	not annotated	n.a.	n.a.	13		<1.0E-350	C1, C4, C9, C14, MS1, MS3, MS4, MS7, MS10, MS12, MS17, MS18, MS19	398
166065	1	SNP (transversion)	G -> T	n.a.	not annotated	n.a.	n.a.	13		2.9E-300	C1, C4, C9, C14, MS3, MS4, MS7, MS10, MS12, MS17	303
166169	1	SNP (transversion)	T -> G	n.a.	not annotated	n.a.	n.a.	13		<1.0E-350	C1, C4, C9, C14, MS1, MS3, MS4, MS7, MS10, MS12, MS17, MS18, MS19	799
166290	1	SNP (transition)	C -> T	n.a.	not annotated	n.a.	n.a.	12		5.0E-84	C1, C14, MS1, MS10	215
166292	1	SNP (transversion)	T -> G	n.a.	not annotated	n.a.	n.a.	12		<1.0E-350	C1, C4, C9, C14, MS1, MS3, MS4, MS7, MS10, MS12	612
166338	1	SNP (transversion)	C -> A	n.a.	not annotated	n.a.	n.a.	12		<1.0E-350	C4, C9, C14, MS1, MS3, MS4, MS7, MS10, MS12, MS17	937
166347	1	SNP (transversion)	A -> C	n.a.	not annotated	n.a.	n.a.	12		<1.0E-350	C4, C9, C14, MS1, MS3, MS4, MS7, MS10, MS12, MS17, MS18, MS19	969
166352	1	SNP (transition)	C -> T	n.a.	not annotated	n.a.	n.a.	12		<1.0E-350	C4, C9, C14, MS1, MS3, MS4, MS7, MS10, MS12, MS17	991
166625	1	SNP (transversion)	A -> C	F -> C	BNLF2b CDS	212	TTC -> TGC	11	Substitution	2.5E-238	C4, C9, C14, MS1, MS3, MS4, MS7, MS12, MS17, MS18, MS19	216
166632	1	SNP (transversion)	G -> T	Q -> K	BNLF2b CDS	205	CAA -> AAA	11	Substitution	3.2E-215	C4, C9, C14, MS1, MS3, MS4, MS7, MS12, MS17, MS18, MS19	196
166726	1	SNP (transition)	C -> T	n.a.	BNLF2b CDS	111	GAG -> GAA	13	None	<1.0E-350	C1, C4, C9, C14, MS1, MS3, MS4, MS7, MS10, MS12, MS17	495
166910	1	SNP (transition)	C -> T	R -> K	BNLF2a CDS	119	AGA -> AAA	13	Substitution	<1.0E-350	C1, C4, C9, C14, MS1, MS3, MS4, MS7, MS10, MS12, MS17	308
167007	1	SNP (transition)	C -> T	A -> T	BNLF2a CDS	22	GCT -> ACT	13	Substitution	<1.0E-350	C1, C4, C9, C14, MS1, MS3, MS4, MS7, MS10, MS12, MS17	751
167137	1	SNP (transition)	G -> A	n.a.	not annotated	n.a.	n.a.	13		<1.0E-350	C1, C4, C9, C14, MS1, MS3, MS4, MS7, MS10, MS12, MS17	1127
167202	1	SNP (transition)	A -> G	n.a.	not annotated	n.a.	n.a.	13		<1.0E-350	C1, C4, C9, C14, MS1, MS3, MS4, MS7, MS10, MS12, MS17, MS18, MS19	1183
167203	1	SNP (transversion)	A -> C	n.a.	not annotated	n.a.	n.a.	13		<1.0E-350	C1, C4, C9, C14, MS1, MS3, MS4, MS7, MS10, MS12, MS17	1104
167213	1	SNP (transversion)	C -> A	n.a.	not annotated	n.a.	n.a.	13		<1.0E-350	C1, C4, C9, C14, MS1, MS3, MS4, MS7, MS10, MS12, MS17	1063
167224	1	SNP (transversion)	G -> T	n.a.	not annotated	n.a.	n.a.	13		<1.0E-350	C1, C4, C9, C14, MS1, MS3, MS4, MS7, MS10, MS12, MS17	1094
167294	1	SNP (transversion)	G -> T	n.a.	not annotated	n.a.	n.a.	13		<1.0E-350	C1, C4, C9, C14, MS1, MS3, MS4, MS7, MS10, MS12, MS17	1079
167316	1	SNP (transversion)	G -> T	n.a.	not annotated	n.a.	n.a.	13		<1.0E-350	C1, C4, C9, C14, MS1, MS3, MS4, MS7, MS10, MS12, MS17	752
167317	1	SNP (transition)	A -> G	n.a.	not annotated	n.a.	n.a.	13		<1.0E-350	C1, C4, C9, C14, MS1, MS3, MS4, MS7, MS10, MS12, MS17	730
167327	1	SNP (transition)	T -> C	n.a.	not annotated	n.a.	n.a.	13		<1.0E-350	C1, C4, C9, C14, MS1, MS3, MS4, MS7, MS10, MS12, MS17	682
167338	1	SNP (transversion)	T -> A	n.a.	not annotated	n.a.	n.a.	13		<1.0E-350	C1, C4, C9, C14, MS1, MS3, MS4, MS7, MS10, MS12, MS17	677
167377	1	SNP (transition)	T -> C	n.a.	not annotated	n.a.	n.a.	12		<1.0E-350	C1, C4, C9, C14, MS1, MS3, MS4, MS7, MS10, MS12, MS18, MS19	648
167378	1	SNP (transversion)	G -> T	n.a.	not annotated	n.a.	n.a.	12		<1.0E-350	C1, C4, C9, C14, MS1, MS3, MS4, MS7, MS10, MS12	555
167392	1	SNP (transversion)	G -> C	n.a.	not annotated	n.a.	n.a.	13		<1.0E-350	C1, C4, C9, C14, MS1, MS3, MS4, MS7, MS10, MS12, MS17, MS18, MS19	663
167412	1	SNP (transversion)	G -> T	n.a.	not annotated	n.a.	n.a.	13		<1.0E-350	C1, C4, C9, C14, MS1, MS3, MS4, MS7, MS10, MS12, MS17	635
167458	1	SNP (transition)	C -> T	n.a.	not annotated	n.a.	n.a.	13		<1.0E-350	C1, C4, C9, C14, MS1, MS3, MS4, MS7, MS10, MS12, MS17	703
167466	1	SNP (transversion)	T -> G	n.a.	not annotated	n.a.	n.a.	13		<1.0E-350	C1, C4, C9, C14, MS1, MS3, MS4, MS7, MS10, MS12, MS17	680
167470	1	SNP (transition)	T -> C	n.a.	not annotated	n.a.	n.a.	13		<1.0E-350	C1, C4, C9, C14, MS1, MS3, MS4, MS7, MS10, MS12, MS17	728
167495	1	SNP (transversion)	C -> G	n.a.	not annotated	n.a.	n.a.	13		<1.0E-350	C4, MS3, MS4, MS7, MS12, MS17	934
167496	1	SNP (transition)	T -> C	n.a.	not annotated	n.a.	n.a.	13		<1.0E-350	C4, MS3, MS4, MS7, MS12, MS17	977
167497	1	SNP (transversion)	G -> C	n.a.	not annotated	n.a.	n.a.	13		<1.0E-350	C4, MS3, MS4, MS7, MS12, MS17	977
167499	1	SNP (transversion)	G -> T	n.a.	not annotated	n.a.	n.a.	13		2.0E-268	C1, C14, MS1, MS10	676
167628	1	SNP (transition)	G -> A	n.a.	not annotated	n.a.	n.a.	13		<1.0E-350	C1, C4, C9, C14, MS3, MS4, MS7, MS10, MS12, MS17, MS18, MS19	1413
167767	1	SNP (transversion)	A -> T	S -> T	LMP-1 CDS	1096	TCT -> ACT	13	Substitution	<1.0E-350	C1, C9, C14, MS1, MS3, MS4, MS7, MS10, MS17, MS18, MS19	562
167780	1	SNP (transition)	C -> T	n.a.	LMP-1 CDS	1083	ACG -> ACA	13	None	3.6E-35	C1, C14, MS10	123
167795	1	SNP (transition)	A -> G	n.a.	LMP-1 CDS	1068	GAT -> GAC	12	None	<1.0E-350	C4, C9, MS3, MS4, MS7, MS12, MS17	764
167808	1	SNP (transition)	T -> C	H -> R	LMP-1 CDS	1055	CAT -> CGT	12	Substitution	1.4E-59	C4, C14, MS10	204
167837	1	SNP (transversion)	T -> A	n.a.	LMP-1 CDS	1026	GGA -> GGT	12	None	2.5E-79	C14, MS1, MS10, MS18, MS19	164
167850	1	SNP (transition)	A -> G	L -> S	LMP-1 CDS	1013	TTG -> TCG	12	Substitution	7.9E-39	C14, MS1, MS10, MS18, MS19	82
167862	1	SNP (transition)	T -> C	Q -> R	LMP-1 CDS	1001	CAG -> CGG	13	Substitution	2.8E-26	C1, C14, MS1, MS10	72
167881	1	SNP (transversion)	C -> G	E -> Q	LMP-1 CDS	982	GAA -> CAA	11	Substitution	1.2E-193	C4, C9, MS3, MS4, MS7, MS12	326
167899	1	SNP (transversion)	G -> T	Q -> K	LMP-1 CDS	964	CAA -> AAA	12	Substitution	2.2E-43	MS1, MS18, MS19	150	MS only
167937	1	SNP (transition)	C -> T	S -> N	LMP-1 CDS	926	AGC -> AAC	13	Substitution	4.3E-154	C1, C14, MS1, MS10, MS18, MS19	262
168035	1	SNP (transversion)	A -> C	H -> Q	LMP-1 CDS	828	CAT -> CAG	12	Substitution	1.2E-23	C14, MS10, MS18, MS19	65		Yes
168177	1	SNP (transversion)	C -> G	S -> T	LMP-1 CDS	686	AGT -> ACT	13	Substitution	2.9E-121	C1, C14, MS10	410
168229	1	SNP (transition)	C -> T	G -> S	LMP-1 CDS	634	GGC -> AGC	13	Substitution	<1.0E-350	C1, C4, C9, C14, MS1, MS3, MS4, MS7, MS10, MS12, MS17, MS18, MS19	1496
168236	1	SNP (transition)	A -> G	n.a.	LMP-1 CDS	627	GAT -> GAC	13	None	<1.0E-350	MS1, MS18, MS19	1392	MS only
168288	1	SNP (transversion)	C -> G	S -> T	LMP-1 CDS	575	AGT -> ACT	13	Substitution	<1.0E-350	MS1, MS18, MS19	1612	MS only
168326	1	SNP (transversion)	C -> G	n.a.	LMP-1 CDS	537	GCG -> GCC	13	None	<1.0E-350	MS1, MS18, MS19	1476	MS only
168401	1	SNP (transition)	G -> A	n.a.	LMP-1 CDS	462	CTC -> CTT	13	None	9.0E-195	MS1, MS18, MS19	655	MS only
168412	1	SNP (transversion)	G -> T	L -> I	LMP-1 CDS	451	CTC -> ATC	13	Substitution	1.1E-206	MS1, MS10, MS18, MS19	522	MS only
168433	1	SNP (transversion)	A -> T	F -> I	LMP-1 CDS	430	TTC -> ATC	13	Substitution	7.2E-125	MS1, MS18, MS19	423	MS only
168467	1	SNP (transition)	T -> C	n.a.	LMP-1 CDS	396	CGA -> CGG	12	None	2.8E-47	MS1, MS18, MS19	163	MS only
168476	1	SNP (transversion)	C -> A	M -> I	LMP-1 CDS	387	ATG -> ATT	11	Substitution	1.3E-82	C14, MS1, MS10, MS18	212
168499	1	SNP (transversion)	T -> G	I -> L	LMP-1 CDS	364	ATC -> CTC	11	Substitution	5.2E-72	C14, MS1, MS18	246
168594	1	SNP (transversion)	C -> G	n.a.	LMP-1 CDS	345	GGG -> GGC	12	None	7.0E-105	MS1, MS18, MS19	355	MS only
168622	1	SNP (transversion)	A -> T	F -> Y	LMP-1 CDS	317	TTC -> TAC	12	Substitution	<1.0E-350	C4, C9, C14, MS1, MS3, MS4, MS7, MS10, MS12, MS17, MS18, MS19	1020
168707	1	SNP (transversion)	A -> C	n.a.	not annotated	n.a.	n.a.	12		1.7E-255	MS1, MS18, MS19	857	MS only
168725	1	SNP (transversion)	T -> G	n.a.	not annotated	n.a.	n.a.	12		8.8E-223	MS1, MS18, MS19	749	MS only
168764	1	SNP (transversion)	T -> G	I -> L	LMP-1 CDS	253	ATA -> CTA	13	Substitution	<1.0E-350	C1, C9, C14, MS1, MS3, MS7, MS10, MS12, MS17, MS18, MS19	756
168767	1	SNP (transversion)	A -> C	C -> G	LMP-1 CDS	250	TGT -> GGT	13	Substitution	4.5E-117	MS1, MS18, MS19	396	MS only
168772	1	SNP (transversion)	G -> C	A -> G	LMP-1 CDS	245	GCC -> GGC	13	Substitution	1.4E-100	MS1, MS18, MS19	341	MS only
168822	1	SNP (transversion)	T -> G	n.a.	LMP-1 CDS	195	ATA -> ATC	11	None	1.3E-51	MS1, MS18, MS19	178	MS only
168828	1	SNP (transversion)	T -> A	n.a.	LMP-1 CDS	189	ATA -> ATT	11	None	8.3E-56	MS1, MS18, MS19	191	MS only
168864	1	SNP (transversion)	G -> C	n.a.	LMP-1 CDS	153	GCC -> GCG	13	None	3.6E-80	MS1, MS18, MS19	273	MS only
168935	1	SNP (transversion)	C -> G	A -> P	LMP-1 CDS	82	GCT -> CCT	13	Substitution	3.6E-56	C1, MS18, MS19	193
169170	1	SNP (transition)	T -> C	n.a.	not annotated	n.a.	n.a.	13		5.7E-109	C1, MS18, MS19	369
169215	1	SNP (transition)	G -> A	n.a.	not annotated	n.a.	n.a.	13		<1.0E-350	C1, C4, C9, C14, MS1, MS3, MS4, MS7, MS10, MS12, MS17, MS18, MS19	1011
169371	1	SNP (transition)	T -> C	n.a.	not annotated	n.a.	n.a.	13		<1.0E-350	C4, C9, MS3, MS4, MS7, MS12, MS17, MS18, MS19	1298
169422	1	SNP (transition)	G -> A	n.a.	not annotated	n.a.	n.a.	13		<1.0E-350	MS3, MS7, MS12, MS17	1831	MS only
169535	1	SNP (transversion)	G -> C	n.a.	not annotated	n.a.	n.a.	13		<1.0E-350	C4, C9, MS3, MS4, MS7, MS12, MS17	1640
169625	1	SNP (transversion)	C -> G	n.a.	not annotated	n.a.	n.a.	13		1.5E-62	C4, MS3, MS4, MS7, MS12, MS17	109
169628	1	SNP (transition)	C -> T	n.a.	not annotated	n.a.	n.a.	13		4.9E-18	C4, MS4, MS12, MS17	51
169629	1	SNP (transversion)	G -> T	n.a.	not annotated	n.a.	n.a.	13		2.9E-10	C4, MS4, MS17	41
169636	1	SNP (transition)	T -> C	n.a.	not annotated	n.a.	n.a.	10		1.4E-31	MS1, MS4	162	MS only	Yes
169636	1	SNP (transversion)	T -> G	n.a.	not annotated	n.a.	n.a.	10		9.0E-69	C1, MS18	349		Yes
169637	1	SNP (transversion)	G -> T	n.a.	not annotated	n.a.	n.a.	10		2.8E-27	MS1, MS4	142	MS only	Yes
169641	1	SNP (transversion)	C -> G	n.a.	not annotated	n.a.	n.a.	10		1.2E-31	C1, C14, MS1	110		Yes
169642	1	SNP (transversion)	A -> C	n.a.	not annotated	n.a.	n.a.	10		2.7E-39	C1, C9, MS1	135		Yes
169644	1	SNP (transversion)	G -> T	n.a.	not annotated	n.a.	n.a.	10		2.8E-15	C1, C9	82	Control only	Yes
169650	1	SNP (transversion)	C -> G	n.a.	not annotated	n.a.	n.a.	10		1.1E-12	C14, MS1	68		Yes
169650	1	SNP (transition)	C -> T	n.a.	not annotated	n.a.	n.a.	10		4.5E-8	C1, MS3	46		Yes
169728	1	SNP (transversion)	C -> G	n.a.	not annotated	n.a.	n.a.	11		7.1E-20	C1, C14	104	Control only	Yes
169827	1	SNP (transition)	C -> T	n.a.	not annotated	n.a.	n.a.	12		1.5E-42	C4, C9, C14, MS3, MS4, MS7, MS10, MS12, MS17, MS18, MS19	39		Yes
169884	1	SNP (transversion)	C -> G	n.a.	not annotated	n.a.	n.a.	13		1.1E-26	MS3, MS7, MS12, MS17	73	MS only	Yes
169986	1	SNP (transversion)	C -> G	n.a.	not annotated	n.a.	n.a.	12		5.0E-11	C9, MS1, MS3, MS4, MS7, MS10, MS12, MS18, MS19	14		Yes
170013	1	SNP (transversion)	A -> T	n.a.	not annotated	n.a.	n.a.	13		3.3E-12	C4, C9, MS3, MS4, MS7, MS12, MS17	21		Yes
170021	1	SNP (transition)	A -> G	n.a.	not annotated	n.a.	n.a.	13		1.1E-17	C4, C9, MS1, MS3, MS4, MS7, MS10, MS12, MS17	22		Yes
170098	1	SNP (transition)	A -> G	n.a.	not annotated	n.a.	n.a.	11		4.1E-20	C4, C9, MS3, MS4, MS7, MS10, MS12, MS17	28		Yes
170099	1	SNP (transversion)	C -> G	n.a.	not annotated	n.a.	n.a.	11		3.3E-19	C4, C9, MS3, MS4, MS7, MS12, MS17	30		Yes
170365	1	SNP (transition)	C -> T	n.a.	not annotated	n.a.	n.a.	12		6.6E-39	C4, C9, C14, MS3, MS4, MS7, MS10, MS12, MS17, MS18	41		Yes
170417	1	SNP (transition)	T -> C	n.a.	not annotated	n.a.	n.a.	13		7.2E-8	C1, MS1, MS10	32		Yes
170422	1	SNP (transversion)	C -> G	n.a.	not annotated	n.a.	n.a.	13		4.5E-29	MS3, MS7, MS12, MS17	79	MS only	Yes
170524	1	SNP (transversion)	C -> G	n.a.	not annotated	n.a.	n.a.	9		2.6E-8	MS1, MS3, MS4, MS7, MS10, MS12, MS18	14	MS only	Yes
170551	1	SNP (transversion)	A -> T	n.a.	not annotated	n.a.	n.a.	13		1.6E-11	C4, C9, MS3, MS4, MS7, MS12, MS17	21		Yes
170559	1	SNP (transition)	A -> G	n.a.	not annotated	n.a.	n.a.	12		5.5E-20	C4, C9, MS1, MS3, MS4, MS7, MS10, MS12, MS17	24		Yes
170636	1	SNP (transition)	A -> G	n.a.	not annotated	n.a.	n.a.	12		5.0E-23	C4, MS3, MS4, MS7, MS10, MS12, MS17	36		Yes
170637	1	SNP (transversion)	C -> G	n.a.	not annotated	n.a.	n.a.	12		9.2E-22	C4, MS3, MS4, MS7, MS12, MS17	41		Yes
170697	1	SNP (transversion)	T -> G	n.a.	not annotated	n.a.	n.a.	9		3.3E-43	C9, MS1, MS3, MS7, MS10, MS12	74		Yes
170698	1	SNP (transversion)	G -> T	n.a.	not annotated	n.a.	n.a.	9		1.4E-15	MS10, MS12	83	MS only	Yes
170703	1	SNP (transition)	A -> G	n.a.	not annotated	n.a.	n.a.	10		2.4E-37	MS4, MS7, MS12	129	MS only	Yes
170704	1	SNP (transversion)	T -> G	n.a.	not annotated	n.a.	n.a.	10		4.8E-28	C9, C14, MS1, MS3, MS4, MS7, MS10	42		Yes
170888	1	SNP (transition)	C -> T	n.a.	not annotated	n.a.	n.a.	13		2.9E-35	C4, C9, C14, MS3, MS4, MS7, MS10, MS12, MS17, MS18	38		Yes
170945	1	SNP (transversion)	C -> G	n.a.	not annotated	n.a.	n.a.	13		2.8E-24	MS3, MS7, MS12, MS17	66	MS only	Yes
171047	1	SNP (transversion)	C -> G	n.a.	not annotated	n.a.	n.a.	12		5.2E-8	C4, MS1, MS3, MS4, MS7, MS10, MS12, MS17, MS18, MS19	9		Yes
171074	1	SNP (transversion)	A -> T	n.a.	not annotated	n.a.	n.a.	13		1.6E-11	C4, C9, MS3, MS4, MS7, MS12, MS17	21		Yes
171082	1	SNP (transition)	A -> G	n.a.	not annotated	n.a.	n.a.	13		8.7E-17	C4, C9, MS1, MS3, MS4, MS7, MS10, MS12, MS17	22		Yes
171159	1	SNP (transition)	A -> G	n.a.	not annotated	n.a.	n.a.	13		5.1E-20	C4, C9, MS3, MS4, MS7, MS10, MS12, MS17	29		Yes
171160	1	SNP (transversion)	C -> G	n.a.	not annotated	n.a.	n.a.	13		8.5E-18	C4, C9, MS3, MS4, MS7, MS12, MS17	29		Yes
171171	1	SNP (transversion)	G -> C	n.a.	not annotated	n.a.	n.a.	13		1.1E-24	C14, MS1, MS18, MS19	68		Yes
171235	1	SNP (transversion)	T -> G	n.a.	not annotated	n.a.	n.a.	10		4.4E-44	C14, MS3, MS10, MS19	113		Yes
171240	1	SNP (transversion)	C -> G	n.a.	not annotated	n.a.	n.a.	10		8.0E-17	MS3, MS7, MS12, MS18, MS19	38	MS only	Yes
171241	1	SNP (transversion)	A -> C	n.a.	not annotated	n.a.	n.a.	10		3.3E-17	MS3, MS12, MS18, MS19	48	MS only	Yes
171426	1	SNP (transition)	C -> T	n.a.	not annotated	n.a.	n.a.	13		2.9E-35	C4, C9, MS1, MS3, MS4, MS7, MS10, MS12, MS17, MS18	38		Yes
171455	1	SNP (transversion)	T -> G	n.a.	not annotated	n.a.	n.a.	13		7.1E-16	MS1, MS10, MS18, MS19	45	MS only	Yes
171483	1	SNP (transversion)	C -> G	n.a.	not annotated	n.a.	n.a.	13		7.1E-26	MS3, MS7, MS12, MS17	71	MS only	Yes
171585	1	SNP (transversion)	C -> G	n.a.	not annotated	n.a.	n.a.	12		6.0E-12	C4, MS1, MS3, MS4, MS7, MS10, MS12, MS17, MS18, MS19	14		Yes
171612	1	SNP (transversion)	A -> T	n.a.	not annotated	n.a.	n.a.	12		1.5E-12	C4, C9, MS3, MS4, MS7, MS12, MS17	22		Yes
171620	1	SNP (transition)	A -> G	n.a.	not annotated	n.a.	n.a.	12		5.5E-29	C4, C9, MS1, MS3, MS4, MS7, MS10, MS12, MS17	34		Yes
171697	1	SNP (transition)	A -> G	n.a.	not annotated	n.a.	n.a.	11		1.0E-105	C4, C9, MS3, MS4, MS7, MS10, MS12, MS17	135		Yes
171698	1	SNP (transversion)	C -> G	n.a.	not annotated	n.a.	n.a.	11		1.3E-97	C4, C9, MS3, MS4, MS7, MS12, MS17	142		Yes
171709	1	SNP (transversion)	G -> C	n.a.	not annotated	n.a.	n.a.	11		1.6E-34	MS1, MS18, MS19	120	MS only	Yes
171781	1	SNP (transversion)	C -> G	n.a.	not annotated	n.a.	n.a.	9		6.7E-46	C4, MS1, MS12	157
171789	1	SNP (transversion)	T -> G	n.a.	not annotated	n.a.	n.a.	7		1.8E-75	MS1, MS3, MS4, MS7, MS12, MS18	126	MS only
171796	1	SNP (transversion)	G -> T	n.a.	not annotated	n.a.	n.a.	6		6.3E-12	MS4, MS12	62	MS only
171797	1	SNP (transition)	T -> C	n.a.	not annotated	n.a.	n.a.	6		3.2E-8	MS12	82	MS only
171798	1	SNP (transversion)	C -> G	n.a.	not annotated	n.a.	n.a.	6		6.3E-16	MS1, MS4, MS12	55	MS only
171800	1	SNP (transition)	G -> A	n.a.	not annotated	n.a.	n.a.	5		4.0E-20	MS3, MS4, MS12	68	MS only
171801	1	SNP (transversion)	A -> T	n.a.	not annotated	n.a.	n.a.	5		4.0E-20	MS3, MS4, MS12	68	MS only
171804	1	SNP (transition)	T -> C	n.a.	not annotated	n.a.	n.a.	4		1.6E-20	MS3, MS4, MS12	68	MS only
171805	1	SNP (transversion)	C -> G	n.a.	not annotated	n.a.	n.a.	4		1.6E-20	MS3, MS4, MS12	68	MS only
171806	1	SNP (transversion)	G -> C	n.a.	not annotated	n.a.	n.a.	4		1.6E-20	MS3, MS4, MS12	68	MS only
171809	1	SNP (transition)	C -> T	n.a.	not annotated	n.a.	n.a.	4		1.6E-20	MS3, MS4, MS12	68	MS only
171811	1	SNP (transversion)	T -> A	n.a.	not annotated	n.a.	n.a.	4		2.5E-16	MS3, MS4, MS12	55	MS only
171812	1	SNP (transversion)	A -> T	n.a.	not annotated	n.a.	n.a.	4		2.5E-16	MS3, MS4, MS12	55	MS only
171814	1	SNP (transversion)	T -> G	n.a.	not annotated	n.a.	n.a.	4		2.5E-16	MS3, MS4, MS12	55	MS only
171815	1	SNP (transversion)	G -> C	n.a.	not annotated	n.a.	n.a.	4		2.5E-16	MS3, MS4, MS12	55	MS only

## Sheet: Cultured_PBMCs_first
Coordinate	Length	Polymorphism Type	Base Change	Coverage	Variant P-Value (approximate)	Variant Sequences	Repeat region
43	1	SNP (transition)	C -> T	4	0.0000012	C9, MS4
47	1	SNP (transition)	C -> T	4	0.000080	C14
100	1	SNP (transversion)	C -> G	5	9.9E-18	C14, MS5
253	1	SNP (transversion)	G -> T	8	1.0E-32	C1, C15, MS1, MS3, MS5, MS7, MS12, MS17
475	1	SNP (transversion)	T -> G	8	1.1E-10	C15, MS4, MS7, MS12
476	1	SNP (transversion)	A -> C	8	7.3E-9	C4, MS5, MS9
479	1	SNP (transition)	A -> G	8	1.6E-29	C15, MS1, MS4, MS7, MS12
501	1	SNP (transversion)	G -> C	9	7.7E-7	MS18, MS19
586	1	SNP (transversion)	G -> T	8	4.0E-7	C9, C15, MS19
640	1	SNP (transition)	C -> T	6	1.2E-7	MS7, MS12, MS17
778	1	SNP (transition)	A -> G	5	0.0000031	C4, C15
822	1	SNP (transition)	G -> A	5	4.6E-9	MS18
884	1	SNP (transition)	A -> G	8	0.000017	MS18, MS19
984	1	SNP (transition)	T -> C	7	2.8E-13	MS18, MS19
1011	1	SNP (transversion)	G -> C	5	1.2E-13	MS19
1105	1	SNP (transversion)	C -> A	4	8.2E-11	MS18, MS19
1138	1	SNP (transition)	T -> C	5	1.6E-11	MS18
1146	1	SNP (transversion)	G -> T	5	1.6E-9	MS18
1157	1	SNP (transition)	A -> G	5	1.2E-7	MS18
1181	1	SNP (transversion)	A -> T	4	7.5E-8	MS18
1256	1	SNP (transition)	C -> T	5	1.9E-7	MS18
1323	1	SNP (transition)	C -> T	5	5.8E-15	MS18
1399	1	SNP (transversion)	C -> A	9	4.5E-10	MS18, MS19
1432	1	SNP (transition)	G -> A	9	4.5E-14	C14, MS18, MS19
1438	1	SNP (transversion)	T -> A	9	1.0E-36	C1, C14, MS3, MS4, MS12, MS18, MS19
1525	1	SNP (transition)	G -> A	6	0.0000067	MS7, MS12, MS17
1741	1	SNP (transition)	A -> G	10	1.9E-34	C9, C14, C15, MS1, MS3, MS5, MS7, MS18
1744	1	SNP (transversion)	G -> T	10	0.0000014	C15, MS5, MS7
1841	1	SNP (transversion)	G -> C	8	1.0E-32	C1, C9, C15, MS1, MS7, MS10, MS17, MS18
1870	1	SNP (transversion)	A -> C	7	2.8E-7	C1, C9, C15, MS4, MS10
2640	1	SNP (transition)	A -> G	5	8.8E-10	MS12
2971	1	SNP (transition)	C -> T	8	1.2E-12	C1, MS12, MS18
3101	1	SNP (transition)	G -> A	7	0.0000092	MS7, MS10, MS12, MS18
3112	1	SNP (transition)	T -> C	7	9.7E-18	C9, MS5, MS7
3404	1	SNP (transition)	C -> T	9	6.9E-12	MS4, MS7, MS12
3473	1	SNP (transversion)	C -> A	5	0.0000031	MS10
3494	1	SNP (transversion)	A -> C	5	0.0000031	MS10
3934	1	SNP (transition)	C -> T	9	8.5E-16	C1, C4, MS4, MS5, MS7, MS12, MS19
3942	1	SNP (transversion)	G -> T	12	1.0E-36	C1, C4, C15, MS1, MS3, MS4, MS5, MS7, MS12, MS18, MS19
4020	1	SNP (transition)	C -> T	8	2.2E-12	C1, C9, MS4, MS7, MS12, MS19
4066	1	SNP (transition)	G -> A	7	0.0000092	MS4, MS7, MS12
4125	1	SNP (transition)	A -> G	6	1.3E-23	MS10, MS12, MS18
4135	1	SNP (transition)	C -> T	6	2.1E-16	MS7, MS10, MS12, MS18
4303	1	SNP (transition)	A -> G	4	2.8E-11	C1, MS7
4576	1	SNP (transition)	C -> T	7	0.0000092	C4, C9, MS4, MS7
4690	1	SNP (transversion)	A -> C	4	1.0E-18	MS18
4753	1	SNP (transversion)	G -> T	5	2.4E-8	C9, MS19
4823	1	SNP (transition)	T -> C	5	1.0E-20	MS4, MS7, MS19
5064	1	SNP (transition)	T -> C	5	1.0E-22	MS1, MS17
5323	1	SNP (transition)	C -> T	5	4.4E-10	MS3, MS5
5452	1	SNP (transition)	T -> C	6	6.5E-19	MS1, MS7, MS18
6035	1	SNP (transition)	C -> T	11	5.8E-15	C1, C4, MS5, MS7, MS12, MS19
6182	1	SNP (transition)	T -> C	10	4.7E-29	C4, C15, MS1, MS3, MS4, MS7, MS12, MS18
6255	1	SNP (transition)	A -> G	7	2.8E-7	C9, MS3
6288	1	SNP (transition)	T -> C	8	1.8E-10	C9, MS1, MS3
6370	1	SNP (transversion)	T -> G	11	8.5E-35	C1, C9, C15, MS1, MS3, MS4, MS7, MS10, MS12, MS18
6380	1	SNP (transition)	A -> G	11	1.5E-9	MS1, MS3, MS18
7409	1	SNP (transversion)	C -> A	10	6.4E-11	C15, MS19
7413	1	SNP (transversion)	C -> A	12	2.4E-18	C4, C9, C15, MS4, MS7, MS19
7423	1	SNP (transition)	G -> A	13	9.2E-20	C4, C9, C15, MS4, MS7, MS12, MS19	Yes
7426	1	SNP (transversion)	T -> G	13	1.6E-23	C1, C4, C9, C15, MS4, MS7, MS12, MS19	Yes
7438	1	SNP (transition)	T -> C	14	1.9E-27	C1, C4, C9, C15, MS4, MS7, MS12, MS17, MS19	Yes
7439	1	SNP (transition)	G -> A	14	3.3E-19	C1, C4, C15, MS7, MS17, MS19	Yes
7440	1	SNP (transversion)	T -> G	14	1.8E-15	C1, C9, C15, MS4, MS12, MS17	Yes
7444	1	SNP (transversion)	T -> G	14	5.8E-12	C4, MS7, MS19	Yes
7449	1	SNP (transversion)	G -> T	14	1.9E-27	C1, C4, C9, C15, MS4, MS7, MS12, MS17, MS19	Yes
7469	1	SNP (transition)	G -> A	14	6.7E-21	C1, C15, MS4, MS7, MS12, MS17, MS19	Yes
7474	1	SNP (transition)	C -> T	14	6.0E-25	C1, C9, MS7, MS12, MS18, MS19	Yes
7492	1	SNP (transition)	A -> G	15	7.3E-17	C1, C4, C15, MS4, MS7, MS19	Yes
8122	1	SNP (transition)	T -> C	9	1.8E-20	C1, C15, MS7, MS12, MS19
8243	1	SNP (transition)	G -> A	12	1.8E-22	C9, C15, MS4, MS7, MS12, MS17, MS19
8249	1	SNP (transition)	C -> T	11	1.2E-16	C9, C15, MS4, MS7, MS12, MS17, MS19
8251	1	SNP (transversion)	A -> C	11	1.2E-16	C9, C15, MS4, MS7, MS12, MS17, MS19
8275	1	SNP (transversion)	T -> G	10	1.5E-17	C9, MS4, MS7, MS12, MS17, MS19
8385	1	SNP (transversion)	T -> G	4	0.000080	MS5, MS12
8926	1	SNP (transition)	T -> C	9	8.5E-16	C4, C15, MS5, MS7, MS12
9062	1	SNP (transition)	A -> G	7	1.0E-28	C1, C15, MS1, MS3, MS4, MS7	Yes
9097	1	SNP (transition)	A -> G	6	1.0E-24	MS1, MS7	Yes
9137	1	SNP (transversion)	C -> A	5	1.0E-22	C15, MS7
9158	1	SNP (transversion)	A -> C	5	1.0E-20	C15, MS7
9166	1	SNP (transition)	T -> C	5	1.0E-20	C15, MS7
9220	1	SNP (transversion)	T -> A	5	2.0E-10	C15, MS7, MS12
9234	1	SNP (transition)	G -> A	5	1.0E-20	C15, MS7, MS12
9270	1	SNP (transition)	C -> T	6	8.8E-10	MS7, MS12
9351	1	SNP (transition)	C -> T	9	8.4E-14	MS1, MS3, MS18
9518	1	SNP (transition)	G -> A	7	1.9E-7	C9, MS4, MS7, MS12
10216	1	SNP (transition)	G -> A	7	6.0E-11	MS7, MS12
10244	1	SNP (transition)	G -> A	7	0.0000092	C14, MS1, MS18, MS19
10577	1	SNP (transition)	A -> G	8	1.1E-14	C15, MS4, MS5, MS7, MS10, MS12
10610	1	SNP (transversion)	G -> C	8	2.2E-12	C15, MS4, MS5, MS7, MS12
10618	1	SNP (transversion)	G -> T	9	8.4E-14	C15, MS4, MS5, MS7, MS12
10719	1	SNP (transversion)	G -> T	11	5.8E-15	C1, C9, C15, MS4, MS5, MS10, MS12
10751	1	SNP (transition)	T -> C	10	1.1E-31	C1, C9, C15, MS4, MS5, MS10, MS12, MS18
10899	1	SNP (transversion)	A -> C	10	3.2E-15	C4, C15, MS5, MS7, MS12
10926	1	SNP (transversion)	G -> T	11	1.2E-18	C4, C15, MS5, MS7, MS12
11017	1	SNP (transversion)	G -> C	11	4.4E-13	C1, MS4, MS7, MS12
12083	1	SNP (transition)	T -> C	11	1.5E-9	C4, C15, MS18	Yes
12086	1	SNP (transition)	T -> C	11	8.7E-8	C4, C15, C15	Yes
12649	1	SNP (transition)	T -> C	10	3.2E-17	C15, MS4	Yes
12703	1	SNP (transition)	T -> C	10	1.7E-15	C1, MS4, MS7	Yes
12778	1	SNP (transversion)	T -> G	7	2.8E-7	MS3, MS10	Yes
13530	1	SNP (transversion)	T -> G	5	5.6E-7	MS7	Yes
13593	1	SNP (transition)	T -> C	5	1.1E-11	MS4	Yes
13612	1	SNP (transversion)	G -> T	10	0.0000014	MS10, MS12	Yes
15721	1	SNP (transition)	T -> C	8	1.1E-14	C4, C15	Yes
15775	1	SNP (transition)	T -> C	9	4.1E-16	C4, MS4, MS7	Yes
15850	1	SNP (transversion)	T -> G	8	1.1E-14	C4, MS4, MS18	Yes
16200	1	SNP (transition)	T -> C	14	9.8E-9	C1, C4, C14, C15, MS12, MS18	Yes
16203	1	SNP (transition)	T -> C	14	9.8E-9	C15, MS1, MS3	Yes
16665	1	SNP (transition)	T -> C	11	7.2E-13	MS1, MS3, MS18	Yes
18793	1	SNP (transition)	T -> C	9	7.7E-7	MS5, MS7	Yes
18922	1	SNP (transversion)	T -> G	9	2.4E-8	MS7	Yes
19737	1	SNP (transition)	T -> C	12	2.2E-16	MS3, MS4, MS7, MS18	Yes
19756	1	SNP (transversion)	G -> T	10	1.0E-9	MS3, MS7, MS10	Yes
21756	1	SNP (transversion)	A -> C	13	8.5E-18	C4, C15, MS4, MS7, MS17	Yes
21865	1	SNP (transition)	T -> C	5	4.7E-15	MS12	Yes
21919	1	SNP (transition)	T -> C	8	1.1E-14	C9, MS7	Yes
21994	1	SNP (transversion)	T -> G	7	2.8E-13	MS3, MS7	Yes
22746	1	SNP (transversion)	T -> G	5	3.2E-11	MS1	Yes
22795	1	SNP (transition)	T -> C	5	0.00021	C9	Yes
22809	1	SNP (transition)	T -> C	7	1.9E-15	C9, MS4, MS12	Yes
22822	1	SNP (transition)	C -> T	7	0.0000092	C9, MS4, MS12	Yes
22828	1	SNP (transversion)	G -> T	6	1.6E-9	C9, MS4	Yes
22853	1	SNP (transversion)	G -> C	7	0.000012	MS3, MS4, MS7	Yes
23172	1	SNP (transition)	G -> A	13	2.8E-37	C1, C9, C15, MS1, MS3, MS4, MS7, MS10, MS12, MS18	Yes
23792	1	SNP (transversion)	G -> T	11	3.2E-32	C1, C15, MS4, MS7, MS18, MS19	Yes
23803	1	SNP (transition)	A -> G	12	4.1E-34	C1, C15, MS4, MS7, MS12, MS18, MS19	Yes
24312	1	SNP (transversion)	T -> G	7	4.4E-22	C15, MS7	Yes
24356	1	SNP (transversion)	A -> C	7	0.000012	MS4, MS17	Yes
24386	1	SNP (transition)	C -> T	14	9.8E-9	C4, C15, MS3, MS5, MS12	Yes
24387	1	SNP (transition)	T -> C	14	1.7E-13	C4, C15, MS3, MS4, MS5, MS12, MS17	Yes
24400	1	SNP (transversion)	G -> C	12	1.2E-7	C1, C4, MS4, MS10, MS17	Yes
24448	1	SNP (transition)	C -> T	6	1.6E-9	C1, C15, MS5, MS12	Yes
24483	1	SNP (transition)	G -> A	5	0.000017	MS5	Yes
24668	1	SNP (transition)	C -> T	7	6.0E-11	C1, C15, MS17	Yes
24671	1	SNP (transversion)	G -> T	7	6.0E-13	C1, C15, MS17	Yes
24828	1	SNP (transversion)	A -> C	12	2.3E-20	C1, C4, C15, MS7	Yes
24937	1	SNP (transition)	T -> C	5	1.0E-20	C15, MS3	Yes
24991	1	SNP (transition)	T -> C	5	9.9E-18	C1	Yes
25066	1	SNP (transversion)	T -> G	3	1.0E-14	MS18	Yes
25157	1	SNP (transition)	T -> C	6	7.5E-8	C15, MS12, MS17	Yes
25433	1	SNP (transition)	G -> A	3	0.000020	C9, MS12	Yes
25473	1	SNP (transversion)	A -> C	4	0.0000012	MS10, MS12	Yes
25514	1	SNP (transversion)	C -> G	5	4.4E-10	MS4, MS10, MS12	Yes
25818	1	SNP (transversion)	T -> G	5	1.2E-12	C15, MS3	Yes
25881	1	SNP (transition)	T -> C	8	6.6E-26	C15, MS7, MS18	Yes
25894	1	SNP (transition)	C -> T	5	5.6E-7	MS7	Yes
25900	1	SNP (transversion)	G -> T	5	7.6E-17	MS7	Yes
25925	1	SNP (transversion)	G -> C	4	5.6E-7	MS7	Yes
26123	1	SNP (transition)	T -> C	7	1.3E-19	MS7, MS18	Yes
26244	1	SNP (transition)	G -> A	14	2.0E-44	C1, C9, C15, MS1, MS3, MS4, MS7, MS10, MS12, MS18	Yes
26864	1	SNP (transversion)	G -> T	10	1.5E-26	C15, MS4, MS7, MS18	Yes
26875	1	SNP (transition)	A -> G	9	1.1E-24	C15, MS7, MS18	Yes
27384	1	SNP (transversion)	T -> G	8	5.4E-24	MS7, MS17	Yes
27428	1	SNP (transversion)	A -> C	8	7.3E-9	C15, MS7, MS17	Yes
27900	1	SNP (transversion)	A -> C	14	3.5E-21	C1, C15, MS4, MS7, MS12, MS17, MS18	Yes
28009	1	SNP (transition)	T -> C	9	4.1E-16	MS4, MS12	Yes
28063	1	SNP (transition)	T -> C	10	1.5E-17	C9, MS4, MS7, MS12	Yes
28138	1	SNP (transversion)	T -> G	10	1.1E-11	MS7, MS18	Yes
28890	1	SNP (transversion)	T -> G	8	7.3E-9	MS3, MS7	Yes
28953	1	SNP (transition)	T -> C	10	3.2E-17	MS3, MS7, MS17	Yes
28972	1	SNP (transversion)	G -> T	4	4.6E-9	MS3	Yes
31081	1	SNP (transition)	T -> C	5	1.8E-10	MS3	Yes
31135	1	SNP (transition)	T -> C	10	3.2E-17	C9, MS7	Yes
31210	1	SNP (transversion)	T -> G	9	8.4E-14	MS7	Yes
31617	1	SNP (transversion)	A -> C	8	0.000017	MS7, MS12, MS19	Yes
31658	1	SNP (transversion)	C -> G	8	4.0E-7	MS7, MS12, MS19	Yes
31775	1	SNP (transition)	T -> C	9	8.2E-23	C4, C14, C15, MS7, MS12, MS18, MS19	Yes
31780	1	SNP (transition)	T -> C	11	9.5E-30	C4, C9, C14, MS1, MS7, MS12, MS18, MS19	Yes
31783	1	SNP (transition)	C -> T	13	9.2E-20	C4, C9, C14, MS7, MS12, MS18, MS19	Yes
31786	1	SNP (transversion)	C -> G	13	7.0E-24	C1, C4, C9, C14, C15, MS7, MS12, MS17, MS18	Yes
31792	1	SNP (transition)	T -> C	13	9.7E-18	C4, C14, C15, MS17	Yes
31826	1	SNP (transition)	T -> C	6	1.6E-9	C1, MS18	Yes
31833	1	SNP (transversion)	G -> C	7	2.8E-9	C1, MS18	Yes
31839	1	SNP (transition)	C -> T	7	2.8E-9	C1, MS18	Yes
31841	1	SNP (transversion)	A -> C	7	6.0E-11	C1, MS18	Yes
31851	1	SNP (transition)	T -> C	7	6.0E-11	C1, MS18	Yes
31858	1	SNP (transition)	G -> A	10	4.3E-11	C1, MS18	Yes
31876	1	SNP (transition)	G -> A	10	4.8E-8	C1, MS18	Yes
31962	1	SNP (transversion)	T -> G	5	2.4E-8	MS1	Yes
32025	1	SNP (transition)	T -> C	10	1.0E-9	MS10, MS12	Yes
32069	1	SNP (transversion)	G -> C	11	6.5E-8	C1, C4, MS7	Yes
32388	1	SNP (transition)	G -> A	14	4.0E-36	C1, C9, MS1, MS3, MS4, MS7, MS12, MS18, MS19	Yes
33008	1	SNP (transversion)	G -> T	10	1.1E-31	MS4, MS10, MS12, MS18	Yes
33019	1	SNP (transition)	A -> G	11	1.7E-37	C15, MS1, MS4, MS10, MS12, MS17, MS18	Yes
33887	1	SNP (transversion)	G -> T	11	2.8E-11	C15, MS7, MS12	Yes
34044	1	SNP (transversion)	A -> C	13	1.2E-25	C4, C15, MS4, MS7, MS12, MS17, MS18	Yes
34153	1	SNP (transition)	T -> C	10	8.5E-18	C15, MS3	Yes
34207	1	SNP (transition)	T -> C	13	1.8E-19	C1, C15, MS7, MS10	Yes
34282	1	SNP (transversion)	T -> G	10	4.6E-18	C4, C15	Yes
34806	1	SNP (transition)	T -> C	13	1.9E-10	C9, C14, C15, MS1, MS10	Yes
34871	1	SNP (transition)	T -> C	11	1.5E-9	C9, C15, MS19	Yes
35034	1	SNP (transversion)	T -> G	6	1.6E-9	MS3, MS18, MS19	Yes
35097	1	SNP (transition)	T -> C	5	1.6E-9	MS18	Yes
35116	1	SNP (transversion)	G -> T	6	0.0000067	C9, MS10	Yes
35662	1	SNP (transition)	G -> A	12	9.3E-11	C4, C15, MS4, MS7, MS12, MS19
35857	1	SNP (transversion)	T -> G	13	1.8E-19	C1, C9, C15, MS4, MS7, MS12, MS19
36400	1	SNP (transition)	T -> C	13	1.4E-40	C1, C9, C15, MS1, MS3, MS4, MS5, MS7, MS12	Yes
36413	1	SNP (transversion)	C -> A	15	1.1E-26	C1, C4, C9, C15, MS3, MS4, MS7, MS10, MS12, MS17	Yes
36419	1	SNP (transversion)	A -> T	15	1.3E-35	C1, C4, C9, C15, MS4, MS5, MS7, MS10, MS12, MS17	Yes
36434	1	SNP (transition)	C -> T	14	4.6E-27	C1, C4, C9, C15, MS4, MS5, MS7, MS10	Yes
36443	1	SNP (transition)	C -> T	14	6.8E-23	C4, C9, C15, MS4, MS5, MS7, MS10, MS12	Yes
36452	1	SNP (transition)	C -> T	14	3.1E-29	C4, C9, C15, MS1, MS4, MS7, MS12, MS17, MS19	Yes
36453	1	SNP (transition)	C -> T	14	3.6E-10	C1, C15, MS10	Yes
36461	1	SNP (transition)	C -> T	14	1.2E-29	C4, C9, C15, MS3, MS4, MS7, MS10, MS12, MS17, MS19	Yes
36470	1	SNP (transversion)	T -> A	12	4.8E-8	MS3, MS4, MS7, MS10	Yes
36471	1	SNP (transition)	C -> T	12	2.3E-20	C4, C9, C15, MS1, MS4, MS7, MS10, MS12, MS17	Yes
36703	1	SNP (transversion)	G -> T	6	1.0E-8	C14, MS1, MS18
36710	1	SNP (transversion)	C -> A	5	1.0E-22	C15, MS7, MS12
36769	1	SNP (transition)	A -> G	5	3.2E-12	C15, MS7
36803	1	SNP (transversion)	G -> T	6	8.8E-10	C15, MS7
36825	1	SNP (transversion)	A -> T	10	1.7E-15	C1, C15, MS4, MS7
36882	1	SNP (transition)	C -> T	8	1.2E-12	C4, C15, MS5, MS7, MS19
37161	1	SNP (transversion)	C -> A	4	6.8E-7	MS7
37253	1	SNP (transversion)	G -> C	15	6.4E-10	C4, C9, C14, MS1, MS4, MS17, MS19	Yes
37325	1	SNP (transversion)	T -> A	7	1.0E-28	C1, MS1, MS4, MS7, MS12, MS18, MS19
37466	1	SNP (transition)	G -> A	6	7.6E-12	MS5, MS7, MS12
37625	1	SNP (transversion)	A -> T	7	3.2E-11	MS4, MS19
37642	1	SNP (transition)	A -> G	7	3.2E-11	MS4, MS19
37702	1	SNP (transversion)	C -> A	8	1.2E-12	MS1, MS3, MS18
37842	1	SNP (transition)	C -> T	7	6.0E-11	C9, MS4, MS7
37955	1	SNP (transversion)	G -> T	7	6.0E-13	C1, MS5, MS7, MS12
38068	1	SNP (transversion)	C -> G	11	7.2E-13	C4, C9, MS5, MS7, MS12, MS19
38083	1	SNP (transversion)	T -> G	10	1.1E-31	C4, C9, MS1, MS3, MS5, MS7, MS12, MS18, MS19
38145	1	SNP (transversion)	A -> T	9	4.5E-10	C1, C9, MS4, MS7, MS19
38242	1	SNP (transition)	A -> G	14	3.6E-10	C14, MS3, MS5, MS10
38281	1	SNP (transition)	A -> G	13	4.6E-14	C4, C15, MS3, MS10
38286	1	SNP (transition)	A -> G	13	1.3E-10	C4, MS3, MS10
40166	1	SNP (transversion)	A -> C	6	1.6E-11	MS4, MS7
40218	1	SNP (transition)	G -> A	12	7.6E-12	MS1, MS4, MS7, MS12
40219	1	SNP (transition)	A -> G	10	2.9E-14	C4, MS18
40665	1	SNP (transition)	T -> C	10	1.9E-28	C1, C4, C9, C15, MS1, MS3, MS7, MS18	Yes
40703	1	SNP (transition)	T -> C	5	3.0E-9	MS18	Yes
41085	1	SNP (transition)	C -> T	15	4.6E-15	C4, C9, C14, C15, MS1, MS3, MS10, MS17, MS18	Yes
41835	1	SNP (transition)	T -> C	5	1.0E-20	MS7, MS12, MS17
41888	1	SNP (transversion)	A -> T	6	1.6E-9	MS10, MS12, MS17, MS19
41904	1	SNP (transition)	T -> C	6	1.0E-26	MS1, MS10, MS12, MS19
42327	1	SNP (transition)	T -> C	7	4.7E-15	C9, C15, MS5, MS7, MS12
42597	1	SNP (transition)	T -> C	6	1.6E-11	C15, MS7, MS12, MS17
43085	1	SNP (transversion)	A -> C	11	2.3E-27	C9, C15, MS5, MS7, MS10, MS12, MS17
43190	1	SNP (transversion)	T -> G	9	1.0E-38	C4, C15, MS3, MS4, MS5, MS7, MS12, MS17
43428	1	SNP (transition)	C -> T	5	4.4E-8	MS1
43615	1	SNP (transition)	C -> T	5	4.0E-7	MS1
43675	1	SNP (transition)	T -> C	8	1.6E-29	C14, C15, MS3, MS5, MS7, MS12
43820	1	SNP (transition)	C -> T	7	3.5E-20	MS7, MS12, MS18
43844	1	SNP (transition)	A -> G	6	1.3E-23	C15, MS1, MS3, MS7, MS12, MS18
43982	1	SNP (transition)	A -> G	8	5.6E-7	C4, C9, MS4, MS7, MS12
44450	1	SNP (transversion)	T -> G	7	6.0E-13	MS1, MS18
44915	1	SNP (transition)	C -> T	6	8.8E-10	C9, MS4, MS7, MS12, MS18
45224	1	SNP (transition)	G -> A	8	1.1E-14	MS1, MS7, MS12
45489	1	SNP (transversion)	A -> T	7	8.9E-23	MS1, MS3, MS4, MS7, MS12, MS18
45502	1	SNP (transition)	C -> T	7	2.9E-17	MS1, MS3, MS4, MS7, MS12, MS18
45692	1	SNP (transition)	A -> G	8	7.6E-17	MS1, MS3, MS7, MS12, MS17, MS18
45740	1	SNP (transversion)	A -> C	10	1.2E-19	MS1, MS3, MS4, MS7, MS12, MS18
45824	1	SNP (transition)	T -> C	8	2.3E-14	MS1, MS3, MS4, MS7, MS12, MS18
46106	1	SNP (transversion)	G -> C	4	0.000012	MS3
46134	1	SNP (transition)	A -> G	7	4.4E-22	C4, MS1, MS3, MS7, MS12, MS17
46220	1	SNP (transversion)	C -> A	9	7.7E-7	C9, MS4, MS7, MS12
46466	1	SNP (transition)	T -> C	5	0.0000020	MS3, MS18
47217	1	SNP (transition)	A -> G	8	1.1E-8	C4, C9, MS4, MS7, MS12
47231	1	SNP (transition)	C -> T	8	1.8E-16	C4, C9, MS4, MS7, MS12, MS19
47294	1	SNP (transversion)	G -> T	11	3.0E-23	C4, C9, C14, MS1, MS3, MS4, MS7, MS12, MS18, MS19
47566	1	SNP (transversion)	G -> T	5	4.4E-10	MS3, MS7
47568	1	SNP (transversion)	T -> G	5	1.6E-14	MS3, MS7
47620	1	SNP (transversion)	A -> C	5	3.2E-12	MS3, MS7, MS12
47638	1	SNP (transition)	G -> A	4	1.2E-8	MS12
47801	1	SNP (transversion)	G -> T	6	1.2E-7	MS7, MS17
47847	1	SNP (transversion)	A -> T	9	1.7E-8	C14, MS1
47855	1	SNP (transversion)	A -> C	10	7.3E-22	C4, C9, C14, MS1, MS3, MS18
47862	1	SNP (transversion)	A -> C	10	2.6E-13	C14, C15, MS1, MS3
47888	1	SNP (transition)	C -> T	6	1.2E-13	C9, MS17
47907	1	SNP (transversion)	G -> T	6	2.8E-18	C9, MS7, MS17
48025	1	SNP (transversion)	A -> C	6	1.0E-24	C9, MS1, MS7, MS12, MS18
48954	1	SNP (transition)	C -> T	3	3.4E-7	MS19
49185	1	SNP (transition)	C -> T	5	0.0000031	C1, MS5
49353	1	SNP (transition)	A -> G	7	2.8E-13	C9, MS19
49374	1	SNP (transition)	A -> G	4	0.000012	C9
49663	1	SNP (transversion)	T -> G	10	1.8E-11	C1, C9, C14, C15, MS4, MS12, MS17
49713	1	SNP (transversion)	C -> A	4	1.0E-16	C15, MS7
49725	1	SNP (transition)	A -> G	4	1.0E-16	C15, MS5, MS7
49940	1	SNP (transition)	G -> A	7	1.9E-7	C4, MS4, MS7, MS12
50241	1	SNP (transition)	C -> T	7	6.0E-11	C14, MS1, MS18
50282	1	SNP (transition)	T -> C	8	0.000017	MS18, MS19
50534	1	SNP (transition)	T -> C	5	2.4E-8	C14, MS1, MS19
50588	1	SNP (transversion)	C -> G	4	0.0000012	C14, MS1, MS18, MS19
50882	1	SNP (transition)	T -> C	7	4.7E-15	MS1, MS3, MS18, MS19
50885	1	SNP (transition)	C -> T	7	6.0E-11	MS1, MS3, MS18, MS19
51153	1	SNP (transversion)	C -> G	4	1.2E-13	MS1
51228	1	SNP (transversion)	C -> A	8	1.1E-8	MS1, MS3
51270	1	SNP (transition)	A -> G	7	3.2E-11	MS1, MS3
51394	1	SNP (transition)	T -> C	5	4.4E-8	MS1
51515	1	SNP (transition)	A -> G	7	2.8E-9	MS1, MS18, MS19
51518	1	SNP (transition)	G -> A	7	2.8E-9	MS1, MS18, MS19
51824	1	SNP (transition)	T -> C	7	3.2E-11	MS1, MS3
51848	1	SNP (transition)	G -> A	7	3.2E-11	MS1, MS3
51905	1	SNP (transition)	A -> G	8	1.1E-14	MS1, MS3, MS18
52169	1	SNP (transition)	G -> A	5	0.0000020	MS1, MS18, MS19
52187	1	SNP (transition)	G -> A	5	2.4E-8	C14, MS1, MS18, MS19
52244	1	SNP (transition)	T -> C	4	1.6E-11	MS1
52314	1	SNP (transition)	C -> T	8	0.000017	MS10, MS12
52352	1	SNP (transition)	A -> G	4	2.8E-7	MS18
52403	1	SNP (transition)	T -> C	6	7.7E-21	C15, MS7, MS12, MS17
52504	1	SNP (transition)	T -> C	7	0.0000092	MS1, MS3
52709	1	SNP (transition)	C -> T	5	1.6E-9	MS1
52804	1	SNP (transition)	A -> G	12	1.3E-33	C4, C9, C15, MS1, MS3, MS4, MS5, MS7, MS12, MS17, MS18
52808	1	SNP (transition)	T -> C	12	2.1E-39	C4, C9, C15, MS1, MS3, MS4, MS5, MS7, MS12, MS17, MS18
52823	1	SNP (transversion)	G -> T	10	1.5E-17	C1, C4, C9, C15, MS4, MS5, MS7, MS12
52980	1	SNP (transition)	C -> T	6	2.1E-16	C15, MS4, MS7
53276	1	SNP (transversion)	T -> G	5	4.4E-15	C9, MS1, MS4, MS12
53379	1	SNP (transition)	G -> A	5	2.4E-8	MS1, MS19
53516	1	SNP (transition)	A -> G	2	1.0E-8	C4, MS4
53526	1	SNP (transition)	G -> A	2	0.0000040	C4, MS3
53605	1	SNP (transversion)	C -> A	3	2.1E-9	C15
53684	1	SNP (transition)	G -> A	3	6.9E-12	C15, MS7
53723	1	SNP (transversion)	C -> G	3	6.0E-10	C15, MS7
53772	1	SNP (transition)	G -> A	3	6.0E-10	MS3, MS7
53774	1	SNP (transition)	G -> A	3	6.0E-10	MS3, MS7
53818	1	SNP (transversion)	C -> A	3	1.5E-7	C15, MS7
53873	1	SNP (transition)	T -> C	3	6.9E-12	C9, C15, MS5
53885	1	SNP (transition)	G -> A	3	3.4E-7	C15, MS5, MS7
53948	1	SNP (transition)	A -> G	7	8.9E-23	C9, C15, MS1, MS3, MS5, MS7
54549	1	SNP (transversion)	G -> C	15	2.3E-20	C1, MS3, MS4, MS19
54556	1	SNP (transversion)	G -> C	15	2.2E-16	C1, C14, C15, MS3, MS4, MS5, MS17, MS19
54957	1	SNP (transition)	T -> C	8	1.2E-26	C4, C9, C15, MS1, MS4, MS7, MS10, MS12
55297	1	SNP (transition)	T -> C	2	5.0E-8	MS7
55610	1	SNP (transition)	T -> C	5	1.0E-9	MS18
56432	1	SNP (transition)	T -> C	4	1.0E-18	MS7, MS12, MS18
56514	1	SNP (transversion)	G -> T	14	1.7E-13	C1, C4, C14, C15, MS19
56514	1	SNP (transversion)	G -> C	14	1.7E-13	MS1, MS3, MS5, MS18
56588	1	SNP (transition)	G -> A	5	0.0000031	MS18, MS19
57549	1	SNP (transversion)	G -> T	10	0.0000014	C9, MS5	Yes
57553	1	SNP (transversion)	T -> G	9	8.2E-23	C4, C9, C15, MS1, MS3, MS5, MS12, MS18	Yes
57572	1	SNP (transition)	A -> G	13	1.9E-10	C14, C15, MS17	Yes
57586	1	SNP (transition)	C -> T	14	3.6E-10	C14, C15, MS17	Yes
57697	1	SNP (transition)	T -> C	12	1.2E-38	C1, C9, C14, MS1, MS4, MS5, MS7, MS12, MS17, MS18, MS19
58027	1	SNP (transition)	T -> C	7	1.4E-25	C9, MS1, MS7, MS10, MS12, MS18
58223	1	SNP (transition)	G -> A	10	1.1E-11	C4, MS1, MS4, MS7, MS12, MS19	Yes
59549	1	SNP (transition)	C -> T	14	2.9E-15	C14, MS3, MS10, MS12
59550	1	SNP (transition)	T -> C	14	4.6E-27	C4, C9, C14, MS3, MS7, MS10, MS12
60049	1	SNP (transition)	A -> G	5	9.9E-18	C15, MS1, MS7, MS10, MS19
60501	1	SNP (transition)	T -> C	13	5.6E-9	C1, MS4, MS17
60885	1	SNP (transversion)	G -> C	3	0.000034	C15, MS4
61168	1	SNP (transition)	T -> C	11	7.0E-28	C15, MS1, MS3, MS4, MS7, MS18, MS19
61246	1	SNP (transition)	G -> A	9	1.7E-8	C14, MS1, MS18
61260	1	SNP (transition)	T -> C	10	1.1E-23	C4, C15, MS4, MS5, MS12, MS18
61278	1	SNP (transition)	T -> C	7	3.5E-20	C9, C15, MS10, MS12
61296	1	SNP (transversion)	T -> G	5	0.00016	C14, MS18, MS19
61323	1	SNP (transition)	A -> G	14	1.7E-13	C1, C4, C15, MS10, MS18
61631	1	SNP (transversion)	T -> G	10	2.6E-13	C1, C4, C9, C15, MS4, MS12, MS17
61839	1	SNP (transversion)	G -> C	8	5.6E-7	C14, C15, MS17
61935	1	SNP (transition)	A -> G	4	0.000080	C14, MS1, MS18, MS19
62166	1	SNP (transition)	A -> G	4	6.8E-7	C1, C14, MS5
62196	1	SNP (transversion)	G -> T	8	0.000017	C15, MS3, MS4, MS12
62196	1	SNP (transversion)	G -> C	8	0.000017	C9, C15, MS1, MS19
62592	1	SNP (transversion)	T -> G	11	7.5E-23	C9, C15, MS4, MS17
62598	1	SNP (transversion)	C -> A	5	0.000017	C9
62769	1	SNP (transition)	C -> T	5	7.3E-9	MS19
62784	1	SNP (transition)	C -> T	8	1.1E-8	MS1, MS19
62820	1	SNP (transition)	A -> G	9	1.7E-8	MS1, MS19
62892	1	SNP (transition)	T -> C	5	5.4E-17	C1, MS1, MS19
62924	1	SNP (transition)	T -> C	5	2.4E-8	MS19
63055	1	SNP (transition)	A -> G	7	3.2E-11	MS1, MS3
63510	1	SNP (transition)	T -> C	5	2.4E-8	C1, C14, MS18
63689	1	SNP (transversion)	T -> G	7	1.0E-28	C15, MS1, MS7, MS18
63864	1	SNP (transition)	T -> C	6	4.8E-14	MS4, MS7, MS18
63897	1	SNP (transition)	A -> G	8	2.3E-14	MS1, MS3, MS18
63912	1	SNP (transition)	T -> C	9	4.0E-12	MS1, MS3, MS18
63939	1	SNP (transition)	T -> C	9	4.5E-10	MS1, MS3, MS18
64078	1	SNP (transversion)	C -> G	14	9.8E-9	C4, C15, MS18
64096	1	SNP (transition)	T -> C	7	0.0000092	MS1, MS3
64132	1	SNP (transition)	G -> A	8	1.8E-10	MS1, MS3, MS18
64172	1	SNP (transition)	G -> A	5	0.0000031	MS1, MS3, MS18
64191	1	SNP (transversion)	T -> G	5	4.4E-8	MS1, MS3, MS18
64217	1	SNP (transversion)	C -> A	5	4.4E-10	MS1, MS3, MS18
64235	1	SNP (transversion)	C -> A	5	4.4E-8	MS1, MS3, MS18
64862	1	SNP (transition)	T -> C	10	1.0E-28	C1, C4, C14, MS1, MS4, MS7, MS12
64872	1	SNP (transversion)	A -> C	7	3.2E-11	C14, MS1, MS18
64883	1	SNP (transition)	T -> C	8	1.2E-12	C14, MS1, MS18
65214	1	SNP (transition)	T -> C	4	0.000054	MS4, MS5
65396	1	SNP (transition)	C -> T	4	0.000054	MS18, MS19
65435	1	SNP (transversion)	A -> T	3	0.000034	C1, MS18
65573	1	SNP (transition)	T -> C	2	1.0E-10	MS3
66068	1	SNP (transition)	T -> C	5	0.0000020	MS7, MS12
66221	1	SNP (transition)	T -> C	7	3.2E-11	MS18, MS19
66245	1	SNP (transition)	C -> T	7	6.0E-11	MS18, MS19
66314	1	SNP (transition)	C -> T	6	0.0000067	C14, C15, MS7, MS10
66320	1	SNP (transition)	T -> C	7	0.0000092	C4, MS7
66406	1	SNP (transition)	C -> T	5	0.000012	MS19
66435	1	SNP (transition)	G -> A	7	2.8E-7	MS18, MS19
66719	1	SNP (transition)	C -> T	5	0.0000067	MS18
66750	1	SNP (transition)	T -> C	5	2.8E-13	MS18
66962	1	SNP (transversion)	A -> C	5	0.0000031	MS19
67055	1	SNP (transition)	T -> C	5	4.4E-8	MS1, MS18, MS19
67622	1	SNP (transversion)	T -> A	5	4.4E-15	MS18
67746	1	SNP (transversion)	C -> A	5	4.4E-10	C14, MS18, MS19
67868	1	SNP (transition)	T -> C	4	8.2E-11	MS1, MS3
68261	1	SNP (transversion)	G -> T	3	6.9E-12	C14, MS1, MS19
68305	1	SNP (transition)	T -> C	3	6.9E-12	C14, MS1, MS19
68510	1	SNP (transition)	A -> G	6	2.8E-18	MS1, MS3
68886	1	SNP (transversion)	C -> A	4	6.8E-7	MS18
69429	1	SNP (transition)	A -> G	7	4.6E-9	MS1, MS3, MS18
69492	1	SNP (transversion)	C -> A	8	1.8E-10	MS1, MS18
69498	1	SNP (transversion)	C -> A	8	1.8E-10	MS1, MS18
69546	1	SNP (transition)	A -> G	8	7.3E-9	MS1, MS18
69778	1	SNP (transversion)	G -> T	3	0.000012	MS3
69993	1	SNP (transversion)	C -> A	9	8.5E-16	C14, MS1, MS18, MS19
69997	1	SNP (transversion)	G -> T	9	6.9E-12	C14, MS1, MS18, MS19
70041	1	SNP (transition)	A -> G	13	7.2E-14	C14, MS1, MS3, MS18, MS19	Yes
70076	1	SNP (transition)	A -> G	13	1.6E-23	C14, MS1, MS3, MS18, MS19	Yes
70251	1	SNP (transition)	A -> G	5	4.4E-10	MS19
70291	1	SNP (transition)	C -> T	4	1.2E-8	C14, MS18, MS19
70355	1	SNP (transition)	A -> G	5	1.2E-12	C15
70875	1	SNP (transition)	A -> G	7	0.000012	C14, MS18, MS19
71277	1	SNP (transversion)	C -> G	9	1.0E-38	C9, C15, MS1, MS3, MS7, MS12, MS17, MS18, MS19
71307	1	SNP (transition)	C -> T	7	2.8E-7	MS18, MS19
71559	1	SNP (transversion)	G -> C	8	0.000017	C15, MS12
71565	1	SNP (transversion)	G -> C	8	4.0E-7	C1, C15, MS12
71780	1	SNP (transversion)	G -> T	8	1.0E-32	C9, MS1, MS4, MS5, MS12, MS17, MS18, MS19
72241	1	SNP (transversion)	C -> A	10	3.4E-8	MS1, MS3, MS18
73063	1	SNP (transversion)	C -> G	6	4.8E-14	C1, MS18
73090	1	SNP (transition)	A -> G	5	6.0E-13	MS18
73265	1	SNP (transition)	T -> C	10	6.9E-10	MS1, MS18
73395	1	SNP (transition)	C -> T	8	1.8E-10	MS1, MS3, MS18
73726	1	SNP (transition)	T -> C	5	5.4E-17	MS1
73889	1	SNP (transition)	T -> C	5	1.0E-22	MS3, MS4, MS7
74222	1	SNP (transition)	T -> C	5	1.6E-14	MS1, MS19
74447	1	SNP (transition)	C -> T	5	0.0000031	MS1, MS19
74528	1	SNP (transversion)	G -> C	6	1.2E-13	C1, MS1, MS19
74587	1	SNP (transition)	C -> T	5	9.9E-18	C1, MS1, MS18, MS19
74668	1	SNP (transition)	C -> T	4	0.0027	C14, MS18, MS19
74854	1	SNP (transition)	T -> C	7	1.0E-28	C1, MS1, MS7, MS10, MS18
74998	1	SNP (transition)	T -> C	7	4.7E-15	C9, C14, MS3, MS18
75031	1	SNP (transition)	C -> T	6	1.6E-11	MS3, MS18
75382	1	SNP (transversion)	G -> C	13	8.5E-18	C4, C9, C15, MS1, MS3, MS7, MS18
75430	1	SNP (transition)	T -> C	4	0.0000012	MS19
75448	1	SNP (transition)	T -> C	5	1.0E-20	C4, C15, MS4, MS19
76019	1	SNP (transition)	A -> G	8	1.2E-18	MS1, MS10, MS18, MS19
76597	1	SNP (transition)	C -> T	12	1.2E-7	C9, MS4, MS7, MS12, MS17
76604	1	SNP (transition)	T -> C	12	1.3E-31	C9, C14, MS1, MS3, MS4, MS7, MS12, MS17, MS18
76909	1	SNP (transversion)	T -> G	9	3.7E-27	MS1, MS3, MS4, MS7, MS12, MS17, MS18, MS19
77131	1	SNP (transition)	T -> C	4	8.2E-11	MS1, MS7
77211	1	SNP (transition)	A -> G	6	2.8E-18	C4, C14, MS4, MS7, MS12, MS18
77428	1	SNP (transversion)	C -> A	7	2.8E-13	MS1, MS4, MS7
77452	1	SNP (transition)	C -> T	5	5.4E-17	MS1, MS7
77668	1	SNP (transition)	G -> A	9	8.4E-14	C14, MS1, MS4, MS7
77703	1	SNP (transition)	T -> C	11	4.6E-21	C4, C9, MS1, MS4, MS7, MS10, MS17
77737	1	SNP (transition)	A -> G	11	3.0E-23	C4, C9, C14, MS1, MS4, MS7, MS12, MS19
77851	1	SNP (transversion)	T -> A	8	1.2E-18	C4, C9, MS1, MS7, MS12, MS17, MS19
77941	1	SNP (transversion)	T -> G	12	1.3E-31	C1, C9, C14, C15, MS3, MS4, MS7, MS10, MS12, MS18, MS19	Yes
78029	1	SNP (transition)	C -> T	14	1.0E-52	C1, C4, C9, C15, MS1, MS3, MS4, MS5, MS7, MS10, MS12, MS17, MS18, MS19	Yes
78049	1	SNP (transition)	G -> A	12	2.9E-14	C4, C9, MS1, MS4, MS7, MS12, MS18, MS19	Yes
78069	1	SNP (transition)	G -> A	13	6.2E-33	C1, C4, C9, MS1, MS4, MS5, MS7, MS12, MS18, MS19	Yes
78132	1	SNP (transition)	G -> A	13	8.5E-18	C1, C9, MS1, MS4, MS5, MS7, MS12, MS18	Yes
78251	1	SNP (transition)	G -> A	14	9.8E-9	C15, MS3, MS4, MS7, MS12, MS19	Yes
78293	1	SNP (transition)	G -> A	15	8.5E-16	MS3, MS4, MS7, MS12, MS18, MS19	Yes
78299	1	SNP (transition)	G -> A	15	2.5E-13	MS1, MS4, MS7, MS10, MS12, MS17, MS18	Yes
78332	1	SNP (transversion)	G -> C	15	3.2E-47	C1, C4, C9, C14, C15, MS1, MS3, MS4, MS5, MS7, MS10, MS12, MS17, MS18, MS19	Yes
78335	1	SNP (transition)	A -> G	13	7.2E-14	C1, C15, MS3, MS5, MS19	Yes
78336	1	SNP (transversion)	G -> T	13	1.8E-19	C9, MS1, MS4, MS7, MS10, MS12, MS17, MS18	Yes
78341	1	SNP (transition)	A -> G	13	2.5E-43	C1, C4, C9, C14, C15, MS1, MS3, MS4, MS5, MS7, MS10, MS12, MS17	Yes
78350	1	SNP (transversion)	T -> G	11	5.8E-15	C4, C9, MS1, MS4, MS7, MS12	Yes
78373	1	SNP (transition)	C -> T	8	2.2E-12	C9, MS1, MS7, MS12
78383	1	SNP (transition)	A -> G	9	7.0E-18	C4, C9, MS1, MS7, MS10, MS12
78544	1	SNP (transversion)	T -> G	10	1.1E-23	C9, MS1, MS4, MS7, MS18, MS19
78600	1	SNP (transversion)	G -> C	9	2.4E-8	C9, MS4, MS7
78676	1	SNP (transversion)	C -> G	11	4.5E-25	C4, C9, MS1, MS3, MS4, MS7, MS10, MS12, MS18, MS19
78715	1	SNP (transition)	G -> A	11	2.3E-27	C4, MS1, MS3, MS4, MS7, MS10, MS12, MS18, MS19
79026	1	SNP (transversion)	G -> T	9	7.0E-18	C4, C14, MS1, MS3, MS4, MS12, MS19
79265	1	SNP (transversion)	C -> G	8	2.3E-14	C4, MS3, MS7, MS12
79319	1	SNP (transition)	G -> A	8	1.1E-10	MS7, MS12
79651	1	SNP (transition)	G -> A	7	0.000012	MS1, MS3, MS19
80062	1	SNP (transition)	T -> C	9	2.6E-22	C9, C14, MS1, MS7, MS18
80222	1	SNP (transversion)	C -> A	6	1.6E-9	C14, MS3, MS18, MS19
80314	1	SNP (transition)	A -> G	10	3.7E-24	C4, C14, MS1, MS3, MS4, MS7, MS12, MS18, MS19
80608	1	SNP (transition)	C -> T	8	1.8E-10	MS3, MS18
80698	1	SNP (transition)	T -> C	8	1.8E-21	C14, MS4, MS7, MS12, MS17, MS19
80841	1	SNP (transition)	G -> A	8	2.2E-12	MS1, MS18, MS19
80920	1	SNP (transition)	G -> A	9	1.1E-24	C14, MS4, MS7, MS12, MS19
81039	1	SNP (transversion)	A -> C	8	1.0E-32	C1, MS1, MS4, MS7, MS12, MS19
81095	1	SNP (transition)	A -> G	9	2.8E-18	C14, MS1, MS18
81213	1	SNP (transition)	C -> T	6	1.2E-13	MS1, MS3, MS19
81239	1	SNP (transition)	A -> G	8	1.0E-34	C1, MS1, MS3, MS4, MS5, MS7, MS19
81299	1	SNP (transition)	G -> A	8	7.6E-17	MS1, MS18, MS19
81389	1	SNP (transition)	T -> C	9	1.0E-32	C1, C4, C15, MS1, MS3, MS4, MS7, MS12, MS18
81417	1	SNP (transversion)	C -> A	8	1.1E-10	MS3, MS18
81458	1	SNP (transversion)	A -> C	7	6.0E-13	MS1, MS3
81500	1	SNP (transition)	T -> C	7	3.2E-11	MS1, MS3, MS19
81517	1	SNP (transition)	T -> C	6	1.0E-26	C1, C9, MS1, MS3, MS7, MS19
81665	1	SNP (transition)	G -> A	9	0.0000010	C14, MS18
81723	1	SNP (transversion)	A -> T	9	4.7E-20	MS1, MS3, MS4, MS7, MS12
81900	1	SNP (transversion)	C -> A	6	7.7E-21	C9, MS4, MS7, MS12, MS18
82130	1	SNP (transition)	A -> G	11	8.7E-8	C1, C14, MS10	Yes
82145	1	SNP (transition)	T -> C	12	1.2E-7	C1, C14, MS10	Yes
82152	1	SNP (transversion)	A -> C	12	9.3E-11	C1, C14, C15, MS10	Yes
82164	1	SNP (transversion)	G -> C	11	8.7E-8	C1, C14, C15, MS10	Yes
82235	1	SNP (transition)	T -> C	10	1.5E-9	MS7, MS12	Yes
82462	1	SNP (transition)	C -> T	8	1.2E-12	C15, MS10, MS18
82473	1	SNP (transversion)	A -> C	7	1.9E-15	C15, MS10, MS18
82483	1	SNP (transversion)	G -> T	8	2.2E-12	C15, MS10, MS18
82487	1	SNP (transition)	T -> C	9	4.7E-20	C15, MS1, MS10, MS18
82697	1	SNP (transition)	G -> A	9	8.4E-14	C4, MS17, MS19	Yes
82699	1	SNP (transition)	T -> C	9	8.4E-14	C4, MS17, MS19	Yes
82728	1	SNP (transition)	C -> T	13	1.1E-15	C4, C14, C15, MS17, MS19	Yes
82735	1	SNP (transition)	G -> A	13	1.5E-17	C4, C14, C15, MS17, MS19	Yes
82737	1	SNP (transition)	A -> G	13	4.0E-12	C15, MS17, MS19	Yes
82763	1	SNP (transition)	A -> G	13	6.7E-16	C9, C15, MS1, MS3, MS17	Yes
82772	1	SNP (transition)	A -> G	13	2.7E-12	C9, C15, MS1, MS3	Yes
83343	1	SNP (transversion)	C -> G	7	0.000012	C9, MS1, MS3
84156	1	SNP (transition)	C -> T	5	1.0E-22	C14, MS1, MS7, MS18, MS19
84201	1	SNP (transversion)	T -> G	7	0.0000092	MS1, MS3
84525	1	SNP (transversion)	A -> C	4	0.000080	MS1, MS3
84539	1	SNP (transition)	T -> C	5	9.9E-18	MS1, MS3, MS4, MS7
84604	1	SNP (transition)	G -> A	6	0.0000067	MS1, MS3
84767	1	SNP (transversion)	T -> A	9	4.5E-10	C9, MS1, MS4, MS7, MS12
85023	1	SNP (transversion)	C -> A	7	6.0E-11	C9, MS4, MS12
85170	1	SNP (transition)	T -> C	7	1.9E-7	MS4, MS7, MS12
85331	1	SNP (transition)	C -> T	5	0.0000046	C9	Yes
85586	1	SNP (transition)	A -> G	5	1.1E-19	MS4, MS7, MS10, MS12
85705	1	SNP (transition)	A -> G	11	2.1E-9	C9, C14, C15, MS18
85837	1	SNP (transition)	G -> A	4	0.000017	MS3
86033	1	SNP (transition)	T -> C	8	0.000017	C9, MS4, MS7, MS12
86217	1	SNP (transversion)	G -> T	7	0.0000092	C4, MS7, MS12
86259	1	SNP (transversion)	G -> T	8	1.1E-8	C4, C9, MS4, MS7, MS12
86261	1	SNP (transversion)	A -> C	8	4.0E-7	C4, C9, MS4, MS7
86392	1	SNP (transition)	A -> G	10	4.8E-8	C9, MS4, MS7, MS12, MS17
86424	1	SNP (transition)	T -> C	8	1.0E-32	C15, MS1, MS3, MS4, MS7, MS12, MS17, MS18
86577	1	SNP (transition)	A -> G	8	1.0E-34	C1, C15, MS1, MS4, MS7, MS12, MS18, MS19
86641	1	SNP (transition)	C -> T	7	6.0E-11	C1, MS19
86675	1	SNP (transition)	A -> G	6	1.0E-26	C1, C9, MS7, MS12, MS17
86718	1	SNP (transition)	A -> G	7	2.8E-13	C1, C15, MS18, MS19
86800	1	SNP (transversion)	C -> G	8	1.2E-26	C1, C9, C14, C15, MS4, MS7, MS12, MS19
87017	1	SNP (transition)	C -> T	9	1.5E-30	C1, C9, C15, MS4, MS7, MS12, MS18, MS19
87223	1	SNP (transition)	C -> T	10	1.7E-15	C1, C4, MS5, MS18, MS19
87226	1	SNP (transversion)	G -> T	10	1.5E-26	C1, C4, C9, MS4, MS5, MS7, MS12, MS18, MS19
87266	1	SNP (transition)	T -> C	9	1.0E-34	C1, C4, C9, MS3, MS4, MS7, MS12, MS18, MS19
87290	1	SNP (transition)	T -> C	8	6.6E-26	C1, C9, C15, MS4, MS7, MS12, MS18, MS19
87533	1	SNP (transversion)	A -> C	5	4.4E-8	MS18
87622	1	SNP (transition)	T -> C	7	0.0000092	C4, MS7, MS12
87652	1	SNP (transversion)	G -> T	7	0.0000092	C4, MS7, MS12
88011	1	SNP (transversion)	G -> C	4	0.000080	C15	Yes
88133	1	SNP (transversion)	A -> C	8	7.3E-9	C4, MS4, MS7, MS12
88204	1	SNP (transition)	C -> T	6	0.0000067	MS4, MS7, MS12
88217	1	SNP (transition)	C -> T	7	1.0E-28	C1, C15, MS4, MS10
88257	1	SNP (transversion)	G -> C	8	1.0E-32	C1, C9, C15, MS3, MS4, MS7, MS10
88295	1	SNP (transition)	G -> A	8	5.6E-7	C9, MS4, MS7, MS12
88414	1	SNP (transversion)	C -> A	6	1.2E-7	MS4, MS7	Yes
88453	1	SNP (transversion)	C -> A	6	0.0000067	MS7, MS12	Yes
88458	1	SNP (transversion)	C -> G	6	7.7E-21	MS7, MS12	Yes
88492	1	SNP (transversion)	C -> A	5	0.0000031	MS7, MS12	Yes
88604	1	SNP (transition)	T -> C	7	1.5E-27	MS4, MS5, MS7
88674	1	SNP (transversion)	G -> T	7	1.3E-19	C1, MS5
88880	1	SNP (transition)	T -> C	8	1.2E-26	C9, C14, MS1, MS3, MS4, MS7, MS18
88917	1	SNP (transversion)	G -> T	8	1.1E-8	C14, MS19
89009	1	SNP (transition)	T -> C	7	1.0E-28	MS1, MS5, MS7, MS12, MS19
89694	1	SNP (transversion)	T -> A	6	1.2E-13	MS1, MS18, MS19
89845	1	SNP (transversion)	A -> T	7	4.6E-9	MS7, MS12
90044	1	SNP (transversion)	C -> A	8	7.3E-9	C9, MS4, MS7, MS12, MS18
90047	1	SNP (transversion)	C -> A	4	0.000017	MS3
90322	1	SNP (transversion)	T -> G	3	0.000012	MS18	Yes
90342	1	SNP (transversion)	C -> A	14	4.6E-27	C4, MS1, MS4, MS10, MS19	Yes
90431	1	SNP (transition)	A -> G	5	1.0E-9	MS18
90484	1	SNP (transition)	C -> T	5	8.7E-8	MS5
90490	1	SNP (transversion)	T -> A	5	8.7E-8	MS5
90574	1	SNP (transversion)	G -> T	10	0.0000014	C4, MS10
90586	1	SNP (transition)	C -> T	9	0.0000010	MS5, MS7, MS10
90658	1	SNP (transition)	C -> T	9	2.4E-8	C9, MS18
90666	1	SNP (transition)	T -> C	9	2.4E-8	C9, MS18
90685	1	SNP (transversion)	T -> G	9	1.7E-8	C9, MS18
90748	1	SNP (transition)	C -> T	4	0.000080	MS18
91047	1	SNP (transition)	T -> C	4	4.8E-8	MS18
91271	1	SNP (transition)	C -> T	6	6.9E-16	C4, C14, MS7, MS12
91273	1	SNP (transition)	C -> T	6	1.6E-9	C4, MS7, MS12
91366	1	SNP (transition)	T -> C	4	2.8E-11	MS7, MS12
91440	1	SNP (transition)	G -> A	5	4.4E-10	C1, C9, MS5, MS19
91444	1	SNP (transition)	T -> C	5	5.4E-17	C1, C9, MS4, MS7, MS19
91684	1	SNP (transversion)	G -> T	6	1.2E-13	MS4, MS7, MS12
91766	1	SNP (transversion)	G -> T	9	1.8E-33	C1, C15, MS1, MS4, MS7, MS12, MS18
92233	1	SNP (transition)	A -> G	8	0.000017	C4, MS4, MS7, MS12
92251	1	SNP (transversion)	G -> T	9	7.7E-7	C4, MS4, MS7, MS12
92392	1	SNP (transition)	G -> A	8	4.0E-7	C4, C9, MS7, MS12
92623	1	SNP (transition)	A -> G	9	0.0000010	MS1, MS4, MS7, MS17
93469	1	SNP (transition)	G -> A	4	1.0E-18	MS18
93894	1	SNP (transversion)	G -> T	10	1.0E-40	C1, MS1, MS5, MS7, MS10, MS12, MS18, MS19
94343	1	SNP (transition)	A -> G	5	0.0000031	C1, MS4, MS17
94564	1	SNP (transition)	T -> C	7	0.0000092	C14, MS10
94601	1	SNP (transition)	C -> T	7	6.0E-13	C1, C15, MS1, MS3, MS7, MS12
94733	1	SNP (transition)	C -> T	8	5.6E-7	MS1, MS3, MS7
94784	1	SNP (transition)	A -> G	6	6.9E-16	C4, MS3, MS12
94841	1	SNP (transition)	G -> A	5	0.0000031	C4, MS12, MS17
94866	1	SNP (transversion)	C -> A	8	1.1E-10	C1, C4, MS1, MS4, MS12, MS17
94901	1	SNP (transversion)	T -> G	6	1.6E-11	C1, C4, C15, MS1, MS4, MS12
94951	1	SNP (transition)	A -> G	9	1.0E-30	C1, C4, C14, C15, MS1, MS3, MS7, MS12
94980	1	SNP (transversion)	C -> A	6	1.6E-9	C15, MS3, MS7, MS12
94987	1	SNP (transition)	C -> T	7	4.6E-9	C1, C15, MS7, MS12
94999	1	SNP (transition)	C -> T	10	6.5E-8	C1, C14
95012	1	SNP (transition)	C -> T	8	1.1E-10	C15, MS3, MS7, MS12
95091	1	SNP (transition)	A -> G	6	0.0000046	C1, MS19
95157	1	SNP (transition)	C -> T	4	5.5E-9	C4, C15
95178	1	SNP (transversion)	C -> A	3	3.4E-7	C4, C15
95182	1	SNP (transition)	T -> C	4	5.5E-9	C4, C15
95187	1	SNP (transversion)	A -> C	4	2.8E-11	C4, C15, MS3
95202	1	SNP (transition)	T -> C	4	5.5E-9	C4, C15
95248	1	SNP (transversion)	C -> A	4	6.8E-7	C14, MS18, MS19
95265	1	SNP (transition)	T -> C	3	6.9E-12	C15
95302	1	SNP (transition)	T -> C	6	1.0E-26	C9, C14, C15, MS3, MS7, MS18
95401	1	SNP (transversion)	A -> C	10	1.6E-29	C1, C9, C15, MS1, MS3, MS7, MS10, MS12, MS18
95435	1	SNP (transition)	C -> T	11	1.7E-31	C1, C4, C9, MS1, MS3, MS5, MS7, MS10, MS12, MS18
95459	1	SNP (transition)	G -> A	10	1.5E-13	C4, C9, MS4, MS5, MS7, MS10, MS12, MS17
95468	1	SNP (transition)	C -> T	10	6.9E-10	C1, MS18
95676	1	SNP (transition)	G -> A	7	0.0000092	C9, MS5, MS7, MS12
95707	1	SNP (transversion)	G -> C	7	1.9E-7	MS4, MS5, MS7, MS12
95714	1	SNP (transition)	G -> A	7	4.6E-9	C9, MS4, MS5, MS7, MS12
95733	1	SNP (transversion)	A -> C	7	2.8E-9	C9, C15, MS4, MS5, MS7, MS12
95740	1	SNP (transition)	G -> A	6	1.6E-9	C9, C15, MS4, MS5, MS7, MS12
95769	1	SNP (transversion)	T -> G	6	1.6E-11	C9, C15, MS4, MS5, MS7, MS12
95829	1	SNP (transition)	C -> T	6	0.0000046	C15, MS4, MS7, MS12
95914	1	SNP (transition)	A -> G	5	4.4E-8	C4, MS4, MS7, MS12
95926	1	SNP (transition)	A -> G	13	1.3E-10	C15, MS3, MS5, MS12
95946	1	SNP (transition)	G -> A	15	2.3E-20	C1, C15, MS5, MS10, MS12, MS17	Yes
95967	1	SNP (transition)	G -> A	15	1.2E-16	C1, C15, MS5, MS10, MS12	Yes
95969	1	SNP (transversion)	C -> G	15	6.4E-10	C15, MS10, MS12	Yes
95985	1	SNP (transition)	G -> A	15	2.3E-20	C4, C14, C15, MS4, MS12, MS18, MS19	Yes
96003	1	SNP (transition)	G -> A	15	1.7E-18	C4, C9, MS4, MS18, MS19	Yes
96014	1	SNP (transversion)	C -> G	15	2.6E-24	C4, C9, C15, MS1, MS4, MS7, MS18, MS19	Yes
96023	1	SNP (transversion)	C -> G	15	1.8E-28	C1, C4, C9, C15, MS3, MS4, MS5, MS7, MS10, MS12, MS17, MS19	Yes
96030	1	SNP (transition)	G -> A	15	6.4E-10	C4, C15, MS4, MS19	Yes
96048	1	SNP (transition)	G -> A	15	1.7E-11	C4, C15, MS4, MS19	Yes
96077	1	SNP (transversion)	C -> G	15	7.7E-29	C1, C4, C9, C15, MS4, MS5, MS7, MS10, MS12, MS17, MS19	Yes
96084	1	SNP (transition)	G -> A	10	6.4E-10	C15, MS19	Yes
96102	1	SNP (transition)	G -> A	15	7.0E-15	C15, MS1, MS3, MS4, MS19	Yes
96110	1	SNP (transversion)	C -> G	10	3.7E-13	MS1, MS18	Yes
96120	1	SNP (transition)	G -> A	15	7.3E-17	MS1, MS3, MS4, MS18	Yes
96147	1	SNP (transition)	G -> A	15	1.2E-16	C1, C15, MS4	Yes
96158	1	SNP (transversion)	C -> G	15	1.3E-30	C1, C4, C9, C15, MS1, MS3, MS4, MS5, MS7, MS10, MS12, MS17, MS19	Yes
96165	1	SNP (transition)	G -> A	15	3.7E-13	C4, C15, MS1, MS4, MS19	Yes
96228	1	SNP (transition)	G -> A	15	1.7E-11	C15, MS5, MS12, MS19	Yes
96239	1	SNP (transversion)	C -> G	15	7.6E-33	C1, C4, C9, C15, MS1, MS4, MS5, MS7, MS10, MS12, MS17, MS19	Yes
96246	1	SNP (transition)	G -> A	15	4.8E-10	C15, MS1, MS19	Yes
96290	1	SNP (transversion)	C -> G	15	2.6E-22	C1, C4, C9, C15, MS7, MS10, MS12, MS17, MS19	Yes
96330	1	SNP (transition)	G -> A	15	1.7E-11	C15, MS1, MS3, MS19	Yes
96341	1	SNP (transversion)	C -> G	15	1.3E-30	C1, C9, C15, MS4, MS5, MS7, MS10, MS12, MS17, MS19	Yes
96417	1	SNP (transition)	G -> A	15	1.7E-11	C4, C9, MS1, MS3, MS4, MS7, MS19	Yes
96419	1	SNP (transversion)	C -> G	15	1.7E-11	C4, C9, MS1, MS3, MS4, MS7, MS19	Yes
96483	1	SNP (transition)	G -> A	15	6.4E-10	C4, C15, MS1, MS3	Yes
96584	1	SNP (transversion)	C -> G	15	6.4E-10	C1, C15, MS5, MS10	Yes
96609	1	SNP (transition)	G -> A	10	3.7E-13	C14, C15	Yes
96624	1	SNP (transition)	G -> A	10	6.4E-10	C15, MS19	Yes
96639	1	SNP (transversion)	T -> A	15	7.0E-15	C1, C15, MS3
96684	1	SNP (transition)	T -> C	9	2.9E-10	MS18, MS19
96792	1	SNP (transversion)	A -> T	8	1.2E-26	C15, MS1, MS3, MS7, MS12, MS17, MS18
96946	1	SNP (transition)	G -> A	7	2.8E-9	MS3, MS4, MS5, MS7
96976	1	SNP (transition)	G -> A	5	0.0000067	MS18
97088	1	SNP (transversion)	C -> A	7	1.9E-15	MS1, MS3, MS4, MS5, MS7, MS12
97120	1	SNP (transition)	G -> A	7	4.7E-15	MS1, MS4, MS5, MS7, MS12
97135	1	SNP (transversion)	A -> T	6	6.9E-16	MS1, MS4, MS5, MS7, MS12
97158	1	SNP (transition)	C -> T	6	4.8E-14	C9, MS1, MS4, MS5
97158	1	SNP (transversion)	C -> A	5	0.00021	MS18
97221	1	SNP (transversion)	A -> C	6	6.9E-16	MS1, MS4, MS12
97232	1	SNP (transition)	C -> T	6	7.9E-14	MS4, MS12
97320	1	SNP (transition)	G -> A	7	8.9E-23	C15, MS7, MS12
97350	1	SNP (transversion)	G -> T	7	2.8E-7	C15, MS7, MS10
97382	1	SNP (transversion)	T -> G	8	4.0E-7	C15, MS7, MS10
97414	1	SNP (transversion)	A -> C	8	1.8E-10	C15, MS1, MS7, MS10, MS12
97423	1	SNP (transversion)	G -> C	8	1.8E-10	C14, MS18, MS19
97442	1	SNP (transition)	G -> A	11	1.5E-30	C9, C14, C15, MS1, MS3, MS7, MS10, MS12, MS18, MS19
97445	1	SNP (transition)	T -> C	9	4.5E-14	C9, C15, MS1, MS3, MS7, MS10, MS12
97698	1	SNP (transition)	T -> C	7	2.8E-13	MS1, MS4, MS7, MS10, MS12
98397	1	SNP (transition)	T -> C	5	0.0000031	MS12, MS17
98439	1	SNP (transition)	C -> T	6	8.8E-10	MS7, MS17
98982	1	SNP (transition)	A -> G	7	0.000012	C14, MS1, MS18
99851	1	SNP (transition)	T -> C	8	1.6E-29	C9, C14, MS4, MS5, MS7, MS12, MS17, MS18
100362	1	SNP (transition)	G -> A	5	0.00011	C1, MS1
100433	1	SNP (transversion)	T -> G	5	3.2E-12	C14
100589	1	SNP (transition)	C -> T	8	1.3E-28	C1, C9, C14, C15, MS1, MS4, MS7, MS12
100601	1	SNP (transversion)	G -> C	8	1.2E-26	C1, C9, C15, MS1, MS4, MS7, MS12
100640	1	SNP (transition)	G -> A	8	8.9E-23	C1, C9, C15, MS1, MS4, MS7, MS12, MS19
100652	1	SNP (transversion)	G -> T	9	1.0E-24	C1, C9, C15, MS1, MS3, MS4, MS7, MS12, MS19
100748	1	SNP (transversion)	C -> A	6	7.7E-21	MS4, MS7, MS12, MS18
100841	1	SNP (transition)	G -> A	6	6.5E-19	C1, MS4, MS7, MS12, MS18
100856	1	SNP (transition)	A -> G	7	3.5E-20	C1, MS4, MS7, MS10, MS12, MS18
100886	1	SNP (transition)	A -> G	6	1.2E-21	C1, MS4, MS7, MS12, MS17, MS18
100957	1	SNP (transition)	C -> T	6	6.5E-19	C9, MS3, MS4, MS18
101213	1	SNP (transversion)	G -> T	8	1.1E-10	MS1, MS18
101240	1	SNP (transversion)	A -> C	8	1.1E-10	MS1, MS18
101276	1	SNP (transversion)	G -> T	8	1.8E-10	MS1, MS3, MS18
101291	1	SNP (transition)	A -> G	10	1.7E-31	C1, C9, MS1, MS3, MS7, MS12, MS17, MS18, MS19
101405	1	SNP (transversion)	G -> C	6	8.8E-10	C15, MS18
101549	1	SNP (transition)	G -> A	5	1.6E-14	MS12
101803	1	SNP (transversion)	G -> T	8	1.8E-10	C4, C9, MS4, MS7, MS12
101807	1	SNP (transition)	C -> T	8	1.1E-10	C15, MS3, MS5
101828	1	SNP (transversion)	C -> A	7	4.4E-22	C4, C9, C15, MS3, MS4, MS7, MS12
101862	1	SNP (transition)	C -> T	6	1.2E-21	C9, MS3, MS4, MS12
101978	1	SNP (transversion)	T -> G	4	8.9E-16	C15, MS18
102035	1	SNP (transition)	C -> T	7	1.0E-24	C1, C14, C15, MS1, MS7, MS12, MS18
102068	1	SNP (transition)	C -> T	6	1.2E-21	C1, C15, MS7, MS18
102502	1	SNP (transition)	A -> G	9	1.8E-33	C4, MS3, MS7, MS10, MS12, MS17, MS18, MS19
102587	1	SNP (transition)	T -> C	7	1.4E-25	C4, C15, MS3, MS4, MS7, MS10, MS12
102830	1	SNP (transition)	A -> G	7	6.0E-11	C14, MS18
102851	1	SNP (transition)	G -> A	9	2.9E-10	C14, MS18, MS19
102914	1	SNP (transversion)	G -> T	10	0.0000014	C4, C9, MS12, MS17
102989	1	SNP (transition)	A -> G	5	1.1E-8	MS18
102995	1	SNP (transition)	A -> G	9	1.7E-32	C1, C4, C15, MS4, MS5, MS7, MS12, MS18
103334	1	SNP (transition)	A -> G	7	1.9E-7	C14, MS18, MS19
103640	1	SNP (transition)	G -> A	8	1.2E-18	MS1, MS3, MS18
103695	1	SNP (transition)	A -> G	8	2.3E-14	MS1, MS3
103695	1	SNP (transition)	A -> G	8	2.3E-14	MS1, MS3
104127	1	SNP (transition)	T -> C	6	2.1E-16	C9, C14, MS4, MS7, MS12
104185	1	SNP (transversion)	G -> T	7	0.000012	MS4, MS7, MS12
104292	1	SNP (transition)	C -> T	7	0.0000092	MS4, MS7, MS12
104550	1	SNP (transversion)	A -> C	11	7.0E-33	C4, C9, C15, MS4, MS5, MS7, MS10, MS12, MS18
104555	1	SNP (transition)	T -> C	10	4.7E-29	C4, C15, MS4, MS5, MS7, MS10, MS12, MS18
104556	1	SNP (transition)	G -> A	10	1.1E-11	C4, C15, MS4, MS5, MS7, MS10, MS12
104673	1	SNP (transition)	G -> A	5	6.0E-11	MS19
104781	1	SNP (transition)	G -> A	4	5.5E-9	C4, MS3
104794	1	SNP (transversion)	C -> A	4	0.000054	C15
104904	1	SNP (transition)	A -> G	4	6.8E-7	C14, MS18, MS19
105096	1	SNP (transition)	A -> G	8	2.2E-12	MS7, MS18, MS19
105107	1	SNP (transversion)	T -> A	8	2.2E-12	MS7, MS18, MS19
105154	1	SNP (transition)	T -> C	7	1.9E-7	MS7, MS12, MS18
105221	1	SNP (transition)	T -> C	6	1.6E-11	MS4, MS7, MS12, MS17
105332	1	SNP (transition)	T -> C	8	1.8E-21	C9, MS4, MS12, MS18, MS19
105353	1	SNP (transversion)	G -> T	7	6.0E-11	C9, MS4, MS18, MS19
105593	1	SNP (transversion)	G -> T	14	5.8E-12	C14, MS3, MS18
105596	1	SNP (transition)	T -> C	13	4.3E-30	C4, C9, MS1, MS3, MS4, MS7, MS12, MS17, MS18, MS19
105616	1	SNP (transition)	G -> A	6	0.0000046	C4, MS4, MS12
105695	1	SNP (transition)	G -> A	8	0.000017	C4, MS7, MS12
106025	1	SNP (transition)	A -> G	8	5.4E-24	MS1, MS3, MS7, MS12, MS17, MS18
106058	1	SNP (transition)	G -> A	8	1.8E-10	MS7, MS17, MS18
106273	1	SNP (transition)	T -> C	6	4.8E-14	C9, MS1, MS7, MS12
106399	1	SNP (transversion)	T -> G	5	2.4E-8	MS7
106688	1	SNP (transition)	A -> G	6	1.2E-21	C15, MS3, MS7, MS12, MS17, MS19
106715	1	SNP (transversion)	G -> C	7	1.3E-19	MS7, MS12, MS19
106727	1	SNP (transition)	G -> A	7	2.8E-7	MS7, MS12
106891	1	SNP (transversion)	G -> T	8	0.000017	MS1, MS3
107223	1	SNP (transition)	A -> G	4	0.000080	MS18
107593	1	SNP (transition)	A -> G	4	0.000012	MS18
107644	1	SNP (transversion)	C -> A	5	1.9E-7	MS17
108137	1	SNP (transversion)	T -> G	14	5.8E-12	C4, C14, C15
108220	1	SNP (transition)	A -> G	10	0.0000014	MS18, MS19
108283	1	SNP (transition)	A -> G	9	4.0E-12	MS18, MS19
109340	1	SNP (transition)	T -> C	9	4.5E-10	C14, MS1, MS3, MS18, MS19
109776	1	SNP (transversion)	T -> G	8	4.0E-7	C9, MS18, MS19
109819	1	SNP (transversion)	T -> G	8	1.2E-12	C9, MS18
109917	1	SNP (transversion)	A -> T	8	1.6E-29	C4, C15, MS1, MS7, MS10, MS12, MS17, MS18
110033	1	SNP (transition)	G -> A	5	0.0000031	MS1
110478	1	SNP (transition)	C -> T	5	0.0000020	MS1, MS18
111018	1	SNP (transversion)	G -> T	6	0.0000046	C4, MS7, MS12
111506	1	SNP (transition)	T -> C	9	1.2E-21	C9, C14, C15, MS1, MS3, MS4, MS7, MS10, MS19
111685	1	SNP (transition)	C -> T	4	0.0027	MS7, MS12
112088	1	SNP (transition)	T -> C	7	1.5E-27	C1, C9, MS1, MS3, MS4, MS7, MS18
112100	1	SNP (transition)	C -> T	7	1.5E-27	C1, MS1, MS3, MS4, MS7, MS18
112112	1	SNP (transition)	G -> A	7	1.5E-27	C1, MS1, MS3, MS4, MS7, MS18
112127	1	SNP (transition)	G -> A	7	2.8E-9	MS1, MS3, MS18
112145	1	SNP (transition)	G -> A	4	0.000012	MS18
112202	1	SNP (transversion)	T -> A	8	5.4E-24	C9, MS1, MS3, MS4, MS7, MS12, MS18
112349	1	SNP (transversion)	A -> C	7	1.4E-25	C9, C15, MS1, MS7, MS12
112388	1	SNP (transition)	G -> A	8	1.8E-21	C15, MS1, MS7, MS12
112703	1	SNP (transversion)	T -> G	7	2.8E-7	MS4, MS10, MS12
112763	1	SNP (transition)	A -> G	6	1.2E-21	MS4, MS7, MS12, MS18
112919	1	SNP (transition)	T -> C	6	1.3E-23	MS1, MS7, MS10, MS12, MS18
112964	1	SNP (transversion)	G -> T	5	0.00016	C9
112994	1	SNP (transversion)	A -> C	5	1.1E-19	C15, MS4, MS10, MS18
113264	1	SNP (transition)	A -> G	6	1.2E-21	C9, MS3, MS7, MS18, MS19
113558	1	SNP (transversion)	A -> C	5	4.6E-9	MS19
113719	1	SNP (transition)	A -> G	9	1.5E-30	C1, C9, C15, MS1, MS4, MS10, MS12, MS17, MS18
113774	1	SNP (transversion)	G -> T	5	0.0000092	MS18
114217	1	SNP (transversion)	A -> T	8	1.1E-8	C9, C15, MS4, MS7
114758	1	SNP (transversion)	C -> G	5	1.1E-19	C15, MS4, MS18
115296	1	SNP (transition)	A -> G	5	2.4E-8	C14, MS1, MS18, MS19
115411	1	SNP (transition)	A -> G	4	5.5E-9	C14, MS1
115619	1	SNP (transition)	G -> A	3	1.2E-7	MS18
115625	1	SNP (transversion)	C -> G	6	1.2E-7	MS4, MS18
115640	1	SNP (transition)	T -> C	6	4.8E-14	C14, MS1
115691	1	SNP (transversion)	A -> C	6	1.3E-23	MS5, MS7
115703	1	SNP (transversion)	G -> C	3	7.6E-12	MS1
115727	1	SNP (transition)	A -> G	5	5.4E-17	MS1
115832	1	SNP (transversion)	A -> C	5	1.1E-19	MS4, MS12
115964	1	SNP (transition)	C -> T	7	2.8E-13	MS1, MS3
116059	1	SNP (transition)	A -> G	7	1.3E-19	C9, C14, MS1, MS3
116059	1	SNP (transition)	A -> G	7	1.3E-19	C9, C14, MS1, MS3
116305	1	SNP (transversion)	C -> G	4	8.8E-10	MS1
116311	1	SNP (transversion)	C -> A	4	8.8E-10	MS1
116461	1	SNP (transition)	G -> A	3	0.000020	C9, MS18, MS19
116575	1	SNP (transition)	G -> A	7	1.9E-7	MS1, MS3, MS19
116902	1	SNP (transversion)	C -> A	5	4.4E-15	MS12
117949	1	SNP (transversion)	T -> G	7	3.2E-11	MS1, MS19
118154	1	SNP (transition)	C -> T	6	1.6E-11	MS1, MS18
118173	1	SNP (transition)	C -> T	7	3.2E-11	MS1, MS18
118194	1	SNP (transition)	C -> T	7	2.8E-9	MS1, MS18
118206	1	SNP (transition)	C -> T	7	2.8E-9	MS1, MS18
118356	1	SNP (transversion)	A -> C	10	6.9E-10	MS1, MS3
118373	1	SNP (transition)	T -> C	9	7.7E-7	MS1, MS3
118379	1	SNP (transversion)	A -> T	13	1.7E-32	C1, C4, C9, C14, C15, MS1, MS3, MS4, MS5, MS7, MS10, MS18
118506	1	SNP (transition)	G -> A	10	1.1E-11	MS1, MS18, MS19
118531	1	SNP (transition)	A -> G	12	1.5E-30	C1, C4, C9, C15, MS1, MS4, MS5, MS7, MS12, MS18, MS19
118560	1	SNP (transition)	A -> G	9	1.1E-19	C1, C4, C9, C15, MS4, MS5, MS7, MS12
118569	1	SNP (transition)	T -> C	9	2.9E-10	MS1, MS18, MS19
118587	1	SNP (transition)	A -> G	9	1.5E-30	C1, C4, MS1, MS4, MS5, MS7, MS12, MS18, MS19
118635	1	SNP (transition)	C -> T	10	1.7E-15	C9, C14, MS1, MS18, MS19
118710	1	SNP (transition)	A -> G	10	1.9E-34	C1, C9, MS1, MS4, MS5, MS7, MS12, MS17, MS18, MS19
119032	1	SNP (transversion)	C -> G	10	2.6E-13	MS1, MS19
119262	1	SNP (transition)	A -> G	5	4.0E-7	MS3
119296	1	SNP (transversion)	T -> A	12	1.8E-12	C14, MS3, MS18, MS19
119382	1	SNP (transversion)	C -> A	8	1.1E-8	MS18, MS19
119415	1	SNP (transition)	A -> G	11	2.8E-11	MS3, MS18, MS19
119787	1	SNP (transversion)	G -> T	8	1.1E-8	C9, MS1, MS4, MS7
119805	1	SNP (transition)	T -> C	8	1.8E-16	C9, MS1, MS4, MS7, MS18
120295	1	SNP (transition)	T -> C	7	2.8E-9	MS18, MS19
120319	1	SNP (transition)	G -> A	7	4.6E-9	MS18, MS19
120436	1	SNP (transition)	T -> C	8	4.2E-19	MS1, MS4, MS7, MS18
120445	1	SNP (transition)	C -> T	5	7.3E-9	MS18
120673	1	SNP (transition)	T -> C	9	1.8E-20	C9, MS1, MS4, MS12, MS18, MS19
120679	1	SNP (transversion)	G -> T	9	1.7E-8	C9, MS1, MS4, MS12
120721	1	SNP (transition)	G -> A	7	0.000012	C9, MS12
120867	1	SNP (transversion)	G -> T	4	0.000017	MS19
120913	1	SNP (transition)	G -> A	8	4.0E-7	C9, MS3, MS7, MS17
120958	1	SNP (transition)	C -> T	8	7.3E-9	C9, MS3, MS7, MS12, MS17
121161	1	SNP (transversion)	G -> T	6	0.0000067	MS1, MS7, MS12
121165	1	SNP (transition)	G -> A	6	0.0000067	MS1, MS7, MS12
121231	1	SNP (transversion)	G -> T	6	1.6E-11	C9, MS4, MS7, MS12, MS19
121321	1	SNP (transition)	T -> C	7	6.0E-13	MS7, MS12, MS18, MS19
121426	1	SNP (transition)	A -> G	10	1.9E-21	C4, C9, MS1, MS4, MS7, MS12, MS18, MS19
121474	1	SNP (transition)	T -> C	10	2.7E-19	C4, C9, C14, MS3, MS7, MS12, MS18, MS19
121690	1	SNP (transition)	T -> C	7	2.8E-13	MS4, MS7, MS12
121738	1	SNP (transition)	G -> A	6	1.6E-11	MS4, MS7
121762	1	SNP (transition)	A -> G	6	1.2E-7	C14, MS18, MS19
121777	1	SNP (transversion)	G -> T	6	6.9E-16	C9, MS4, MS7
121957	1	SNP (transition)	A -> G	8	1.1E-14	MS1, MS4, MS7, MS12
122209	1	SNP (transition)	A -> G	6	1.2E-13	C9, MS1, MS7, MS19
122482	1	SNP (transition)	A -> G	7	2.9E-17	C9, MS1, MS3, MS4, MS7, MS12
122491	1	SNP (transition)	A -> G	7	2.9E-17	C9, MS1, MS3, MS4, MS7, MS12
122611	1	SNP (transversion)	G -> T	8	1.1E-14	MS3, MS4, MS7, MS18, MS19
122725	1	SNP (transition)	T -> C	9	4.7E-20	MS1, MS3, MS4, MS7, MS17, MS18
123028	1	SNP (transversion)	A -> T	6	7.7E-21	MS1, MS3, MS4, MS7, MS12, MS17
123228	1	SNP (transversion)	A -> C	7	1.3E-19	C4, MS3, MS4, MS7, MS12, MS18, MS19
123313	1	SNP (transition)	G -> A	9	8.2E-23	C4, MS3, MS4, MS7, MS12, MS19
123376	1	SNP (transition)	G -> A	9	2.9E-10	MS4, MS7, MS12
123451	1	SNP (transition)	G -> A	7	2.8E-7	MS4, MS12, MS17
123472	1	SNP (transition)	A -> G	6	0.0000046	MS4, MS12
123493	1	SNP (transition)	A -> G	6	8.8E-10	MS1, MS18
123655	1	SNP (transition)	A -> G	8	5.6E-7	C4, C9, MS4, MS7
123673	1	SNP (transversion)	A -> C	8	5.6E-7	C4, C9, MS4, MS7
123925	1	SNP (transition)	G -> A	12	3.2E-29	C9, MS1, MS3, MS4, MS7, MS12, MS18, MS19
124273	1	SNP (transition)	A -> G	7	2.8E-13	C9, MS1, MS4, MS12
124618	1	SNP (transition)	A -> G	5	1.7E-8	MS18
125082	1	SNP (transition)	A -> G	7	6.0E-11	MS1, MS18, MS19
125089	1	SNP (transition)	A -> G	6	1.6E-11	MS1, MS18, MS19
125272	1	SNP (transition)	C -> T	7	1.9E-7	MS1, MS18
125273	1	SNP (transition)	A -> G	7	2.8E-13	MS1, MS18
125365	1	SNP (transversion)	G -> T	8	5.6E-7	MS1, MS19
125389	1	SNP (transition)	G -> A	4	0.000012	MS19
125574	1	SNP (transition)	A -> G	5	4.4E-8	C14, MS1, MS18, MS19
125688	1	SNP (transition)	G -> A	6	0.00021	MS1, MS18, MS19
125719	1	SNP (transversion)	T -> G	7	2.8E-7	MS1, MS19
125890	1	SNP (transition)	T -> C	8	7.3E-9	MS1, MS3
126064	1	SNP (transition)	C -> T	6	1.6E-9	MS1, MS18
126094	1	SNP (transition)	T -> C	5	3.2E-12	MS18
126098	1	SNP (transversion)	T -> G	5	4.4E-10	MS18
126125	1	SNP (transversion)	T -> G	4	5.5E-9	MS18
126232	1	SNP (transition)	A -> G	4	6.8E-7	C14, MS1, MS18, MS19
126271	1	SNP (transition)	A -> G	3	0.000034	C14, MS1, MS18
126375	1	SNP (transition)	C -> T	4	6.8E-7	C14, MS1, MS18, MS19
126882	1	SNP (transition)	A -> G	9	8.4E-14	C14, MS1, MS3
127195	1	SNP (transversion)	G -> T	7	6.0E-11	MS1, MS3, MS19
128269	1	SNP (transversion)	C -> A	7	2.8E-7	MS18, MS19
128585	1	SNP (transition)	T -> C	5	0.000017	MS3
129101	1	SNP (transition)	A -> G	9	8.4E-14	MS1, MS18
129200	1	SNP (transversion)	C -> A	7	2.8E-9	MS1, MS18
129338	1	SNP (transition)	T -> C	5	1.9E-7	MS18
129644	1	SNP (transversion)	A -> C	7	2.8E-9	MS3, MS18
129656	1	SNP (transversion)	C -> A	4	1.2E-7	MS19
129905	1	SNP (transition)	C -> T	7	1.9E-7	MS1, MS19
130159	1	SNP (transition)	C -> T	5	0.0000020	C14
131496	1	SNP (transition)	G -> A	6	0.0000067	MS1, MS18, MS19
131751	1	SNP (transition)	T -> C	11	2.8E-11	C14, MS1, MS5, MS18, MS19
131776	1	SNP (transition)	A -> G	9	4.5E-10	MS1, MS18, MS19
131901	1	SNP (transition)	G -> A	8	1.1E-10	MS1, MS3
132183	1	SNP (transversion)	G -> T	8	1.1E-8	MS1, MS18
132246	1	SNP (transition)	C -> T	8	1.1E-8	C14, MS1, MS18
132393	1	SNP (transversion)	G -> T	8	1.1E-14	MS1, MS3, MS18, MS19
132399	1	SNP (transition)	G -> A	7	4.7E-15	MS1, MS3, MS18, MS19
132429	1	SNP (transition)	A -> G	8	2.2E-12	MS1, MS18, MS19
132585	1	SNP (transition)	G -> A	7	3.2E-11	C9, MS18
132606	1	SNP (transition)	A -> G	7	6.0E-11	C9, MS18
132633	1	SNP (transition)	T -> C	5	6.0E-11	MS18
132673	1	SNP (transversion)	C -> A	6	8.8E-10	MS1, MS18, MS19
132717	1	SNP (transition)	G -> A	5	4.4E-8	C9
132756	1	SNP (transition)	A -> G	5	7.5E-8	C9
133780	1	SNP (transition)	G -> A	4	0.000054	MS1
134158	1	SNP (transition)	G -> A	11	2.1E-9	MS1, MS3, MS18, MS19
134200	1	SNP (transition)	T -> C	6	1.2E-7	MS1, MS18
134425	1	SNP (transition)	C -> T	4	8.2E-11	MS1, MS18, MS19
134824	1	SNP (transversion)	G -> T	8	4.0E-7	MS1, MS17
134824	1	SNP (transversion)	G -> T	8	4.0E-7	MS1, MS17
134887	1	SNP (transversion)	C -> G	9	6.9E-12	MS1, MS18
135061	1	SNP (transition)	A -> G	8	2.2E-12	C14, MS1
135867	1	SNP (transversion)	A -> T	8	5.6E-7	MS1, MS3, MS18
135950	1	SNP (transversion)	G -> T	4	0.000017	MS19
137081	1	SNP (transition)	T -> C	7	2.8E-9	MS1, MS18
137143	1	SNP (transition)	G -> A	6	1.2E-7	C15, MS7
137347	1	SNP (transition)	G -> A	6	1.6E-9	C4, MS7, MS17
137481	1	SNP (transversion)	C -> A	11	3.0E-23	C1, C4, MS5, MS7, MS10, MS12
137526	1	SNP (transversion)	G -> C	14	9.8E-9	C4, C9, MS5, MS17
137799	1	SNP (transversion)	G -> C	11	8.5E-35	C1, C9, C15, MS1, MS5, MS7, MS10, MS12, MS17, MS18, MS19
137883	1	SNP (transition)	T -> C	10	1.7E-15	C1, C4, C15, MS7, MS10, MS12, MS17
138283	1	SNP (transition)	T -> C	8	5.9E-21	C4, C15, MS1, MS7, MS18, MS19
138577	1	SNP (transversion)	T -> G	10	1.5E-26	C1, C9, MS1, MS3, MS5, MS7, MS10, MS12, MS17
138580	1	SNP (transversion)	A -> C	9	2.6E-22	C1, C9, MS1, MS3, MS5, MS7, MS10, MS12, MS17
138624	1	SNP (transition)	G -> A	7	0.000012	C1, MS10
139600	1	SNP (transition)	A -> G	11	7.0E-33	C4, C14, C15, MS3, MS5, MS7, MS10, MS12, MS19
139612	1	SNP (transversion)	G -> T	10	5.8E-31	C4, C15, MS3, MS5, MS7, MS10, MS12, MS19
139628	1	SNP (transition)	G -> A	9	3.7E-27	C15, MS3, MS5, MS7, MS10, MS12, MS19
139650	1	SNP (transition)	T -> C	8	2.3E-23	C15, MS3, MS5, MS10, MS12, MS18
139654	1	SNP (transversion)	A -> C	9	2.9E-25	C15, MS3, MS5, MS10, MS12, MS18
143280	1	SNP (transition)	G -> A	13	1.5E-17	C4, C9, C15, MS7, MS10, MS12, MS18	Yes
144009	1	SNP (transversion)	A -> C	14	3.3E-23	C9, C14, MS1, MS3, MS5, MS12, MS17, MS18, MS19	Yes
144013	1	SNP (transition)	C -> T	14	3.3E-19	C4, C9, C14, MS1, MS3, MS5, MS12, MS17, MS19	Yes
144170	1	SNP (transition)	A -> G	5	9.9E-18	C1, MS5, MS12	Yes
144355	1	SNP (transversion)	G -> T	4	1.2E-8	C9, C15	Yes
144400	1	SNP (transition)	T -> C	5	5.4E-17	C4, C15, MS5, MS18, MS19	Yes
144565	1	SNP (transversion)	G -> T	6	1.2E-13	C14, C15, MS7, MS10, MS12	Yes
144649	1	SNP (transition)	C -> T	4	0.0000012	MS7, MS12	Yes
144655	1	SNP (transition)	G -> A	4	1.2E-8	C15, MS7, MS12	Yes
145493	1	SNP (transition)	A -> G	5	1.6E-9	MS18	Yes
145738	1	SNP (transition)	C -> T	7	0.0000092	C14, MS3	Yes
147144	1	SNP (transversion)	A -> T	5	0.0000031	MS3	Yes
147146	1	SNP (transversion)	C -> A	5	0.0000031	MS4	Yes
147275	1	SNP (transition)	G -> A	7	0.0000092	C1, C15	Yes
148238	1	SNP (transition)	G -> A	8	1.1E-10	MS1, MS18	Yes
148484	1	SNP (transition)	T -> C	6	7.7E-21	C4, C9, MS7, MS12, MS17, MS18	Yes
149635	1	SNP (transversion)	T -> G	10	1.2E-19	C14, MS1, MS18, MS19	Yes
149794	1	SNP (transition)	G -> A	8	5.6E-7	C14, MS1, MS19	Yes
150022	1	SNP (transition)	A -> G	6	0.0000067	MS1, MS18, MS19	Yes
150172	1	SNP (transition)	G -> A	6	0.0000046	MS1, MS18	Yes
150471	1	SNP (transition)	A -> G	6	1.2E-7	MS1, MS18	Yes
150754	1	SNP (transition)	G -> A	5	2.0E-10	MS1, MS18	Yes
151005	1	SNP (transition)	A -> G	3	0.000034	MS12	Yes
151140	1	SNP (transversion)	G -> T	5	1.1E-19	C1, C9, MS1, MS3, MS18	Yes
151203	1	SNP (transition)	C -> T	7	2.8E-9	MS18, MS19	Yes
151207	1	SNP (transition)	G -> A	7	0.0000092	C1, C9, MS7	Yes
151256	1	SNP (transversion)	G -> T	6	1.6E-11	MS1, MS3, MS18	Yes
151338	1	SNP (transition)	C -> T	4	0.000017	MS18	Yes
151353	1	SNP (transition)	G -> A	8	5.6E-7	C1, C9, MS10	Yes
151644	1	SNP (transition)	T -> C	6	1.2E-21	C1, MS7, MS10, MS12, MS18
151671	1	SNP (transversion)	C -> A	6	7.7E-21	C1, C9, MS7, MS10, MS12, MS18
151678	1	SNP (transition)	T -> C	5	0.0000092	MS18
151701	1	SNP (transition)	A -> G	6	1.3E-23	C1, C9, MS1, MS7, MS10, MS12
151822	1	SNP (transition)	A -> G	9	1.5E-30	C4, C9, MS1, MS5, MS7, MS12, MS19
151943	1	SNP (transition)	A -> G	9	1.8E-33	C1, C9, MS1, MS3, MS5, MS7, MS10, MS17, MS19
152024	1	SNP (transition)	A -> G	8	1.6E-29	C1, C15, MS3, MS5, MS7, MS10, MS12, MS19
152245	1	SNP (transversion)	T -> G	10	1.7E-31	C1, C4, C15, MS1, MS7, MS12, MS17, MS19
152266	1	SNP (transition)	A -> G	5	1.7E-8	MS19
152612	1	SNP (transition)	G -> A	7	3.5E-20	C1, MS5, MS7, MS12, MS18, MS19
153707	1	SNP (transversion)	T -> G	10	0.0000014	C4, C9
153877	1	SNP (transversion)	C -> A	5	0.0000031	C14, MS10
153961	1	SNP (transversion)	A -> C	6	7.7E-21	C1, MS1, MS7, MS12
154387	1	SNP (transition)	T -> C	7	2.8E-13	MS1, MS3, MS7
154939	1	SNP (transition)	G -> A	5	4.6E-9	MS18
154972	1	SNP (transversion)	G -> T	5	0.000012	MS18
155920	1	SNP (transition)	A -> G	10	1.8E-11	MS5, MS18, MS19
156696	1	SNP (transversion)	A -> C	8	1.2E-18	C9, MS1, MS3, MS7, MS12, MS18
156696	1	SNP (transversion)	A -> C	8	1.2E-18	C9, MS1, MS3, MS7, MS12, MS18
156798	1	SNP (transition)	G -> A	8	1.8E-21	C14, MS3, MS12, MS18, MS19
156810	1	SNP (transversion)	T -> G	8	4.2E-19	C14, MS3, MS12, MS18, MS19
157053	1	SNP (transition)	G -> A	8	5.6E-7	MS1, MS3
157359	1	SNP (transversion)	T -> G	7	4.4E-22	C9, MS3, MS7, MS18
157535	1	SNP (transition)	T -> C	5	1.6E-14	C4, MS1, MS12
157557	1	SNP (transition)	G -> A	4	3.5E-13	MS1
157578	1	SNP (transition)	A -> G	5	4.4E-15	C4, MS1
157598	1	SNP (transition)	G -> A	4	3.5E-13	C9, C14, MS12
157619	1	SNP (transition)	A -> G	7	3.5E-20	C4, C9, MS7, MS18, MS19
157626	1	SNP (transversion)	T -> G	7	3.5E-20	C4, C9, MS7, MS18, MS19
158016	1	SNP (transversion)	C -> G	6	1.6E-9	MS10, MS12
158808	1	SNP (transition)	A -> G	7	9.7E-18	MS1, MS18
159208	1	SNP (transition)	T -> C	5	4.4E-15	C1, MS7, MS18
159208	1	SNP (transition)	T -> C	5	4.4E-15	C1, MS7, MS18
159567	1	SNP (transversion)	A -> T	13	1.8E-19	C1, C4, C9, C14, C15, MS1, MS3, MS7, MS10, MS12, MS18, MS19
159567	1	SNP (transversion)	A -> T	13	1.8E-19	C1, C4, C9, C14, C15, MS1, MS3, MS7, MS10, MS12, MS18, MS19
159571	1	SNP (transversion)	C -> G	12	4.6E-20	C1, C4, C9, C14, C15, MS1, MS3, MS7, MS10, MS12, MS18, MS19
159571	1	SNP (transversion)	C -> G	12	4.6E-20	C1, C4, C9, C14, C15, MS1, MS3, MS7, MS10, MS12, MS18, MS19
159907	1	SNP (transition)	G -> A	5	4.4E-8	MS1
159907	1	SNP (transition)	G -> A	5	4.4E-8	MS1
159960	1	SNP (transversion)	C -> G	5	4.4E-8	MS1, MS3
159960	1	SNP (transversion)	C -> G	5	4.4E-8	MS1, MS3
160021	1	SNP (transversion)	A -> T	11	2.1E-9	C14, MS10, MS18
160021	1	SNP (transversion)	A -> T	11	2.1E-9	C14, MS10, MS18
160249	1	SNP (transversion)	G -> C	4	0.0000012	MS18, MS19
160249	1	SNP (transversion)	G -> C	4	0.0000012	MS5, MS12
160621	1	SNP (transition)	A -> G	8	2.3E-14	MS1, MS3, MS18, MS19
160767	1	SNP (transversion)	T -> A	4	0.000054	MS1, MS18, MS19
160842	1	SNP (transition)	T -> C	2	0.0000099	C14, MS1
161119	1	SNP (transition)	T -> C	3	3.4E-7	MS18, MS19
162147	1	SNP (transition)	G -> A	7	0.000012	C9, MS3
162273	1	SNP (transition)	C -> T	4	1.2E-8	MS12, MS18
162675	1	SNP (transition)	T -> C	5	5.4E-17	MS3, MS7
162852	1	SNP (transversion)	G -> T	7	0.0000092	MS1, MS3
162885	1	SNP (transition)	G -> A	6	1.2E-7	C15, MS12, MS18, MS19
162963	1	SNP (transition)	A -> G	6	7.7E-21	C15, MS1, MS7, MS12, MS18
163377	1	SNP (transition)	A -> G	5	0.0000067	MS5
163458	1	SNP (transition)	T -> C	6	7.5E-8	MS1, MS3
163482	1	SNP (transversion)	T -> G	7	1.9E-7	MS1, MS3
165131	1	SNP (transition)	T -> C	4	0.000054	C4, MS3, MS12, MS17
165219	1	SNP (transition)	G -> A	7	0.0000092	C9, MS12
165738	1	SNP (transition)	T -> C	9	0.0000010	C9, MS7, MS12
165870	1	SNP (transversion)	T -> G	8	1.1E-10	C4, C9, MS1, MS7, MS12
165890	1	SNP (transition)	C -> T	8	1.1E-10	C4, C9, MS1, MS7, MS12
165922	1	SNP (transversion)	C -> A	7	3.2E-11	C4, C9, MS1, MS7, MS12
165939	1	SNP (transversion)	G -> C	7	3.2E-11	MS1, MS3, MS7, MS12
165965	1	SNP (transition)	T -> C	7	8.9E-23	C1, C15, MS1, MS3, MS7, MS18
166065	1	SNP (transversion)	G -> T	5	4.4E-8	C14, C15, MS7, MS12
166169	1	SNP (transversion)	T -> G	5	5.4E-17	C1, C15, MS7, MS12, MS18
166290	1	SNP (transition)	C -> T	6	1.2E-7	C1, C15, MS1
166292	1	SNP (transversion)	T -> G	6	6.9E-16	C1, C15, MS1, MS7, MS12
166338	1	SNP (transversion)	C -> A	7	2.8E-13	C15, MS1, MS12
166347	1	SNP (transversion)	A -> C	7	3.5E-20	C15, MS1, MS12
166352	1	SNP (transition)	C -> T	7	2.8E-13	C15, MS1, MS7
166625	1	SNP (transversion)	A -> C	6	6.5E-19	MS1, MS5, MS7, MS12
166632	1	SNP (transversion)	G -> T	6	6.5E-19	MS1, MS5, MS7, MS12
166726	1	SNP (transition)	C -> T	8	1.2E-12	C1, C15, MS1, MS3
166910	1	SNP (transition)	C -> T	7	6.0E-11	C15, MS1, MS3, MS7, MS12
167007	1	SNP (transition)	C -> T	9	4.5E-14	C1, C4, C9, C15, MS1, MS3, MS7, MS12
167137	1	SNP (transition)	G -> A	9	8.5E-16	C9, C15, MS1, MS3, MS7, MS12
167202	1	SNP (transition)	A -> G	9	7.9E-28	C1, C9, C15, MS1, MS3, MS7, MS12, MS18
167203	1	SNP (transversion)	A -> C	9	4.5E-14	C1, C9, C15, MS1, MS3, MS7, MS12
167213	1	SNP (transversion)	C -> A	9	4.5E-14	C1, C9, C15, MS3, MS7, MS12
167224	1	SNP (transversion)	G -> T	9	4.1E-16	C1, C9, C15, MS1, MS3, MS7, MS12
167294	1	SNP (transversion)	G -> T	9	4.0E-12	C1, C15, MS1, MS3, MS7, MS12
167327	1	SNP (transition)	T -> C	7	1.9E-7	C1, C4, MS1, MS12
167338	1	SNP (transversion)	T -> A	7	1.9E-7	C1, C4, MS1, MS12
167458	1	SNP (transition)	C -> T	6	1.2E-7	C1, C15, MS1, MS12
167466	1	SNP (transversion)	T -> G	8	7.3E-9	C1, C15, MS1, MS12
167470	1	SNP (transition)	T -> C	9	4.0E-12	C1, C15, MS1, MS5, MS12
167489	1	SNP (transversion)	T -> G	8	1.2E-12	MS5, MS18, MS19
167499	1	SNP (transversion)	G -> T	8	4.0E-7	C1, C15, MS1
167612	1	SNP (transition)	T -> C	10	2.8E-11	MS5, MS18
167628	1	SNP (transition)	G -> A	11	9.5E-30	C9, C14, C15, MS5, MS7, MS12, MS18, MS19
167767	1	SNP (transversion)	A -> T	8	1.1E-10	C1, C14, MS1, MS7
167937	1	SNP (transition)	C -> T	8	7.3E-9	C1, C15, MS1
168229	1	SNP (transition)	C -> T	10	1.9E-28	C1, C9, C15, MS1, MS3, MS5, MS7, MS12, MS18
168236	1	SNP (transition)	A -> G	11	6.4E-17	MS1, MS3, MS5, MS18
168288	1	SNP (transversion)	C -> G	11	4.4E-13	MS1, MS3, MS19
168306	1	SNP (transversion)	T -> A	5	6.5E-8	MS19
168326	1	SNP (transversion)	C -> G	9	2.4E-8	MS1, MS3, MS19
168398	1	SNP (transversion)	A -> C	9	2.4E-8	MS5, MS18
168401	1	SNP (transition)	G -> A	9	6.9E-12	MS3, MS5, MS18
168412	1	SNP (transversion)	G -> T	9	8.5E-16	MS3, MS10, MS18, MS19
168419	1	SNP (transversion)	G -> T	9	2.4E-8	MS18, MS19
168433	1	SNP (transversion)	A -> T	9	4.0E-12	MS3, MS18, MS19
168467	1	SNP (transition)	T -> C	9	4.0E-12	MS3, MS18, MS19
168476	1	SNP (transversion)	C -> A	8	2.3E-14	MS3, MS10, MS18
168479	1	SNP (transversion)	C -> G	4	5.6E-7	MS18
168485	1	SNP (transversion)	T -> G	8	1.8E-10	MS3, MS18
168499	1	SNP (transversion)	T -> G	8	1.1E-10	MS5, MS18
168594	1	SNP (transversion)	C -> G	9	2.9E-10	MS1, MS3
168622	1	SNP (transversion)	A -> T	10	7.3E-22	C15, MS1, MS3, MS7, MS12
168764	1	SNP (transversion)	T -> G	9	1.8E-20	C1, C14, MS5, MS7, MS10, MS19
168767	1	SNP (transversion)	A -> C	9	1.7E-8	MS5, MS19
168772	1	SNP (transversion)	G -> C	9	4.5E-10	MS1, MS5, MS19
168822	1	SNP (transversion)	T -> G	9	1.7E-8	MS1, MS5, MS19
168828	1	SNP (transversion)	T -> A	9	1.7E-8	MS1, MS5, MS19
168864	1	SNP (transversion)	G -> C	4	0.000017	MS19
168894	1	SNP (transition)	G -> A	5	0.0000067	MS19
171708	1	SNP (transversion)	C -> G	7	2.8E-9	C9, MS1, MS3	Yes
171709	1	SNP (transversion)	G -> C	7	6.0E-13	C9, MS1, MS3	Yes

## Sheet: Ex_vivo_CD19
Coordinate	Length	Polymorphism Type	Base Change	Codon Change	Coverage	Variant P-value	Variant Sequences	Repeat region	Avg Base Quality
253	1	SNP (transversion)	G -> T	GCT -> TCT	4	0.0	B12; B24; B36		39.67
475	1	SNP (transversion)	T -> G	TAT -> GAT	8	1e-06	B38; B48		39.57
476	1	SNP (transversion)	A -> C	TAT -> TCT	9	4e-06	B17; B19; B33; B36; B51		36.68
479	1	SNP (transition)	A -> G	GAA -> GGA	9	1e-06	B17; B18; B19; B36; B38; B48; B51; B58		39.36
501	1	SNP (transversion)	G -> C	ATG -> ATC	9	1e-06	B19; B36; B51		39.89
537	1	SNP (transition)	C -> T	TTC -> TTT	9	1e-06	B18; B55		40.0
586	1	SNP (transversion)	G -> T	GCG -> TCG	7	0.0	B19; B36; B51		40.0
804	1	SNP (transition)	G -> A	GTG -> GTA	5	1e-06	B18; B24		34.17
822	1	SNP (transition)	G -> A	TTG -> TTA	5	0.0	B19; B36		40.0
884	1	SNP (transition)	A -> G	TAG -> TGG	6	1e-06	B12; B36		36.0
984	1	SNP (transition)	T -> C	TGT -> TGC	3	1e-06	B19; B36		37.72
998	1	SNP (transversion)	C -> G	GCA -> GGA	3	0.0	B19; B36		36.62
999	1	SNP (transversion)	A -> T	GCA -> GCT	3	0.0	B19; B36		36.62
1011	1	SNP (transversion)	G -> C	TGG -> TGC	3	0.0	B19; B36		39.88
1105	1	SNP (transversion)	C -> A	CGC -> AGC	3	1e-06	B12; B36		40.0
1138	1	SNP (transition)	T -> C	TGG -> CGG	7	1e-06	B12; B18; B19; B36		40.0
1146	1	SNP (transversion)	G -> T	CAG -> CAT	7	1e-06	B12; B19; B36		39.41
1157	1	SNP (transition)	A -> G	AAC -> AGC	7	1e-06	B12; B19; B36		40.0
1181	1	SNP (transversion)	A -> T	CAC -> CTC	7	0.0	B19; B36		39.27
1256	1	SNP (transition)	C -> T	ACA -> ATA	7	0.0	B19; B33; B36		37.33
1323	1	SNP (transition)	C -> T	TTC -> TTT	5	1e-06	B19; B33; B36		38.17
1399	1	SNP (transversion)	C -> A	CTC -> ATC	4	4e-06	B17; B19; B36		37.33
1432	1	SNP (transition)	G -> A	GTG -> ATG	4	1e-06	B17; B24; B36		40.0
1438	1	SNP (transversion)	T -> A	TCT -> ACT	6	1e-06	B8; B17; B24; B28; B36; B47		34.28
1525	1	SNP (transition)	G -> A	GTT -> ATT	7	1e-06	B19; B36		37.8
1741	1	SNP (transition)	A -> G	AGA -> GGA	2	0.0	B28; B36		35.7
1841	1	SNP (transversion)	G -> C	GGA -> GCA	2	1e-06	B33; B36		36.83
2640	1	SNP (transition)	A -> G	TAA -> TAG	3	1e-06	B3; B17; B36		39.95
2794	1	SNP (transition)	C -> T	CAG -> TAG	5	0.0	B3; B19		39.7
2971	1	SNP (transition)	C -> T	CTA -> TTA	3	1e-06	B3; B19; B36		30.02
3112	1	SNP (transition)	T -> C	TCC -> CCC	2	1e-06	B17; B30		40.0
3493	1	SNP (transversion)	A -> C	AAG -> CAG	3	1e-06	B17; B36		39.4
3541	1	SNP (transition)	G -> A	GTC -> ATC	3	1e-06	B17; B36		40.0
3934	1	SNP (transition)	C -> T	CGC -> TGC	5	1e-06	B19; B33; B53		35.1
3942	1	SNP (transversion)	G -> T	ATG -> ATT	4	1e-06	B17; B19; B33; B53		38.19
4125	1	SNP (transition)	A -> G	CAA -> CAG	2	0.0	B19; B36		39.62
4135	1	SNP (transition)	C -> T	CGT -> TGT	3	1e-06	B19; B30; B36		36.42
4576	1	SNP (transition)	C -> T	CCC -> TCC	2	0.0	B17; B36		40.0
4690	1	SNP (transversion)	A -> C	ATC -> CTC	3	0.0	B3; B17; B36		34.2
4823	1	SNP (transition)	T -> C	GTT -> GCT	2	1e-06	B19; B36		36.8
5064	1	SNP (transition)	T -> C	TTT -> TTC	4	1e-06	B24; B28; B36		38.92
5323	1	SNP (transition)	C -> T	CCG -> TCG	5	1e-06	B17; B18; B24		39.75
5452	1	SNP (transition)	T -> C	TGC -> CGC	2	0.0	B19; B36		40.0
5746	1	SNP (transversion)	T -> G	TAG -> GAG	4	1e-06	B12; B19; B58		32.22
6182	1	SNP (transition)	T -> C	CTA -> CCA	4	1e-06	B19; B36; B48		39.75
6255	1	SNP (transition)	A -> G	CCA -> CCG	5	0.0	B12; B24		40.0
6884	1	SNP (transition)	G -> A	CGC -> CAC	4	1e-06	B19; B28; B38		37.08
6886	1	SNP (transversion)	T -> G	TTA -> GTA	4	1e-06	B19; B28; B38		37.08
6944	1	SNP (transition)	G -> A	CGC -> CAC	4	0.0	B19; B28; B38		35.47
7123	1	SNP (transition)	A -> G	ATT -> GTT	8	1e-06	B3; B17; B18; B19; B33; B36; B48		38.18
7198	1	SNP (transversion)	C -> A	CCT -> ACT	6	1e-06	B3; B17; B18; B33; B58		37.26
7231	1	SNP (transition)	A -> G	AGG -> GGG	7	0.0	B3; B17; B33; B58		33.88
7427	1	SNP (transition)	C -> T	TCA -> TTA	8	0.0	B19; B38	Yes	39.62
8059	1	SNP (transition)	G -> A	GCG -> ACG	5	1e-06	B19; B30		36.3
8118	1	SNP (transition)	G -> A	GTG -> GTA	7	1e-06	B18; B24		34.0
8122	1	SNP (transition)	T -> C	TTT -> CTT	7	1e-06	B18; B19; B24; B30		36.17
8140	1	SNP (transition)	G -> A	GCA -> ACA	8	1e-06	B18; B24		40.0
8243	1	SNP (transition)	G -> A	GGG -> GAG	8	1e-06	B3; B18; B19; B24; B33; B58		33.84
8249	1	SNP (transition)	C -> T	ACA -> ATA	7	1e-06	B3; B19; B33; B58		31.42
8251	1	SNP (transversion)	A -> C	ATC -> CTC	7	1e-06	B3; B19; B33; B58		31.42
8275	1	SNP (transversion)	T -> G	TTT -> GTT	6	1e-06	B19; B33; B41; B58		37.75
8385	1	SNP (transversion)	T -> G	CGT -> CGG	3	0.0	B3; B19		40.0
8573	1	SNP (transversion)	C -> A	CCA -> CAA	10	0.0	B24; B47		40.0
8820	1	SNP (transition)	G -> A	CAG -> CAA	8	0.0	B19; B33		38.5
8926	1	SNP (transition)	T -> C	TGG -> CGG	6	0.0	B19; B38; B49		33.73
9062	1	SNP (transition)	A -> G	TAT -> TGT	8	1e-06	B1; B17; B19; B29; B36; B37; B38; B49	Yes	39.43
9097	1	SNP (transition)	A -> G	ACT -> GCT	7	1e-06	B1; B17; B19; B29; B36; B37	Yes	37.02
9137	1	SNP (transversion)	C -> A	ACA -> AAA	4	1e-06	B1; B29; B36		40.0
9158	1	SNP (transversion)	A -> C	TAT -> TCT	4	1e-06	B19; B29; B36; B42		35.25
9166	1	SNP (transition)	T -> C	TGC -> CGC	4	1e-06	B19; B29; B36; B42		38.58
9234	1	SNP (transition)	G -> A	CCG -> CCA	4	1e-06	B17; B19; B36; B42		35.25
9351	1	SNP (transition)	C -> T	CTC -> CTT	6	1e-06	B12; B36		40.0
10244	1	SNP (transition)	G -> A	CGA -> CAA	5	0.0	B17; B36		40.0
10577	1	SNP (transition)	A -> G	TAC -> TGC	3	0.0	B3; B19		36.0
10610	1	SNP (transversion)	G -> C	GGT -> GCT	7	1e-06	B3; B19; B48		39.36
10618	1	SNP (transversion)	G -> T	GAC -> TAC	6	1e-06	B19; B48		36.3
10719	1	SNP (transversion)	G -> T	CGG -> CGT	4	1e-06	B19; B48		37.93
10751	1	SNP (transition)	T -> C	TTA -> TCA	5	1e-06	B17; B19; B24; B48		34.42
10792	1	SNP (transition)	A -> G	AGT -> GGT	6	1e-06	B3; B19; B30		32.51
10877	1	SNP (transition)	T -> C	GTT -> GCT	4	0.0	B12; B17		33.0
10899	1	SNP (transversion)	A -> C	ACA -> ACC	4	0.0	B33; B58		36.31
10926	1	SNP (transversion)	G -> T	ATG -> ATT	5	1e-06	B19; B28; B33		37.38
10935	1	SNP (transition)	T -> C	GAT -> GAC	5	1e-06	B19; B28; B33		36.52
10970	1	SNP (transversion)	T -> A	ATT -> AAT	4	0.0	B19; B33		34.25
11017	1	SNP (transversion)	G -> C	GAA -> CAA	6	0.0	B19; B33		38.8
11334	1	SNP (transversion)	T -> G	TTT -> TTG	5	1e-06	B3; B38		33.33
11445	1	SNP (transition)	T -> C	TCT -> TCC	3	1e-06	B24; B38		40.0
11464	1	SNP (transition)	A -> G	ACA -> GCA	3	1e-06	B24; B38		40.0
11549	1	SNP (transversion)	A -> T	TAA -> TTA	3	0.0	B17; B36		34.42
11559	1	SNP (transition)	G -> A	AGG -> AGA	5	0.000298	B19; B38; B58		27.32
11580	1	SNP (transversion)	A -> T	AGA -> AGT	5	1e-06	B19; B38; B58		37.21
11753	1	SNP (transition)	T -> C	CTT -> CCT	5	1e-06	B33; B42; B58		36.58
11758	1	SNP (transition)	A -> G	AAG -> GAG	6	1e-06	B33; B38; B42; B58		36.89
11762	1	SNP (transition)	C -> T	ACT -> ATT	6	1e-06	B33; B38; B42; B58		36.47
11896	1	SNP (transversion)	C -> A	CTC -> ATC	6	1e-06	B3; B19; B38; B42		39.75
11912	1	SNP (transversion)	A -> T	CAA -> CTA	5	0.0	B3; B19		40.0
11924	1	SNP (transversion)	A -> C	CAA -> CCA	5	0.0	B3; B19		40.0
11936	1	SNP (transversion)	G -> C	TGT -> TCT	4	0.0	B3; B19		40.0
11939	1	SNP (transversion)	T -> G	ATG -> AGG	4	0.0	B3; B19		40.0
11947	1	SNP (transversion)	T -> G	TTT -> GTT	5	1e-06	B3; B19; B30		36.67
35339	1	SNP (transition)	T -> C	GTG -> GCG	7	1e-06	B18; B36	Yes	40.0
35356	1	SNP (transition)	T -> C	TCG -> CCG	5	1e-06	B18; B19; B36		36.0
35623	1	SNP (transversion)	C -> A	CAC -> AAC	3	0.0	B19; B48		39.62
35624	1	SNP (transition)	A -> G	CAC -> CGC	3	0.0	B19; B48		39.62
35625	1	SNP (transversion)	C -> A	CAC -> CAA	3	0.0	B19; B48		39.62
35662	1	SNP (transition)	G -> A	GTC -> ATC	5	1e-06	B38; B48		36.67
35857	1	SNP (transversion)	T -> G	TCA -> GCA	5	1e-06	B20; B38; B51		39.67
36400	1	SNP (transition)	T -> C	TCC -> CCC	55	1e-06	B24; B53; B56	Yes	14.11
36443	1	SNP (transversion)	C -> A	CCC -> CAC	56	0.000298	B22; B29	Yes	12.17
36703	1	SNP (transversion)	G -> T	GGT -> TGT	4	0.0	B17; B24; B36		37.4
36710	1	SNP (transversion)	C -> A	TCC -> TAC	4	0.0	B17; B24; B36		39.71
36769	1	SNP (transition)	A -> G	AAC -> GAC	6	0.0	B19; B24		40.0
36807	1	SNP (transition)	C -> T	CAC -> CAT	6	1e-06	B14; B58		35.83
36853	1	SNP (transition)	T -> C	TGC -> CGC	7	1e-06	B18; B24		36.83
36858	1	SNP (transversion)	C -> A	CAC -> CAA	6	1e-06	B18; B24		39.0
37161	1	SNP (transversion)	C -> A	ATC -> ATA	4	1e-06	B1; B38; B44		39.67
37235	1	SNP (transversion)	C -> G	GCC -> GGC	54	0.000298	B20; B53		29.62
37293	1	SNP (transversion)	T -> G	AGT -> AGG	56	1e-05	B13; B22; B33; B39; B53; B58		10.16
37294	1	SNP (transversion)	C -> G	CCA -> GCA	56	0.0199	B22; B33; B37; B39		7.24
37300	1	SNP (transition)	A -> G	ACA -> GCA	54	0.0199	B33; B60		16.75
37325	1	SNP (transversion)	T -> A	CTT -> CAT	5	1e-06	B12; B17; B19; B29; B36		36.28
37466	1	SNP (transition)	G -> A	CGG -> CAG	4	1e-06	B3; B19		40.0
37702	1	SNP (transversion)	C -> A	CCA -> ACA	6	0.0	B17; B28; B36		37.78
37842	1	SNP (transition)	C -> T	TGC -> TGT	5	0.000298	B3; B19		33.83
37955	1	SNP (transversion)	G -> T	TGC -> TTC	7	1e-06	B19; B29; B33; B42; B58		36.56
38034	1	SNP (transversion)	G -> C	TAG -> TAC	7	1e-06	B17; B19; B24; B33; B36; B38; B58		34.88
38035	1	SNP (transition)	G -> A	GTG -> ATG	8	1e-06	B12; B17; B19; B24; B33; B36; B38; B58		33.76
38068	1	SNP (transversion)	C -> G	CGT -> GGT	7	0.0	B33; B38		35.5
38083	1	SNP (transversion)	T -> G	TTG -> GTG	6	1e-06	B12; B17; B24; B33; B36; B38		36.56
38145	1	SNP (transversion)	A -> T	GTA -> GTT	7	1e-06	B33; B38		35.83
40166	1	SNP (transversion)	A -> C	TAG -> TCG	2	1e-06	B12; B36		28.83
41822	1	SNP (transition)	T -> C	CTT -> CCT	5	1e-06	B18; B19; B28; B36		36.81
41823	1	SNP (transition)	T -> C	CTT -> CTC	5	1e-06	B12; B18; B19; B28; B36		34.58
41835	1	SNP (transition)	T -> C	TTT -> TTC	5	1e-06	B12; B18; B19; B28; B36		39.53
41855	1	SNP (transition)	T -> C	TTT -> TCT	5	1e-06	B12; B18; B19; B28; B36		32.23
41856	1	SNP (transition)	T -> C	TTT -> TTC	5	1e-06	B12; B18; B19; B28; B36		32.36
41857	1	SNP (transition)	T -> C	TCA -> CCA	5	1e-06	B12; B18; B19; B28; B36		33.4
41904	1	SNP (transition)	T -> C	GGT -> GGC	4	1e-06	B12; B19; B36; B38		40.0
42210	1	SNP (transition)	G -> A	TCG -> TCA	8	1e-06	B18; B24		37.75
42327	1	SNP (transition)	T -> C	GAT -> GAC	5	1e-06	B1; B19		40.0
42597	1	SNP (transition)	T -> C	CTT -> CTC	6	1e-06	B19; B38		40.0
43085	1	SNP (transversion)	A -> C	AAT -> ACT	12	1e-06	B3; B14; B18; B19; B33; B38; B48; B56; B58		38.81
43190	1	SNP (transversion)	T -> G	ATT -> AGT	8	1e-06	B3; B17; B18; B19; B33; B36; B48		34.33
43281	1	SNP (transition)	A -> G	CCA -> CCG	8	1e-06	B18; B28		36.0
43428	1	SNP (transition)	C -> T	GTC -> GTT	6	1e-06	B12; B36		40.0
43615	1	SNP (transition)	C -> T	CCC -> TCC	5	0.0	B17; B36		38.38
43675	1	SNP (transition)	T -> C	TAA -> CAA	9	1e-06	B1; B17; B24; B33; B36; B42; B58		38.01
43820	1	SNP (transition)	C -> T	CCG -> CTG	3	1e-06	B17; B18		33.33
43844	1	SNP (transition)	A -> G	TAC -> TGC	3	1e-06	B17; B18		37.33
44399	1	SNP (transversion)	T -> G	GTG -> GGG	4	1e-06	B18; B24		40.0
44450	1	SNP (transversion)	T -> G	ATC -> AGC	4	0.0	B18; B24; B36		37.72
44487	1	SNP (transition)	T -> C	GCT -> GCC	5	0.0	B18; B24		31.75
45224	1	SNP (transition)	G -> A	AGG -> AAG	3	0.0	B28; B38		32.0
45293	1	SNP (transition)	G -> A	CGC -> CAC	6	1e-06	B28; B44		39.5
45632	1	SNP (transversion)	C -> A	TCA -> TAA	7	0.0	B19; B33		36.33
45692	1	SNP (transition)	A -> G	CAG -> CGG	4	1e-06	B17; B36		31.33
45740	1	SNP (transversion)	A -> C	CAA -> CCA	7	1e-06	B17; B18; B36; B38; B44		39.65
45824	1	SNP (transition)	T -> C	CTG -> CCG	5	1e-06	B12; B36		39.2
46134	1	SNP (transition)	A -> G	CGA -> CGG	4	1e-06	B17; B18; B36		36.16
46466	1	SNP (transition)	T -> C	TTG -> TCG	3	0.0	B28; B36		35.34
47179	1	SNP (transversion)	C -> A	CGG -> AGG	4	0.0	B17; B33		37.14
47231	1	SNP (transition)	C -> T	CCC -> CTC	5	1e-06	B17; B33; B38		38.7
47566	1	SNP (transversion)	G -> T	GCT -> TCT	6	1e-06	B12; B37; B38; B51		39.62
47568	1	SNP (transversion)	T -> G	GCT -> GCG	6	1e-06	B12; B37; B38; B51		39.62
47615	1	SNP (transition)	G -> A	CGT -> CAT	5	1e-06	B36; B37		40.0
47620	1	SNP (transversion)	A -> C	AGG -> CGG	4	1e-06	B36; B37; B38		40.0
47638	1	SNP (transition)	G -> A	GGT -> AGT	5	1e-06	B18; B36; B37; B38		33.33
47801	1	SNP (transversion)	G -> T	AGG -> ATG	2	1e-06	B17; B36		39.62
47888	1	SNP (transition)	C -> T	CCC -> CTC	4	1e-06	B17; B36; B51		36.07
47907	1	SNP (transversion)	G -> T	TGG -> TGT	4	1e-06	B17; B36; B51		40.0
49353	1	SNP (transition)	A -> G	AGA -> AGG	3	1e-06	B17; B28; B51		36.44
49713	1	SNP (transversion)	C -> A	CAC -> CAA	4	1e-06	B17; B19; B33; B58		33.21
49725	1	SNP (transition)	A -> G	CCA -> CCG	5	1e-06	B17; B19; B33; B42; B58		31.96
50241	1	SNP (transition)	C -> T	TTC -> TTT	3	0.0	B12; B36		39.1
50282	1	SNP (transition)	T -> C	ATA -> ACA	4	0.0	B12; B36		39.11
50534	1	SNP (transition)	T -> C	TTT -> TCT	2	1e-06	B12; B36		40.0
50551	1	SNP (transversion)	G -> T	GGG -> TGG	2	1e-06	B12; B36		36.83
50882	1	SNP (transition)	T -> C	ATG -> ACG	5	0.0	B17; B18; B36; B51		34.42
50885	1	SNP (transition)	C -> T	CCG -> CTG	5	1e-06	B17; B36		33.33
51515	1	SNP (transition)	A -> G	AAC -> AGC	5	0.0	B36; B51		36.67
51518	1	SNP (transition)	G -> A	CGG -> CAG	5	0.0	B36; B51		38.17
51824	1	SNP (transition)	T -> C	CTG -> CCG	5	1e-06	B17; B28; B36		39.56
51905	1	SNP (transition)	A -> G	CAG -> CGG	5	0.0	B17; B36		40.0
52082	1	SNP (transition)	G -> A	CGG -> CAG	3	1e-06	B12; B36		38.3
52187	1	SNP (transition)	G -> A	GGA -> GAA	3	1e-06	B17; B24; B36		40.0
52226	1	SNP (transition)	G -> A	CGC -> CAC	3	1e-06	B17; B36		37.57
52244	1	SNP (transition)	T -> C	ATG -> ACG	3	1e-06	B17; B36		37.5
52262	1	SNP (transition)	C -> T	GCG -> GTG	3	0.0	B17; B36		40.0
52403	1	SNP (transition)	T -> C	CTC -> CCC	4	0.0	B18; B19; B36; B48		39.19
52804	1	SNP (transition)	A -> G	AAA -> GAA	6	1e-06	B12; B17; B19; B57		39.92
52808	1	SNP (transition)	T -> C	GTG -> GCG	6	1e-06	B1; B12; B17; B19; B24; B57		39.78
52823	1	SNP (transversion)	G -> T	TGG -> TTG	6	1e-06	B19; B57		40.0
52980	1	SNP (transition)	C -> T	TTC -> TTT	2	0.0	B19; B38		37.75
53516	1	SNP (transition)	A -> G	GAT -> GGT	2	1e-06	B12; B36		36.83
53684	1	SNP (transition)	G -> A	AGT -> AAT	4	1e-06	B19; B36; B37; B38		34.67
53723	1	SNP (transversion)	C -> G	GCT -> GGT	5	0.0	B19; B36; B37; B38		35.5
53772	1	SNP (transition)	G -> A	CCG -> CCA	4	0.0	B19; B36; B38		33.83
53774	1	SNP (transition)	G -> A	CGC -> CAC	4	1e-06	B19; B36; B38		36.67
53818	1	SNP (transversion)	C -> A	CCT -> ACT	2	0.0	B19; B38		40.0
53873	1	SNP (transition)	T -> C	ATG -> ACG	2	0.0	B19; B38		40.0
53885	1	SNP (transition)	G -> A	CGG -> CAG	2	0.0	B19; B38		40.0
53938	1	SNP (transition)	G -> A	GCG -> ACG	3	1e-06	B19; B38		21.33
53939	1	SNP (transition)	C -> T	GCG -> GTG	3	1e-06	B19; B38		21.33
53948	1	SNP (transition)	A -> G	GAA -> GGA	3	1e-06	B18; B19; B28		34.89
54957	1	SNP (transition)	T -> C	CCT -> CCC	2	1e-06	B36; B45		39.7
55610	1	SNP (transition)	T -> C	TTT -> TCT	10	1e-06	B17; B18; B36		37.96
56432	1	SNP (transition)	T -> C	TTT -> TCT	2	1e-06	B19; B36		40.0
57697	1	SNP (transition)	T -> C	TTG -> CTG	8	1e-06	B17; B24; B27; B33; B36; B51; B58		37.18
58223	1	SNP (transition)	G -> A	GGG -> GAG	3	4e-06	B20; B36	Yes	36.42
58556	1	SNP (transition)	G -> A	TGT -> TAT	3	1e-06	B12; B36		36.0
59589	1	SNP (transition)	G -> A	GAG -> GAA	6	1e-06	B17; B36		40.0
61143	1	SNP (transition)	G -> A	ATG -> ATA	5	1e-06	B18; B28		40.0
61161	1	SNP (transversion)	G -> T	AAG -> AAT	5	1e-06	B18; B28		26.67
61168	1	SNP (transition)	T -> C	TGG -> CGG	4	1e-06	B12; B17; B19		35.39
61246	1	SNP (transition)	G -> A	GCC -> ACC	3	0.0	B12; B36		40.0
61260	1	SNP (transition)	T -> C	GCT -> GCC	4	1e-06	B12; B19; B28; B36		33.3
61278	1	SNP (transition)	T -> C	CTT -> CTC	3	0.0	B12; B19; B36		38.74
61290	1	SNP (transversion)	G -> C	CCG -> CCC	3	0.0	B12; B36		40.0
61296	1	SNP (transversion)	T -> G	AGT -> AGG	3	0.0	B12; B36		40.0
61905	1	SNP (transition)	G -> A	AAG -> AAA	4	1e-06	B17; B36		40.0
62592	1	SNP (transversion)	T -> G	GAT -> GAG	3	1e-06	B19; B36; B56		38.5
62742	1	SNP (transition)	G -> A	TCG -> TCA	5	1e-06	B17; B36		40.0
62769	1	SNP (transition)	C -> T	TCC -> TCT	5	1e-06	B17; B36; B51		40.0
62784	1	SNP (transition)	C -> T	ATC -> ATT	7	0.0	B17; B36		40.0
62892	1	SNP (transition)	T -> C	GGT -> GGC	3	1e-06	B19; B38; B48		39.8
63055	1	SNP (transition)	A -> G	ACG -> GCG	3	1e-06	B17; B28; B36		37.83
63689	1	SNP (transversion)	T -> G	GTA -> GGA	3	0.0	B19; B36		32.0
63864	1	SNP (transition)	T -> C	TAT -> TAC	5	1e-06	B12; B17; B24		38.93
63897	1	SNP (transition)	A -> G	CTA -> CTG	4	1e-06	B12; B24; B36		35.56
64096	1	SNP (transition)	T -> C	TCA -> CCA	7	1e-06	B17; B36; B47		37.33
64132	1	SNP (transition)	G -> A	GTC -> ATC	3	0.0	B36; B47		37.33
64172	1	SNP (transition)	G -> A	AGT -> AAT	4	0.0	B36; B47		40.0
64191	1	SNP (transversion)	T -> G	ACT -> ACG	4	0.0	B36; B47		40.0
64862	1	SNP (transition)	T -> C	ATG -> ACG	3	1e-06	B18; B19; B36		38.22
64872	1	SNP (transversion)	A -> C	AGA -> AGC	3	0.0	B18; B36		40.0
64883	1	SNP (transition)	T -> C	GTG -> GCG	3	0.0	B18; B36		40.0
65342	1	SNP (transition)	C -> T	TCT -> TTT	4	1e-06	B17; B36		40.0
65396	1	SNP (transition)	C -> T	CCG -> CTG	5	1e-06	B17; B36		40.0
65435	1	SNP (transversion)	A -> T	GAC -> GTC	5	1e-06	B17; B36		40.0
65573	1	SNP (transition)	T -> C	ATA -> ACA	2	1e-06	B17; B36		40.0
66221	1	SNP (transition)	T -> C	ATG -> ACG	4	0.0	B12; B19; B24; B36		38.83
66245	1	SNP (transition)	C -> T	CCA -> CTA	4	0.0	B12; B24; B36		39.55
66314	1	SNP (transition)	C -> T	CCG -> CTG	5	1e-06	B12; B24; B36		37.42
66320	1	SNP (transition)	T -> C	ATC -> ACC	5	1e-06	B12; B24; B36		33.12
66406	1	SNP (transition)	C -> T	CGC -> TGC	3	1e-06	B18; B36		39.8
66719	1	SNP (transition)	C -> T	GCG -> GTG	7	0.0	B12; B36		39.58
66750	1	SNP (transition)	T -> C	ACT -> ACC	8	0.000298	B12; B18; B36; B51		36.54
66962	1	SNP (transversion)	A -> C	CAG -> CCG	3	1e-06	B28; B36		35.83
67055	1	SNP (transition)	T -> C	TTG -> TCG	4	1e-06	B28; B36		39.4
67622	1	SNP (transversion)	T -> A	CTC -> CAC	4	0.0	B12; B24; B36		32.67
68235	1	SNP (transition)	C -> T	CCC -> CCT	3	1e-06	B19; B24		39.5
68261	1	SNP (transversion)	G -> T	GGC -> GTC	3	1e-06	B17; B19; B24		39.67
68305	1	SNP (transition)	T -> C	TGG -> CGG	4	1e-06	B17; B19; B24; B36		39.75
68508	1	SNP (transversion)	G -> T	CCG -> CCT	5	1e-06	B18; B19		32.5
68509	1	SNP (transversion)	A -> C	AAG -> CAG	5	1e-06	B18; B19		34.29
68510	1	SNP (transition)	A -> G	AAG -> AGG	5	1e-06	B17; B18; B19; B28; B36		37.0
68886	1	SNP (transversion)	C -> A	CTC -> CTA	3	1e-06	B12; B36		40.0
69366	1	SNP (transition)	T -> C	GCT -> GCC	5	1e-06	B12; B36		40.0
69396	1	SNP (transversion)	C -> A	CTC -> CTA	6	0.0	B12; B36		33.2
69429	1	SNP (transition)	A -> G	GGA -> GGG	5	0.0	B12; B36		39.62
69492	1	SNP (transversion)	C -> A	ATC -> ATA	4	0.0	B12; B36		39.62
69498	1	SNP (transversion)	C -> A	GCC -> GCA	5	0.0	B12; B36		37.5
69546	1	SNP (transition)	A -> G	GCA -> GCG	7	1e-06	B17; B36		39.5
69771	1	SNP (transversion)	C -> A	GCC -> GCA	8	1e-06	B19; B58		38.0
69778	1	SNP (transversion)	G -> T	GCA -> TCA	7	1e-06	B17; B36; B58		39.0
69993	1	SNP (transversion)	C -> A	ACC -> ACA	4	0.0	B17; B19; B33; B36		39.42
69997	1	SNP (transversion)	G -> T	GGG -> TGG	4	0.0	B17; B36		38.7
70015	1	SNP (transition)	T -> C	TCA -> CCA	4	0.0	B19; B33		37.1
70041	1	SNP (transition)	A -> G	ACA -> ACG	5	0.0	B17; B36	Yes	30.48
70057	1	SNP (transversion)	C -> A	CAT -> AAT	6	0.0	B19; B33	Yes	39.25
70063	1	SNP (transition)	C -> T	CGT -> TGT	6	0.0	B19; B33	Yes	39.25
70076	1	SNP (transition)	A -> G	CAG -> CGG	8	1e-06	B17; B19; B24; B30; B33; B36	Yes	38.55
70091	1	SNP (transversion)	A -> C	TAA -> TCA	8	0.0	B19; B24	Yes	28.0
70291	1	SNP (transition)	C -> T	CAT -> TAT	3	1e-06	B19; B36		26.5
70355	1	SNP (transition)	A -> G	CAT -> CGT	2	1e-06	B19; B48		40.0
70617	1	SNP (transition)	G -> A	TTG -> TTA	7	1e-06	B19; B33		39.5
70875	1	SNP (transition)	A -> G	CTA -> CTG	3	1e-06	B36; B45		35.0
71277	1	SNP (transversion)	C -> G	TTC -> TTG	4	1e-06	B18; B36; B38; B42		39.62
71780	1	SNP (transversion)	G -> T	AGA -> ATA	2	1e-06	B19; B28		40.0
72241	1	SNP (transversion)	C -> A	CAA -> AAA	5	1e-06	B12; B36		37.33
72467	1	SNP (transition)	C -> T	TCC -> TTC	7	0.0	B33; B58		37.38
73063	1	SNP (transversion)	C -> G	CCC -> GCC	4	0.0	B19; B24		37.5
73090	1	SNP (transition)	A -> G	AGA -> GGA	3	0.0	B19; B24		39.7
73265	1	SNP (transition)	T -> C	ATG -> ACG	5	0.0	B28; B36		36.89
73703	1	SNP (transversion)	A -> T	AAG -> ATG	5	1e-06	B19; B36		33.33
73726	1	SNP (transition)	T -> C	TGC -> CGC	4	1e-06	B3; B17; B19; B30		30.73
73889	1	SNP (transition)	T -> C	GTT -> GCT	3	1e-06	B19; B24; B38		36.89
74528	1	SNP (transversion)	G -> C	CGA -> CCA	2	0.0	B19; B36		32.41
74587	1	SNP (transition)	C -> T	CGG -> TGG	2	0.0	B19; B36		38.78
74668	1	SNP (transition)	C -> T	CGG -> TGG	5	1e-06	B17; B36; B45		37.78
74854	1	SNP (transition)	T -> C	TGT -> CGT	3	1e-06	B19; B30; B38		36.44
74998	1	SNP (transition)	T -> C	TGT -> CGT	4	1e-06	B18; B19; B24; B36		36.25
75031	1	SNP (transition)	C -> T	CAA -> TAA	4	1e-06	B19; B24		39.0
75043	1	SNP (transition)	G -> A	GGA -> AGA	4	1e-06	B19; B24		39.5
75430	1	SNP (transition)	T -> C	TCG -> CCG	3	1e-06	B12; B36		40.0
75448	1	SNP (transition)	T -> C	TGC -> CGC	3	1e-06	B1; B12; B36		37.33
76019	1	SNP (transition)	A -> G	CAT -> CGT	6	1e-06	B17; B18; B19; B36		40.0
76604	1	SNP (transition)	T -> C	TTT -> TCT	7	1e-06	B19; B24; B33; B36		31.42
76909	1	SNP (transversion)	T -> G	TCG -> GCG	6	1e-06	B12; B17; B19; B24		39.38
77131	1	SNP (transition)	T -> C	TTT -> CTT	5	1e-06	B17; B19; B24; B33		36.29
77211	1	SNP (transition)	A -> G	CTA -> CTG	2	0.0	B19; B36		40.0
77428	1	SNP (transversion)	C -> A	CTC -> ATC	5	0.0	B17; B36; B38		37.0
77452	1	SNP (transition)	C -> T	CCG -> TCG	5	1e-06	B17; B19; B36; B38		34.31
77606	1	SNP (transversion)	G -> T	TGG -> TTG	4	1e-06	B17; B36		40.0
77668	1	SNP (transition)	G -> A	GGG -> AGG	5	1e-06	B12; B17; B36		34.56
77703	1	SNP (transition)	T -> C	GGT -> GGC	4	1e-06	B19; B36; B49		35.92
77737	1	SNP (transition)	A -> G	ATA -> GTA	5	1e-06	B29; B36; B49		36.99
77851	1	SNP (transversion)	T -> A	TTT -> ATT	9	0.00098	B17; B24; B28; B29; B36; B49; B58		36.18
77941	1	SNP (transversion)	T -> G	TGG -> GGG	11	1e-06	B17; B19; B29; B36	Yes	38.88
78029	1	SNP (transition)	C -> T	CCG -> CTG	10	0.0	B3; B51	Yes	40.0
78192	1	SNP (transition)	A -> G	GTA -> GTG	8	0.0	B19; B53	Yes	33.33
78332	1	SNP (transversion)	G -> C	GGT -> GCT	7	0.0	B24; B56	Yes	30.92
78341	1	SNP (transition)	A -> G	GAG -> GGG	7	0.0	B24; B56	Yes	31.29
78373	1	SNP (transition)	C -> T	CCG -> TCG	6	0.0	B18; B24		36.7
78544	1	SNP (transversion)	T -> G	TCA -> GCA	9	0.0	B12; B17; B33; B53; B58		35.69
78600	1	SNP (transversion)	G -> C	TTG -> TTC	8	1e-06	B12; B19; B33; B36; B53		38.33
78601	1	SNP (transition)	G -> A	GAG -> AAG	8	1e-06	B12; B36		38.0
79026	1	SNP (transversion)	G -> T	AGG -> AGT	4	1e-06	B17; B19; B36; B45		33.89
79265	1	SNP (transversion)	C -> G	TCT -> TGT	9	0.0	B18; B19; B33; B36; B45; B58		34.96
79299	1	SNP (transition)	C -> T	GAC -> GAT	11	0.0	B17; B47		39.88
79319	1	SNP (transition)	G -> A	AGC -> AAC	11	0.0	B12; B19; B33; B36; B45; B58		33.84
79975	1	SNP (transversion)	T -> G	TCC -> GCC	6	0.0	B18; B28		36.0
79976	1	SNP (transversion)	C -> G	TCC -> TGC	5	0.0	B18; B28		37.58
79977	1	SNP (transversion)	C -> A	TCC -> TCA	5	0.0	B18; B28		37.58
80062	1	SNP (transition)	T -> C	TGT -> CGT	7	0.0	B17; B18; B24; B28; B33; B36		37.65
80116	1	SNP (transversion)	C -> G	CCT -> GCT	5	1e-06	B18; B28		33.33
80222	1	SNP (transversion)	C -> A	GCG -> GAG	3	1e-06	B12; B36		31.5
80314	1	SNP (transition)	A -> G	AGT -> GGT	5	1e-06	B12; B17; B19; B36		40.0
80608	1	SNP (transition)	C -> T	CGA -> TGA	4	0.0	B19; B36		38.83
80698	1	SNP (transition)	T -> C	TGC -> CGC	2	0.0	B28; B36		39.62
80841	1	SNP (transition)	G -> A	AAG -> AAA	6	0.0	B18; B19; B36		39.83
80920	1	SNP (transition)	G -> A	GCT -> ACT	6	1e-06	B17; B18; B33; B36; B58		35.4
81039	1	SNP (transversion)	A -> C	GGA -> GGC	5	1e-06	B1; B12; B18; B24; B36		40.0
81095	1	SNP (transition)	A -> G	GAG -> GGG	6	1e-06	B17; B18; B24; B36		36.81
81239	1	SNP (transition)	A -> G	CAG -> CGG	5	1e-06	B3; B18; B19; B24; B58		37.56
81299	1	SNP (transition)	G -> A	CGC -> CAC	5	1e-06	B18; B19; B24		39.67
81389	1	SNP (transition)	T -> C	TTC -> TCC	4	1e-06	B17; B19; B33		37.14
81417	1	SNP (transversion)	C -> A	ACC -> ACA	4	1e-06	B17; B19; B33		39.25
81458	1	SNP (transversion)	A -> C	CAC -> CCC	6	1e-06	B17; B19; B33; B36		35.92
81500	1	SNP (transition)	T -> C	ATC -> ACC	3	1e-06	B12; B19		40.0
81517	1	SNP (transition)	T -> C	TTA -> CTA	3	1e-06	B12; B19; B28		36.67
81665	1	SNP (transition)	G -> A	CGA -> CAA	9	1e-06	B12; B36		40.0
81723	1	SNP (transversion)	A -> T	AGA -> AGT	6	1e-06	B12; B17; B18; B19; B24; B36		37.5
81900	1	SNP (transversion)	C -> A	CCC -> CCA	4	1e-06	B12; B19; B24; B36		36.67
82235	1	SNP (transition)	T -> C	CTG -> CCG	5	1e-06	B11; B18; B36	Yes	39.89
83656	1	SNP (transition)	T -> C	TCT -> CCT	6	0.0	B19; B28		39.62
83659	1	SNP (transition)	T -> C	TGC -> CGC	7	0.0	B19; B28		39.62
83660	1	SNP (transition)	G -> A	TGC -> TAC	7	0.0	B19; B28		39.62
83716	1	SNP (transition)	T -> C	TCA -> CCA	7	1e-06	B19; B28		39.5
83860	1	SNP (transition)	C -> T	CTG -> TTG	8	0.0	B19; B28		38.54
84156	1	SNP (transition)	C -> T	CGC -> CGT	5	1e-06	B12; B18; B19; B36; B38		38.98
84539	1	SNP (transition)	T -> C	GTC -> GCC	3	0.0	B18; B19; B36		40.0
84884	1	SNP (transversion)	C -> A	ACC -> AAC	6	1e-06	B18; B24		37.5
84919	1	SNP (transition)	G -> A	GCA -> ACA	5	1e-06	B18; B24		40.0
85023	1	SNP (transversion)	C -> A	CCC -> CCA	6	1e-06	B18; B19; B24; B38		36.67
85170	1	SNP (transition)	T -> C	CCT -> CCC	5	1e-06	B10; B19; B38		40.0
85586	1	SNP (transition)	A -> G	CAG -> CGG	2	1e-06	B19; B36		40.0
85837	1	SNP (transition)	G -> A	GGC -> AGC	5	1e-06	B18; B19		33.67
86233	1	SNP (transversion)	T -> G	TAC -> GAC	6	1e-06	B19; B55		39.25
86259	1	SNP (transversion)	G -> T	GGG -> GGT	8	1e-06	B29; B44		40.0
86261	1	SNP (transversion)	A -> C	CAA -> CCA	9	1e-06	B29; B44		40.0
86424	1	SNP (transition)	T -> C	GCT -> GCC	4	1e-06	B36; B38; B48; B51		34.88
86577	1	SNP (transition)	A -> G	ACA -> ACG	5	1e-06	B3; B12; B17; B33; B58		37.7
86675	1	SNP (transition)	A -> G	TAA -> TGA	3	1e-06	B24; B28		40.0
86718	1	SNP (transition)	A -> G	CAA -> CAG	2	0.0	B24; B36		40.0
86800	1	SNP (transversion)	C -> G	CGG -> GGG	3	1e-06	B12; B36		40.0
87223	1	SNP (transition)	C -> T	CGG -> TGG	7	0.0	B17; B33; B36; B45		36.41
87226	1	SNP (transversion)	G -> T	GAG -> TAG	7	0.0	B17; B33; B36; B45; B58		33.59
87266	1	SNP (transition)	T -> C	GTG -> GCG	5	0.0	B17; B19; B24; B36; B45		38.64
87290	1	SNP (transition)	T -> C	GTT -> GCT	5	1e-06	B17; B36; B45		39.08
87533	1	SNP (transversion)	A -> C	CAG -> CCG	6	1e-06	B17; B36; B37		32.69
87996	1	SNP (transversion)	G -> C	TAG -> TAC	2	1e-06	B44; B56	Yes	40.0
88217	1	SNP (transition)	C -> T	GCG -> GTG	5	1e-06	B19; B42; B53		38.22
88257	1	SNP (transversion)	G -> C	TAG -> TAC	4	1e-06	B12; B42; B56		38.33
88453	1	SNP (transversion)	C -> A	CGC -> AGC	12	0.000298	B28; B53	Yes	18.17
88458	1	SNP (transversion)	C -> G	CGC -> CGG	12	1e-06	B12; B51; B53; B56	Yes	32.83
88604	1	SNP (transition)	T -> C	CTG -> CCG	3	0.0	B19; B30; B36		39.07
88674	1	SNP (transversion)	G -> T	CTG -> CTT	4	1e-06	B30; B33; B36		39.0
88880	1	SNP (transition)	T -> C	GTG -> GCG	5	1e-06	B17; B24; B33; B38; B58		35.71
88917	1	SNP (transversion)	G -> T	TTG -> TTT	5	1e-06	B17; B33; B51		39.07
89694	1	SNP (transversion)	T -> A	GGT -> GGA	3	0.0	B19; B36		39.62
89845	1	SNP (transversion)	A -> T	AGA -> TGA	6	1e-06	B12; B17; B36		36.76
90047	1	SNP (transversion)	C -> A	GCA -> GAA	4	1e-06	B19; B47		33.33
90099	1	SNP (transversion)	A -> C	GGA -> GGC	5	1e-06	B36; B47		40.0
90102	1	SNP (transition)	C -> T	CGC -> CGT	5	1e-06	B36; B47		40.0
90108	1	SNP (transition)	G -> A	CCG -> CCA	5	1e-06	B36; B47		38.78
90303	1	SNP (transition)	A -> G	CCA -> CCG	4	1e-06	B19; B36	Yes	36.8
90321	1	SNP (transversion)	A -> T	CCA -> CCT	4	1e-06	B19; B36; B38; B48	Yes	37.06
90409	1	SNP (transition)	A -> G	AGC -> GGC	6	1e-06	B18; B19		40.0
90413	1	SNP (transition)	A -> G	CAC -> CGC	6	1e-06	B12; B36		36.6
90431	1	SNP (transition)	A -> G	AAC -> AGC	5	0.0	B12; B18; B19; B36		40.0
90465	1	SNP (transition)	C -> T	AGC -> AGT	5	1e-06	B18; B19		36.0
90472	1	SNP (transition)	G -> A	GCA -> ACA	5	0.0	B12; B36		40.0
90498	1	SNP (transversion)	T -> G	TGT -> TGG	6	1e-06	B12; B30; B36		38.94
90574	1	SNP (transversion)	G -> T	GGA -> TGA	6	1e-06	B12; B30; B36		40.0
90586	1	SNP (transition)	C -> T	CAG -> TAG	4	1e-06	B12; B36		33.33
90642	1	SNP (transition)	A -> G	AGA -> AGG	5	1e-06	B12; B17; B36		35.56
90685	1	SNP (transversion)	T -> G	TAG -> GAG	5	1e-06	B17; B30; B36		35.56
90748	1	SNP (transition)	C -> T	CGA -> TGA	4	0.0	B30; B36		39.7
91006	1	SNP (transversion)	A -> C	ATG -> CTG	5	0.0	B36; B37		39.6
91012	1	SNP (transition)	T -> C	TAC -> CAC	7	1e-06	B17; B36; B37		33.59
91047	1	SNP (transition)	T -> C	TCT -> TCC	8	0.0	B17; B36; B37		37.87
91271	1	SNP (transition)	C -> T	GCT -> GTT	5	0.0	B19; B24; B36		35.25
91273	1	SNP (transition)	C -> T	CAG -> TAG	5	0.0	B19; B24		36.17
91684	1	SNP (transversion)	G -> T	GGT -> TGT	4	1e-06	B14; B19		38.5
91766	1	SNP (transversion)	G -> T	CGC -> CTC	4	1e-06	B19; B36; B51		39.75
93088	1	SNP (transition)	A -> G	ACA -> GCA	5	1e-06	B2; B19		38.67
93469	1	SNP (transition)	G -> A	GTC -> ATC	6	1e-06	B17; B18; B19; B36; B38		38.22
93894	1	SNP (transversion)	G -> T	AAG -> AAT	6	1e-06	B17; B19; B24; B33; B36; B42		37.5
94343	1	SNP (transition)	A -> G	CAC -> CGC	6	1e-06	B29; B44		40.0
94784	1	SNP (transition)	A -> G	AAA -> AGA	5	1e-06	B24; B38; B51		40.0
94951	1	SNP (transition)	A -> G	ATG -> GTG	4	1e-06	B18; B30; B36; B38		35.58
94999	1	SNP (transition)	C -> T	CGG -> TGG	6	1e-06	B17; B30; B36		38.25
95012	1	SNP (transition)	C -> T	GCG -> GTG	6	1e-06	B18; B38		31.5
95147	1	SNP (transition)	C -> T	CCA -> CTA	4	1e-06	B19; B36		38.6
95157	1	SNP (transition)	C -> T	ACC -> ACT	4	1e-06	B19; B36; B38; B56		33.38
95178	1	SNP (transversion)	C -> A	TGC -> TGA	3	1e-06	B36; B38; B56		37.73
95182	1	SNP (transition)	T -> C	TAG -> CAG	3	1e-06	B36; B38; B56		38.25
95187	1	SNP (transversion)	A -> C	CCA -> CCC	3	1e-06	B36; B38; B56		39.25
95197	1	SNP (transition)	A -> G	AAA -> GAA	3	1e-06	B36; B38; B56		39.25
95198	1	SNP (transition)	A -> G	AAA -> AGA	3	1e-06	B36; B38; B56		39.25
95202	1	SNP (transition)	T -> C	CCT -> CCC	3	1e-06	B36; B38; B56		39.25
95265	1	SNP (transition)	T -> C	ACT -> ACC	4	1e-06	B36; B38; B56		38.87
95302	1	SNP (transition)	T -> C	TTT -> CTT	3	1e-06	B36; B56		30.67
95401	1	SNP (transversion)	A -> C	ACG -> CCG	3	0.0	B19; B36		39.85
95435	1	SNP (transition)	C -> T	ACG -> ATG	4	1e-06	B19; B36; B38; B51		38.34
95468	1	SNP (transition)	C -> T	CCG -> CTG	6	1e-06	B17; B19; B36		38.15
95676	1	SNP (transition)	G -> A	GGG -> GGA	7	1e-06	B38; B44		39.62
95707	1	SNP (transversion)	G -> C	GAG -> CAG	5	1e-06	B24; B44		39.62
95714	1	SNP (transition)	G -> A	GGA -> GAA	4	1e-06	B24; B44		39.62
95733	1	SNP (transversion)	A -> C	GAA -> GAC	4	1e-06	B38; B44		40.0
95740	1	SNP (transition)	G -> A	GGC -> AGC	4	1e-06	B38; B44		31.0
95769	1	SNP (transversion)	T -> G	GGT -> GGG	5	1e-06	B35; B38		40.0
95922	1	SNP (transversion)	T -> A	GGT -> GGA	17	0.000298	B2; B34; B60		5.96
95945	1	SNP (transversion)	C -> G	GCG -> GGG	56	0.000298	B5; B6; B10; B28	Yes	23.98
95952	1	SNP (transversion)	G -> T	GGG -> GGT	56	0.00098	B6; B30	Yes	25.0
96751	1	SNP (transition)	G -> A	GGA -> AGA	7	1e-06	B18; B24		40.0
96753	1	SNP (transition)	A -> G	GGA -> GGG	7	1e-06	B18; B24		37.33
96792	1	SNP (transversion)	A -> T	GGA -> GGT	6	1e-06	B18; B19; B24; B36; B48; B51		36.4
96946	1	SNP (transition)	G -> A	GTG -> ATG	6	1e-06	B19; B56		40.0
96976	1	SNP (transition)	G -> A	GCA -> ACA	5	0.0	B17; B36		40.0
97088	1	SNP (transversion)	C -> A	CCG -> CAG	6	1e-06	B19; B38; B42		40.0
97120	1	SNP (transition)	G -> A	GCT -> ACT	6	1e-06	B3; B19; B42		36.67
97135	1	SNP (transversion)	A -> T	AGT -> TGT	4	1e-06	B3; B19; B42		39.33
97158	1	SNP (transition)	C -> T	GAC -> GAT	4	1e-06	B3; B19; B42; B56		37.4
97221	1	SNP (transversion)	A -> C	CTA -> CTC	7	1e-06	B3; B19; B29; B30; B42		38.53
97231	1	SNP (transition)	A -> G	ACT -> GCT	5	0.0	B17; B36		39.7
97232	1	SNP (transition)	C -> T	ACT -> ATT	5	1e-06	B3; B17; B19; B30; B36		38.35
97320	1	SNP (transition)	G -> A	CCG -> CCA	4	0.0	B11; B17; B19; B36		39.94
97350	1	SNP (transversion)	G -> T	ATG -> ATT	4	1e-06	B11; B19		36.7
97423	1	SNP (transversion)	G -> C	GCT -> CCT	5	1e-06	B36; B37; B51		39.33
97442	1	SNP (transition)	G -> A	AGG -> AAG	5	1e-06	B19; B36; B37; B51		37.56
98982	1	SNP (transition)	A -> G	GGA -> GGG	4	1e-06	B17; B36		33.07
99851	1	SNP (transition)	T -> C	GTT -> GCT	2	1e-06	B17; B36		38.56
100362	1	SNP (transition)	G -> A	CAG -> CAA	4	1e-06	B12; B36		40.0
100433	1	SNP (transversion)	T -> G	CTC -> CGC	2	0.0	B12; B36		40.0
100589	1	SNP (transition)	C -> T	CCG -> CTG	4	1e-06	B1; B24; B36		34.91
100601	1	SNP (transversion)	G -> C	TGA -> TCA	3	1e-06	B24; B36		38.65
100640	1	SNP (transition)	G -> A	CGT -> CAT	3	1e-06	B36; B56		36.02
100652	1	SNP (transversion)	G -> T	TGC -> TTC	3	1e-06	B36; B56		36.61
101240	1	SNP (transversion)	A -> C	GAG -> GCG	4	1e-06	B17; B36		40.0
101276	1	SNP (transversion)	G -> T	GGC -> GTC	4	0.0	B17; B36		40.0
101291	1	SNP (transition)	A -> G	TAC -> TGC	6	1e-06	B3; B17; B19; B29; B36; B56		36.94
101348	1	SNP (transversion)	G -> T	CGG -> CTG	5	1e-06	B3; B56		32.17
101549	1	SNP (transition)	G -> A	CGG -> CAG	3	0.0	B12; B56		40.0
101807	1	SNP (transition)	C -> T	CCG -> CTG	5	1e-06	B12; B17; B36; B42		37.33
101828	1	SNP (transversion)	C -> A	ACG -> AAG	4	1e-06	B12; B36; B42		40.0
101862	1	SNP (transition)	C -> T	GCC -> GCT	4	0.0	B12; B36; B42		37.33
101978	1	SNP (transversion)	T -> G	TTC -> TGC	4	1e-06	B12; B19; B36		39.67
102035	1	SNP (transition)	C -> T	ACG -> ATG	6	1e-06	B11; B12; B17; B36		38.67
102068	1	SNP (transition)	C -> T	GCA -> GTA	4	1e-06	B12; B17; B19; B36		37.5
102502	1	SNP (transition)	A -> G	AGG -> GGG	4	1e-06	B17; B19; B33; B36		36.58
102587	1	SNP (transition)	T -> C	ATG -> ACG	4	1e-06	B17; B19; B36; B47		36.46
102830	1	SNP (transition)	A -> G	CAC -> CGC	2	0.0	B19; B36		34.62
102989	1	SNP (transition)	A -> G	CAG -> CGG	6	1e-06	B19; B36; B51		38.22
102995	1	SNP (transition)	A -> G	CAC -> CGC	6	1e-06	B18; B19; B24; B36; B51		39.8
103334	1	SNP (transition)	A -> G	AAT -> AGT	4	0.0	B19; B33; B36		32.96
103337	1	SNP (transition)	C -> T	ACA -> ATA	4	0.0	B19; B33		29.75
103640	1	SNP (transition)	G -> A	CGA -> CAA	7	1e-06	B17; B19; B28; B36; B51; B55		38.83
103695	1	SNP (transition)	A -> G	ACA -> ACG	4	0.0	B17; B28; B36		40.0
104127	1	SNP (transition)	T -> C	AAT -> AAC	2	1e-06	B3; B19		40.0
104550	1	SNP (transversion)	A -> C	GGA -> GGC	5	1e-06	B12; B17; B19; B20; B36		34.16
104555	1	SNP (transition)	T -> C	GTG -> GCG	5	1e-06	B12; B19; B20; B36; B51		37.09
104673	1	SNP (transition)	G -> A	CCG -> CCA	7	1e-06	B12; B17; B19; B36		37.38
104781	1	SNP (transition)	G -> A	CCG -> CCA	3	1e-06	B12; B36		39.9
104794	1	SNP (transversion)	C -> A	CGG -> AGG	4	1e-06	B12; B36		40.0
104904	1	SNP (transition)	A -> G	CAA -> CAG	2	0.0	B17; B36		40.0
105332	1	SNP (transition)	T -> C	GTA -> GCA	5	1e-06	B24; B36		34.67
106399	1	SNP (transversion)	T -> G	TGG -> GGG	4	1e-06	B1; B24		39.5
106688	1	SNP (transition)	A -> G	TAA -> TGA	4	1e-06	B3; B19; B36; B48		39.81
106715	1	SNP (transversion)	G -> C	CGC -> CCC	5	1e-06	B12; B17; B19; B36		36.96
106727	1	SNP (transition)	G -> A	CGC -> CAC	7	1e-06	B12; B36		40.0
106734	1	SNP (transition)	G -> A	CCG -> CCA	7	1e-06	B17; B33		33.8
107593	1	SNP (transition)	A -> G	ATC -> GTC	6	1e-06	B12; B17; B36		37.08
107604	1	SNP (transversion)	C -> A	ATC -> ATA	6	1e-06	B12; B17; B36		39.25
108118	1	SNP (transversion)	G -> T	GAA -> TAA	7	0.0	B17; B19; B33		32.07
108220	1	SNP (transition)	A -> G	ACC -> GCC	7	1e-06	B12; B28; B36; B58		38.21
108256	1	SNP (transversion)	G -> T	GGC -> TGC	6	1e-06	B12; B36; B58		36.0
108283	1	SNP (transition)	A -> G	AGG -> GGG	5	1e-06	B12; B17; B19; B33; B36		37.77
108562	1	SNP (transition)	G -> A	GCC -> ACC	6	0.0	B12; B36		40.0
109340	1	SNP (transition)	T -> C	ATT -> ACT	5	1e-06	B47; B58		38.5
109508	1	SNP (transition)	G -> A	CGG -> CAG	5	1e-06	B36; B37; B45		37.13
109819	1	SNP (transversion)	T -> G	TGC -> GGC	8	1e-06	B18; B24		40.0
109859	1	SNP (transition)	G -> A	AGA -> AAA	8	1e-06	B19; B33		28.71
109917	1	SNP (transversion)	A -> T	CAA -> CAT	6	0.0	B17; B19; B33; B36; B58		37.13
110033	1	SNP (transition)	G -> A	CGA -> CAA	4	0.0	B17; B36		36.0
112088	1	SNP (transition)	T -> C	TTT -> TCT	5	0.0	B11; B12; B19; B36		39.44
112100	1	SNP (transition)	C -> T	CCG -> CTG	5	0.0	B11; B12; B19; B36		36.19
112112	1	SNP (transition)	G -> A	CGC -> CAC	6	1e-06	B12; B17; B18; B19; B36		38.56
112127	1	SNP (transition)	G -> A	CGC -> CAC	4	1e-06	B17; B36		39.25
112145	1	SNP (transition)	G -> A	CGT -> CAT	4	1e-06	B12; B17		37.33
112349	1	SNP (transversion)	A -> C	AAC -> ACC	3	1e-06	B28; B36; B48		32.22
112388	1	SNP (transition)	G -> A	GGT -> GAT	4	1e-06	B3; B12; B48		39.5
112703	1	SNP (transversion)	T -> G	TTC -> TGC	6	1e-06	B3; B42		39.5
112763	1	SNP (transition)	A -> G	CAG -> CGG	7	1e-06	B3; B17; B28; B36; B38; B42		39.11
112919	1	SNP (transition)	T -> C	CTG -> CCG	6	1e-06	B17; B24; B36; B44; B56		36.93
112970	1	SNP (transition)	C -> T	GCG -> GTG	6	0.0	B17; B36		39.5
112994	1	SNP (transversion)	A -> C	CAC -> CCC	6	1e-06	B17; B36; B48; B56		36.2
113264	1	SNP (transition)	A -> G	GAT -> GGT	3	1e-06	B1; B19; B42		40.0
113558	1	SNP (transversion)	A -> C	TAA -> TCA	4	1e-06	B19; B33		37.4
113719	1	SNP (transition)	A -> G	ACG -> GCG	5	1e-06	B12; B17; B19; B36		38.13
113860	1	SNP (transition)	C -> T	CAG -> TAG	8	1e-06	B11; B20		40.0
114758	1	SNP (transversion)	C -> G	CCG -> CGG	5	0.0	B17; B19; B29		37.5
115296	1	SNP (transition)	A -> G	AGA -> AGG	3	0.0	B28; B36		40.0
115367	1	SNP (transition)	G -> A	TGC -> TAC	4	1e-06	B36; B47		40.0
115411	1	SNP (transition)	A -> G	ACA -> GCA	3	1e-06	B18; B36; B47		40.0
115640	1	SNP (transition)	T -> C	GTA -> GCA	2	1e-06	B17; B19		33.33
115691	1	SNP (transversion)	A -> C	TAA -> TCA	4	1e-06	B17; B19; B36; B56		35.17
115703	1	SNP (transversion)	G -> C	CGG -> CCG	2	1e-06	B17; B36		40.0
115727	1	SNP (transition)	A -> G	CAA -> CGA	3	1e-06	B17; B36; B56		34.56
115832	1	SNP (transversion)	A -> C	CAT -> CCT	6	1e-06	B3; B19; B24; B36; B56		39.6
115964	1	SNP (transition)	C -> T	CCC -> CTC	4	1e-06	B19; B36; B47		38.33
116059	1	SNP (transition)	A -> G	ACA -> GCA	4	1e-06	B12; B19; B36; B47		39.2
116305	1	SNP (transversion)	C -> G	CGC -> GGC	2	0.0	B19; B36		39.0
116311	1	SNP (transversion)	C -> A	CTC -> ATC	2	0.0	B19; B36		37.14
116902	1	SNP (transversion)	C -> A	CCT -> ACT	3	0.0	B17; B19		39.62
117232	1	SNP (transition)	C -> T	CAA -> TAA	6	1e-06	B18; B24		36.83
117949	1	SNP (transversion)	T -> G	TAC -> GAC	5	1e-06	B36; B47		36.67
118154	1	SNP (transition)	C -> T	GCG -> GTG	3	1e-06	B36; B47		32.93
118206	1	SNP (transition)	C -> T	AGC -> AGT	3	0.000298	B17; B36		32.83
118356	1	SNP (transversion)	A -> C	ATA -> ATC	8	1e-06	B17; B28; B58		34.67
118373	1	SNP (transition)	T -> C	GTG -> GCG	7	1e-06	B17; B58		32.78
118379	1	SNP (transversion)	A -> T	GAG -> GTG	6	1e-06	B15; B17; B19; B33; B38; B58		34.86
118506	1	SNP (transition)	G -> A	GGG -> GGA	6	1e-06	B18; B36		30.5
118531	1	SNP (transition)	A -> G	AAT -> GAT	4	1e-06	B19; B24; B36; B38		39.25
118560	1	SNP (transition)	A -> G	AGA -> AGG	4	1e-06	B19; B24; B36; B38		32.95
118562	1	SNP (transversion)	T -> G	ATA -> AGA	4	1e-06	B18; B36		33.33
118569	1	SNP (transition)	T -> C	GTT -> GTC	3	1e-06	B18; B36		40.0
118587	1	SNP (transition)	A -> G	CTA -> CTG	4	1e-06	B18; B19; B24; B36		40.0
118710	1	SNP (transition)	A -> G	CAA -> CAG	7	1e-06	B3; B17; B18; B19; B33		37.23
118745	1	SNP (transversion)	T -> G	ATA -> AGA	4	1e-06	B3; B17; B19; B33		37.08
118746	1	SNP (transition)	A -> G	ATA -> ATG	4	1e-06	B3; B17; B19; B33		37.08
119032	1	SNP (transversion)	C -> G	CAG -> GAG	5	1e-06	B24; B36		40.0
119262	1	SNP (transition)	A -> G	TGA -> TGG	6	1e-06	B12; B36		40.0
119296	1	SNP (transversion)	T -> A	TGG -> AGG	5	1e-06	B18; B24; B36		38.75
119382	1	SNP (transversion)	C -> A	GTC -> GTA	2	0.0	B24; B36		37.78
120295	1	SNP (transition)	T -> C	TTC -> CTC	6	1e-06	B12; B17; B24; B36; B47		39.0
120319	1	SNP (transition)	G -> A	GTG -> ATG	6	1e-06	B12; B17; B24; B36; B47		39.64
120436	1	SNP (transition)	T -> C	TGG -> CGG	6	1e-06	B12; B17; B24; B36		39.25
120445	1	SNP (transition)	C -> T	CGG -> TGG	5	1e-06	B12; B17; B24; B36		39.25
120673	1	SNP (transition)	T -> C	TAC -> CAC	4	1e-06	B17; B24; B28		40.0
120867	1	SNP (transversion)	G -> T	TAG -> TAT	4	1e-06	B12; B28; B36		40.0
120910	1	SNP (transition)	C -> T	CCC -> TCC	3	0.0	B12; B36		40.0
121426	1	SNP (transition)	A -> G	ACC -> GCC	7	1e-06	B22; B24; B28; B36; B38		39.17
121474	1	SNP (transition)	T -> C	TTC -> CTC	6	1e-06	B22; B24; B28; B36; B38		39.41
121690	1	SNP (transition)	T -> C	TGC -> CGC	5	1e-06	B12; B18; B24		39.67
121738	1	SNP (transition)	G -> A	GCC -> ACC	4	1e-06	B12; B18; B24		34.67
121762	1	SNP (transition)	A -> G	ATT -> GTT	5	1e-06	B12; B18; B24; B36		36.38
121777	1	SNP (transversion)	G -> T	GCC -> TCC	4	1e-06	B12; B18; B24; B36		39.81
121957	1	SNP (transition)	A -> G	AAC -> GAC	5	1e-06	B24; B36; B58		39.0
122482	1	SNP (transition)	A -> G	ACG -> GCG	3	0.0	B24; B53		40.0
122491	1	SNP (transition)	A -> G	ACG -> GCG	3	0.0	B24; B53		37.0
122611	1	SNP (transversion)	G -> T	GAT -> TAT	5	1e-06	B17; B24		39.5
122725	1	SNP (transition)	T -> C	TGG -> CGG	6	1e-06	B17; B18; B24; B36; B38		35.82
123028	1	SNP (transversion)	A -> T	AGC -> TGC	3	0.0	B19; B24		38.15
123228	1	SNP (transversion)	A -> C	TGA -> TGC	4	1e-06	B12; B17; B24; B36		40.0
123313	1	SNP (transition)	G -> A	GAC -> AAC	5	1e-06	B12; B17; B28		39.5
123376	1	SNP (transition)	G -> A	GGC -> AGC	6	1e-06	B11; B24; B28		38.0
123451	1	SNP (transition)	G -> A	GGC -> AGC	7	1e-06	B38; B44		33.33
123493	1	SNP (transition)	A -> G	AGC -> GGC	6	1e-06	B12; B18; B36		40.0
123925	1	SNP (transition)	G -> A	GTA -> ATA	9	1e-06	B12; B17; B18; B36; B58		38.59
124273	1	SNP (transition)	A -> G	AAT -> GAT	3	1e-06	B17; B36		38.9
124618	1	SNP (transition)	A -> G	ATG -> GTG	5	1e-06	B28; B36; B47		38.58
125082	1	SNP (transition)	A -> G	CAA -> CAG	6	1e-06	B17; B36; B47		39.83
125089	1	SNP (transition)	A -> G	AGC -> GGC	6	1e-06	B17; B36; B47		38.94
125272	1	SNP (transition)	C -> T	CAC -> TAC	5	1e-06	B17; B36		39.33
125273	1	SNP (transition)	A -> G	CAC -> CGC	6	1e-06	B17; B28; B36		36.32
125365	1	SNP (transversion)	G -> T	GCT -> TCT	4	0.0	B12; B28; B36		35.04
125389	1	SNP (transition)	G -> A	GAA -> AAA	4	1e-06	B12; B28; B36		39.75
125574	1	SNP (transition)	A -> G	AAA -> AAG	4	0.0	B12; B36		33.75
125719	1	SNP (transversion)	T -> G	TCA -> GCA	4	1e-06	B17; B36		39.0
125890	1	SNP (transition)	T -> C	TAC -> CAC	6	1e-06	B17; B24; B36		36.44
126232	1	SNP (transition)	A -> G	ACT -> GCT	5	1e-06	B17; B28		40.0
126271	1	SNP (transition)	A -> G	AGA -> GGA	5	1e-06	B17; B28		40.0
126882	1	SNP (transition)	A -> G	GCA -> GCG	3	1e-06	B18; B36		40.0
127195	1	SNP (transversion)	G -> T	GGT -> TGT	5	1e-06	B24; B36; B39		40.0
127198	1	SNP (transversion)	G -> T	GGT -> TGT	5	1e-06	B36; B39		38.4
128113	1	SNP (transition)	G -> A	GCA -> ACA	2	0.000592	B12; B17		39.3
128269	1	SNP (transversion)	C -> A	CGT -> AGT	8	1e-06	B17; B36		39.03
129101	1	SNP (transition)	A -> G	CAT -> CGT	5	1e-06	B12; B24; B36		28.98
129200	1	SNP (transversion)	C -> A	GCC -> GAC	2	0.0	B18; B36		40.0
129249	1	SNP (transition)	G -> A	GCG -> GCA	2	0.0	B17; B18		36.5
129731	1	SNP (transversion)	A -> C	CAG -> CCG	5	1e-06	B24; B28		40.0
130159	1	SNP (transition)	C -> T	CCA -> TCA	3	1e-06	B17; B36		40.0
131496	1	SNP (transition)	G -> A	GTG -> GTA	4	1e-06	B18; B36		40.0
131751	1	SNP (transition)	T -> C	GTT -> GTC	3	0.0	B18; B24		34.8
131776	1	SNP (transition)	A -> G	ATG -> GTG	5	4e-06	B17; B18; B24		40.0
131901	1	SNP (transition)	G -> A	TCG -> TCA	2	1e-06	B17; B36		35.75
132183	1	SNP (transversion)	G -> T	CGG -> CGT	4	0.0	B24; B36		40.0
132246	1	SNP (transition)	C -> T	GGC -> GGT	3	0.0	B24; B36		39.75
132393	1	SNP (transversion)	G -> T	AGG -> AGT	6	1e-06	B12; B17; B36; B47		36.77
132399	1	SNP (transition)	G -> A	TCG -> TCA	7	1e-06	B12; B17; B36; B47; B56		33.36
132429	1	SNP (transition)	A -> G	CTA -> CTG	5	0.0	B17; B36; B47		37.52
132585	1	SNP (transition)	G -> A	CGG -> CGA	4	1e-06	B36; B47		39.5
132606	1	SNP (transition)	A -> G	ACA -> ACG	6	1e-06	B24; B36; B47		30.48
132633	1	SNP (transition)	T -> C	CTT -> CTC	7	1e-06	B24; B36; B47		38.93
132673	1	SNP (transversion)	C -> A	CGG -> AGG	6	0.0	B36; B47		39.4
132717	1	SNP (transition)	G -> A	CTG -> CTA	4	1e-06	B24; B36		37.5
134158	1	SNP (transition)	G -> A	GGA -> AGA	3	0.0	B28; B36		39.7
134200	1	SNP (transition)	T -> C	TGT -> CGT	2	0.0	B28; B36		37.3
134887	1	SNP (transversion)	C -> G	CTC -> GTC	5	1e-06	B2; B12; B36		37.78
135061	1	SNP (transition)	A -> G	AAA -> GAA	5	1e-06	B28; B36		40.0
136933	1	SNP (transition)	C -> T	CGC -> TGC	4	1e-06	B36; B47		40.0
137081	1	SNP (transition)	T -> C	CTC -> CCC	3	1e-06	B24; B36		40.0
137143	1	SNP (transition)	G -> A	GCC -> ACC	4	1e-06	B19; B33		38.5
137481	1	SNP (transversion)	C -> A	TAC -> TAA	4	1e-06	B17; B19		39.2
137799	1	SNP (transversion)	G -> C	AGG -> AGC	4	1e-06	B3; B19; B30; B48		38.44
138283	1	SNP (transition)	T -> C	TGT -> CGT	4	0.0	B19; B33; B49		31.59
138444	1	SNP (transition)	G -> A	GAG -> GAA	2	1e-06	B12; B36		40.0
138577	1	SNP (transversion)	T -> G	TTG -> GTG	6	1e-06	B1; B19; B29; B38		39.75
138580	1	SNP (transversion)	A -> C	AGT -> CGT	6	1e-06	B1; B19; B29; B38		38.67
138987	1	SNP (transversion)	C -> A	CTC -> CTA	2	1e-06	B19; B36	Yes	37.42
139004	1	SNP (transversion)	T -> G	ATA -> AGA	3	1e-06	B19; B36; B43	Yes	40.0
139441	1	SNP (transition)	A -> G	ATA -> GTA	4	1e-06	B24; B38		34.33
139600	1	SNP (transition)	A -> G	ATT -> GTT	3	0.0	B28; B37		40.0
139628	1	SNP (transition)	G -> A	AGT -> AAT	4	1e-06	B19; B28; B37		36.28
139650	1	SNP (transition)	T -> C	AGT -> AGC	5	1e-06	B19; B28; B36; B37		37.88
139654	1	SNP (transversion)	A -> C	ATC -> CTC	5	1e-06	B19; B28; B36; B37		38.58
140585	1	SNP (transition)	A -> G	GAA -> GGA	6	0.0	B12; B36	Yes	39.81
140601	1	SNP (transversion)	T -> G	GCT -> GCG	6	0.0	B12; B17; B36	Yes	36.08
144355	1	SNP (transversion)	G -> T	GGG -> TGG	4	1e-06	B19; B42; B48	Yes	40.0
144400	1	SNP (transition)	T -> C	TGG -> CGG	5	1e-06	B3; B12; B19; B48; B56	Yes	40.0
144565	1	SNP (transversion)	G -> T	GGC -> TGC	5	1e-06	B19; B38; B47; B48	Yes	35.0
144655	1	SNP (transition)	G -> A	GAT -> AAT	7	1e-06	B38; B48	Yes	34.33
145137	1	SNP (transversion)	G -> C	CCG -> CCC	6	1e-06	B19; B33	Yes	38.88
145493	1	SNP (transition)	A -> G	TAG -> TGG	3	1e-06	B17; B19; B36	Yes	39.73
145738	1	SNP (transition)	C -> T	CGC -> TGC	3	1e-06	B24; B28	Yes	32.26
146221	1	SNP (transition)	T -> C	TGT -> CGT	6	1e-06	B19; B33	Yes	38.3
146223	1	SNP (transversion)	T -> G	TGT -> TGG	6	1e-06	B3; B36	Yes	37.5
146238	1	SNP (transition)	G -> A	CCG -> CCA	7	1e-06	B19; B33	Yes	33.12
146242	1	SNP (transition)	A -> G	AAC -> GAC	6	1e-06	B19; B33	Yes	33.78
146243	1	SNP (transition)	A -> G	AAC -> AGC	6	1e-06	B19; B33	Yes	38.45
147063	1	SNP (transversion)	T -> G	TTT -> TTG	5	0.0	B19; B33	Yes	27.5
147144	1	SNP (transversion)	A -> T	TAA -> TAT	4	0.0	B19; B24	Yes	31.83
147146	1	SNP (transversion)	C -> A	CCC -> CAC	4	0.0	B19; B24	Yes	33.83
148484	1	SNP (transition)	T -> C	GTA -> GCA	5	1e-06	B11; B12; B19; B29; B36	Yes	40.0
149635	1	SNP (transversion)	T -> G	TAC -> GAC	3	0.0	B17; B36	Yes	40.0
150675	1	SNP (transition)	A -> G	ACA -> ACG	4	1e-06	B19; B36	Yes	36.33
150725	1	SNP (transversion)	G -> T	AGG -> ATG	3	0.0	B24; B28	Yes	40.0
151026	1	SNP (transition)	C -> T	CTC -> CTT	4	1e-06	B18; B28	Yes	39.5
151140	1	SNP (transversion)	G -> T	AGG -> AGT	3	1e-06	B19; B28; B51	Yes	37.71
151207	1	SNP (transition)	G -> A	GTG -> ATG	3	0.0	B19; B38	Yes	34.67
151338	1	SNP (transition)	C -> T	GCC -> GCT	3	0.0	B24; B28	Yes	37.33
151353	1	SNP (transition)	G -> A	ATG -> ATA	3	0.0	B24; B28	Yes	40.0
151644	1	SNP (transition)	T -> C	CCT -> CCC	3	1e-06	B24; B36		40.0
151701	1	SNP (transition)	A -> G	GCA -> GCG	3	1e-06	B3; B36		40.0
151822	1	SNP (transition)	A -> G	AAC -> GAC	3	1e-06	B1; B3; B36		40.0
151943	1	SNP (transition)	A -> G	AAA -> AGA	2	1e-06	B17; B36		37.75
152024	1	SNP (transition)	A -> G	TAA -> TGA	3	1e-06	B3; B17; B19		39.96
152245	1	SNP (transversion)	T -> G	TCT -> GCT	6	1e-06	B12; B17; B18; B24; B36; B38		35.84
152266	1	SNP (transition)	A -> G	ATG -> GTG	6	1e-06	B12; B17; B36		38.0
152612	1	SNP (transition)	G -> A	CGG -> CAG	3	1e-06	B19; B36; B51		32.22
152962	1	SNP (transition)	C -> T	CGA -> TGA	2	1e-06	B19; B36		39.7
153440	1	SNP (transition)	C -> T	CCC -> CTC	3	1e-06	B19; B35		39.79
153877	1	SNP (transversion)	C -> A	CAG -> AAG	4	1e-06	B28; B36		40.0
153961	1	SNP (transversion)	A -> C	ATC -> CTC	4	1e-06	B17; B19; B28; B36		38.33
154216	1	SNP (transversion)	G -> T	GGT -> TGT	5	0.0	B3; B19		40.0
154387	1	SNP (transition)	T -> C	TAC -> CAC	5	1e-06	B17; B28; B36; B45		38.25
154939	1	SNP (transition)	G -> A	GCT -> ACT	4	1e-06	B36; B37		39.79
154972	1	SNP (transversion)	G -> T	GAT -> TAT	4	1e-06	B36; B37		36.92
155920	1	SNP (transition)	A -> G	ACA -> GCA	3	0.0	B33; B36		35.97
156696	1	SNP (transversion)	A -> C	CCA -> CCC	4	1e-06	B12; B17; B33; B36		35.05
156798	1	SNP (transition)	G -> A	ACG -> ACA	5	1e-06	B12; B17; B36; B42		40.0
156810	1	SNP (transversion)	T -> G	CTT -> CTG	5	1e-06	B12; B17; B36; B42		36.89
157359	1	SNP (transversion)	T -> G	GTT -> GTG	5	1e-06	B19; B24; B28; B36; B56		36.13
157535	1	SNP (transition)	T -> C	GTG -> GCG	6	0.000298	B1; B12; B17; B19; B33; B36		34.17
157557	1	SNP (transition)	G -> A	GCG -> GCA	4	0.0	B1; B12; B19; B36		39.07
157578	1	SNP (transition)	A -> G	CGA -> CGG	4	0.0	B1; B12; B19; B36		37.07
157598	1	SNP (transition)	G -> A	GGG -> GAG	4	0.0	B1; B12; B19; B36		38.38
157619	1	SNP (transition)	A -> G	GAT -> GGT	5	1e-06	B1; B12; B19; B36		33.38
157626	1	SNP (transversion)	T -> G	GCT -> GCG	5	1e-06	B1; B12; B19; B36		36.83
157629	1	SNP (transition)	G -> A	GGG -> GGA	5	0.0	B12; B36		34.04
158408	1	SNP (transition)	T -> C	GTC -> GCC	2	1e-06	B12; B36		26.1
158481	1	SNP (transversion)	G -> C	CTG -> CTC	4	0.0	B12; B36		40.0
158808	1	SNP (transition)	A -> G	AGA -> AGG	4	1e-06	B12; B19; B24; B36		40.0
159208	1	SNP (transition)	T -> C	TGC -> CGC	3	0.0	B19; B24; B36		39.96
159235	1	SNP (transition)	G -> A	GGC -> AGC	4	1e-06	B12; B36		39.67
160621	1	SNP (transition)	A -> G	ACG -> GCG	4	1e-06	B12; B19; B36		39.75
160767	1	SNP (transversion)	T -> A	GAT -> GAA	5	1e-06	B19; B36; B51		38.44
160842	1	SNP (transition)	T -> C	GGT -> GGC	3	1e-06	B17; B28; B36		39.4
161119	1	SNP (transition)	T -> C	TCC -> CCC	2	1e-06	B17; B36		39.58
162476	1	SNP (transition)	T -> C	ATG -> ACG	6	0.0	B19; B51		40.0
162507	1	SNP (transition)	C -> T	CAC -> CAT	10	1e-06	B18; B24		38.0
162675	1	SNP (transition)	T -> C	CCT -> CCC	3	1e-06	B29; B36; B51		40.0
162963	1	SNP (transition)	A -> G	GGA -> GGG	4	1e-06	B18; B36; B48		33.27
163377	1	SNP (transition)	A -> G	GGA -> GGG	3	0.0	B19; B24		40.0
163458	1	SNP (transition)	T -> C	GGT -> GGC	3	1e-06	B19; B24		38.2
165131	1	SNP (transition)	T -> C	GTC -> GCC	4	1e-06	B38; B51		40.0
165486	1	SNP (transition)	C -> T	ACC -> ACT	5	1e-06	B19; B51		39.5
165738	1	SNP (transition)	T -> C	TTT -> TTC	6	1e-06	B19; B22; B44		35.56
165870	1	SNP (transversion)	T -> G	GTT -> GTG	6	1e-06	B19; B29; B33		34.89
165873	1	SNP (transversion)	G -> T	TGG -> TGT	6	1e-06	B19; B29; B33		36.0
165874	1	SNP (transversion)	A -> T	AGA -> TGA	6	1e-06	B19; B29; B33		36.0
165890	1	SNP (transition)	C -> T	GCG -> GTG	4	1e-06	B19; B29		40.0
165922	1	SNP (transversion)	C -> A	CCT -> ACT	4	1e-06	B19; B29		40.0
165965	1	SNP (transition)	T -> C	TTG -> TCG	3	1e-06	B18; B19; B48		40.0
166169	1	SNP (transversion)	T -> G	GTA -> GGA	3	0.0	B19; B28; B36		38.11
166290	1	SNP (transition)	C -> T	CCC -> CCT	6	1e-06	B3; B55		40.0
166292	1	SNP (transversion)	T -> G	ATA -> AGA	6	1e-06	B3; B19; B29; B55		40.0
166338	1	SNP (transversion)	C -> A	AAC -> AAA	8	1e-06	B3; B16; B29; B38		36.67
166347	1	SNP (transversion)	A -> C	TCA -> TCC	6	1e-06	B3; B36; B38; B48		38.67
166352	1	SNP (transition)	C -> T	TCT -> TTT	6	1e-06	B3; B38; B48		40.0
166481	1	SNP (transversion)	C -> G		7	0.0	B19; B33		36.02
166625	1	SNP (transversion)	A -> C	TTC -> TGC	4	1e-06	B18; B36		36.58
166632	1	SNP (transversion)	G -> T		4	1e-06	B18; B36		39.25
166797	1	SNP (transversion)	G -> C	CTC -> CTG	5	0.0	B17; B19		39.42
167137	1	SNP (transition)	G -> A		7	0.0	B17; B33; B58		36.06
167202	1	SNP (transition)	A -> G		7	1e-06	B12; B17; B24; B33; B36; B58		36.19
167203	1	SNP (transversion)	A -> C		7	0.0	B17; B33; B58		36.85
167213	1	SNP (transversion)	C -> A		6	0.0	B17; B33; B58		35.51
167224	1	SNP (transversion)	G -> T		6	1e-06	B17; B33; B58		31.39
167293	1	SNP (transversion)	G -> T		7	0.0	B12; B36		40.0
167294	1	SNP (transversion)	G -> T		7	1e-06	B3; B17; B33; B38		34.33
167316	1	SNP (transversion)	G -> T		7	0.0	B3; B38		40.0
167317	1	SNP (transition)	A -> G		7	0.0	B3; B38		40.0
167327	1	SNP (transition)	T -> C		7	0.0	B3; B38		40.0
167338	1	SNP (transversion)	T -> A		4	0.0	B3; B38		36.8
167377	1	SNP (transition)	T -> C		5	1e-06	B3; B12; B19; B36; B38		40.0
167378	1	SNP (transition)	G -> A		5	1e-06	B12; B19; B36		40.0
167378	1	SNP (transversion)	G -> T		5	1e-06	B3; B38		40.0
167392	1	SNP (transversion)	G -> C		5	1e-06	B3; B12; B19; B36; B38		39.15
167412	1	SNP (transversion)	G -> T		4	1e-06	B3; B38		28.0
167489	1	SNP (transversion)	T -> G		4	1e-06	B24; B28; B36		40.0
167612	1	SNP (transition)	T -> C		6	1e-06	B17; B19; B24; B33; B36		38.42
167628	1	SNP (transition)	G -> A		6	1e-06	B17; B19; B24; B33; B36; B58		36.17
167734	1	SNP (transversion)	G -> T	CCA -> CAA	6	0.0	B17; B18		31.8
167767	1	SNP (transversion)	A -> T	TTC -> TAC	7	1e-06	B3; B12; B18; B19; B24; B42		37.89
167780	1	SNP (transition)	C -> T		7	1e-06	B3; B42		39.7
167799	1	SNP (transversion)	C -> G		7	0.0	B18; B24		40.0
167800	1	SNP (transition)	C -> T	CGG -> CAG	7	0.0	B18; B24		40.0
167804	1	SNP (transition)	G -> A		7	0.0	B18; B24		40.0
167830	1	SNP (transition)	C -> T	CGG -> CAG	7	0.0	B18; B24		40.0
167837	1	SNP (transversion)	T -> A		8	1e-06	B3; B12; B18; B19; B24		39.85
167850	1	SNP (transition)	A -> G	TTT -> CTT	10	1e-06	B3; B12; B19; B24; B51		39.76
167851	1	SNP (transition)	A -> G	TTT -> TCT	10	1e-06	B12; B19; B24; B51		40.0
167871	1	SNP (transition)	C -> T		9	0.0	B12; B51		40.0
167872	1	SNP (transversion)	C -> G	AGG -> ACG	9	0.0	B12; B51		40.0
167898	1	SNP (transversion)	T -> G	ACA -> CCA	9	0.0	B19; B51		36.19
167899	1	SNP (transversion)	G -> T	ACA -> AAA	9	0.0	B19; B51		35.75
167926	1	SNP (transition)	A -> G	CTC -> CCC	8	0.0	B19; B51		37.71
167937	1	SNP (transition)	C -> T		9	1e-06	B12; B17; B19; B51		38.93
167946	1	SNP (transversion)	A -> T		8	1e-06	B12; B17; B19; B51	Yes	37.11
168229	1	SNP (transition)	C -> T	TGG -> TAG	8	1e-06	B15; B24; B36; B38; B48		37.72
168236	1	SNP (transition)	A -> G		9	1e-06	B17; B24; B36		38.23
168288	1	SNP (transversion)	C -> G		11	1e-06	B17; B24; B33; B36		39.09
168306	1	SNP (transversion)	T -> A		8	0.0	B17; B33; B36		38.6
168326	1	SNP (transversion)	C -> G		7	1e-06	B17; B18; B33; B36		37.7
168398	1	SNP (transversion)	A -> C	TAT -> TAG	8	0.0	B33; B36		26.58
168401	1	SNP (transition)	G -> A		8	1e-06	B18; B33; B36		31.86
168412	1	SNP (transversion)	G -> T	CCT -> CAT	8	1e-06	B18; B19; B36		35.89
168476	1	SNP (transversion)	C -> A		4	0.0	B19; B36		39.83
168499	1	SNP (transversion)	T -> G	TAT -> TCT	5	0.0	B36; B58		36.01
168560	1	SNP (transversion)	T -> G		7	1e-06	B17; B28; B36		36.41
168566	1	SNP (transversion)	G -> T		8	4e-06	B17; B33; B36		36.49
168578	1	SNP (transition)	T -> C		8	0.0	B17; B33; B36		39.6
168594	1	SNP (transversion)	C -> G	GGG -> CGG	8	1e-06	B17; B28; B33; B36		38.25
168595	1	SNP (transversion)	C -> G	GGG -> GCG	8	1e-06	B28; B36		39.5
168614	1	SNP (transition)	T -> C		8	0.0	B17; B33; B36		39.2
168622	1	SNP (transversion)	A -> T	TTC -> TAC	6	1e-06	B3; B17; B19; B33; B36; B58		38.72
168636	1	SNP (transversion)	G -> T	CAC -> AAC	6	0.0	B17; B33		37.67
168639	1	SNP (transition)	C -> T		6	0.0	B17; B33; B36		34.28
168699	1	SNP (transversion)	G -> C		8	0.0	B17; B33; B36		31.79
168703	1	SNP (transversion)	G -> T	TCC -> TAC	8	0.0	B17; B33; B36		28.81
168707	1	SNP (transversion)	A -> C	TCT -> TCG	8	0.0	B17; B33; B36		30.14
168725	1	SNP (transversion)	T -> G	ACA -> ACC	9	1e-06	B17; B18; B33; B36		34.1
168764	1	SNP (transversion)	T -> G	ATA -> ATC	6	0.0	B17; B19; B33; B36; B58		36.13
168767	1	SNP (transversion)	A -> C	TGT -> TGG	6	0.0	B17; B33; B36		36.0
168772	1	SNP (transversion)	G -> C	GCC -> GGC	6	0.0	B17; B33; B36		34.24
168816	1	SNP (transversion)	C -> G		6	1e-06	B17; B33; B36		28.92
168818	1	SNP (transition)	A -> G		5	0.0	B17; B36		32.86
168822	1	SNP (transversion)	T -> G	ATA -> CTA	5	0.0	B17; B36		33.06
168828	1	SNP (transversion)	T -> A	ATA -> TTA	4	0.0	B17; B36		38.75
169192	1	SNP (transversion)	G -> T		5	0.0	B12; B36		34.42
169193	1	SNP (transversion)	T -> A		5	0.0	B12; B36		34.42
169215	1	SNP (transition)	G -> A		5	1e-06	B3; B12; B17; B24; B36		35.75
169220	1	SNP (transition)	G -> A		5	0.0	B12; B17; B36		32.56
169264	1	SNP (transition)	G -> A		7	1e-06	B12; B17; B33; B36		37.07
169290	1	SNP (transition)	C -> T		8	1e-06	B12; B17; B33; B36		35.45
169291	1	SNP (transversion)	C -> A		9	1e-06	B12; B17; B33; B36		34.94
169294	1	SNP (transversion)	G -> T		9	1e-06	B12; B17; B33; B36		34.54
169295	1	SNP (transition)	T -> C		9	1e-06	B12; B17; B33; B36		34.92
169297	1	SNP (transition)	C -> T		9	1e-06	B12; B17; B33; B36		34.21
169299	1	SNP (transition)	A -> G		9	1e-06	B12; B17; B33; B36; B58		33.86
169329	1	SNP (transversion)	G -> C		8	0.0	B12; B17; B33; B36		36.88
169341	1	SNP (transversion)	C -> A		8	1e-06	B12; B17; B33; B36		38.82
169343	1	SNP (transition)	T -> C		8	1e-06	B12; B17; B33; B36; B58		37.59
169371	1	SNP (transition)	T -> C		5	0.0	B17; B33; B36		33.77
169372	1	SNP (transition)	G -> A		5	0.0	B17; B33; B36		33.77
169385	1	SNP (transition)	C -> T		5	0.0	B17; B33; B36		31.72
169386	1	SNP (transition)	G -> A		5	0.0	B17; B33; B36		31.89
169413	1	SNP (transversion)	G -> T		5	1e-06	B17; B33; B36		35.32
169429	1	SNP (transition)	C -> T		6	1e-06	B17; B33; B36		31.31
169492	1	SNP (transversion)	C -> A		5	0.0	B33; B36		39.25
169495	1	SNP (transversion)	C -> A		5	0.0	B33; B36		38.0
