# Supplementary material for: EBV genome analysis in multiple sclerosis shows extensive viral diversity and links to autoimmunity
Source: NAR Mol Med. 2026 Mar 24;3(2):ugag019. doi: 10.1093/narmme/ugag019 (PMC13064507; doi:10.1093/narmme/ugag019)
Supplement: ugag019_Supplemental_Files [file ugag019_supplemental_files.zip › Supplementary_Table_S5_Variants_Burden_haplotypes.xlsx]

## Sheet: Summary
id	QC_passed_reads	n_mapped_reads	avg_depth	breadth	alt_snvs	alt_snvs_no_repeat	indels	indels_no_repeat
MS1	305690311	323004	17.3071	99.21	910	820	39	34
MS3	215637793	1129529	37.3143	99.71	697	633	41	27
MS4	140684362	231294	15.3996	97.58	623	568	42	28
MS7	707958178	7666392	42.1931	99.76	710	635	35	30
MS10	156103025	79015	5.6551	90.84	349	306	21	17
MS12	222432146	527382	25.4306	99.43	688	615	36	28
MS17	256733717	220156	7.1077	93.3	504	460	30	26
MS18	192341044	605217	25.5666	99.15	931	846	40	35
MS19	328944535	218954	13.2707	97.82	803	727	35	31
C1	141779140	19262	2.4895	57.35	102	81	8	5
C4	179928371	48949	6.1338	90.63	457	418	31	27
C9	151991704	211822	12.1508	97.55	586	528	40	30
C14	247424130	120783	8.2341	94.21	623	577	30	24

## Sheet: Burden
gene	MS1	MS3	MS4	MS7	MS10	MS12	MS17	MS18	MS19	C1	C4	C9	C14	sum
EBNA-3B/EBNA-3C	4	16	19	19	7	17	16	9	8	6	18	15	8	162
EBNA-1	10	14	14	14	14	14	10	4	4	0	14	14	3	129
BLLF1	12	10	10	10	5	10	10	13	13	0	10	10	12	125
BPLF1	17	11	8	11	4	8	5	17	17	3	3	8	8	120
EBNA-3A	13	9	8	9	4	9	9	13	13	3	8	8	13	119
LMP-2A	8	10	10	10	8	10	6	8	7	0	9	9	11	106
BRRF2	6	11	6	12	3	12	8	6	6	3	4	6	4	87
EBNA-2	1	10	10	11	7	11	8	1	7	3	6	10	0	85
BFRF2	9	8	7	8	0	7	5	10	6	1	5	6	7	79
BNRF1	2	9	7	9	4	8	8	5	5	0	6	7	3	73
LMP-1	11	4	3	4	6	3	3	10	10	0	4	4	6	68
BBLF4	3	5	5	5	4	5	5	3	4	1	3	5	3	51
BDLF3	6	3	3	3	3	3	3	6	6	3	3	3	4	49
BOLF1	6	4	2	4	2	4	3	6	5	1	3	3	4	47
BBLF2/BBLF3	1	4	4	4	2	4	3	4	4	0	4	4	4	42
LF1	4	3	3	3	3	3	3	4	4	2	2	3	1	38
BSLF1	5	3	1	3	1	3	3	5	5	1	2	1	4	37
BLLF2	3	3	3	3	1	3	3	3	3	0	3	3	3	34
BFRF1	3	3	3	3	0	3	3	3	3	0	3	3	3	33
BFLF1	4	3	3	3	0	3	3	4	0	0	3	3	3	32
BRLF1	4	2	2	2	3	2	2	2	3	1	1	3	2	29
EBNA-LP	0	3	3	3	0	3	3	0	3	3	3	3	0	27
BALF4	2	2	2	2	0	2	0	5	5	0	1	1	4	26
BHLF1	2	3	3	2	0	3	1	2	2	0	2	2	2	24
LMP-2B	1	2	2	2	1	2	1	2	2	0	2	2	2	21
BNLF2b	2	2	2	2	0	2	0	2	2	0	2	2	2	20
BNLF2a	2	2	2	2	2	2	1	0	0	1	1	2	2	19
BcLF1	1	2	2	2	0	2	2	1	1	0	2	2	1	18
BBRF1	2	1	1	1	1	1	1	2	2	1	1	1	2	17
BLLF3	2	1	1	1	2	1	1	2	2	0	1	1	2	17
BORF1	2	2	1	2	1	2	1	2	2	0	1	1	0	17
BSLF2/BMLF1	1	2	1	2	0	2	2	1	1	1	1	1	1	16
BARF0	2	1	1	1	1	1	1	2	2	0	0	1	1	14
BGLF5	1	1	1	1	1	1	1	1	1	1	1	1	1	13
BALF5	1	2	1	2	0	2	1	1	0	0	1	1	0	12
BFRF3	1	1	1	1	1	1	1	1	1	0	1	1	1	12
BGLF1	1	1	1	1	1	1	1	1	1	0	1	1	1	12
BGLF3	1	1	1	1	1	1	1	1	1	0	1	1	1	12
BGLF3.5	1	1	1	1	1	1	1	1	1	0	1	1	1	12
BDLF3.5	1	1	1	1	1	1	1	1	1	0	0	1	1	11
BVRF2	3	0	0	0	0	0	0	3	3	0	0	0	2	11
BZLF1	0	1	1	1	0	1	1	2	0	0	1	1	2	11
BKRF2	1	1	1	1	1	1	1	0	0	0	1	1	0	9
BDLF4	2	0	0	0	0	0	0	2	2	0	0	0	2	8
BALF3	2	0	0	0	0	0	0	2	1	0	0	0	2	7
BBRF2	0	1	1	1	0	1	1	0	0	0	1	1	0	7
BBRF3	0	1	1	1	0	1	1	0	0	0	0	1	1	7
BDLF2	2	0	0	0	0	0	0	2	2	0	0	0	1	7
BHRF1	0	1	1	1	0	1	1	0	0	0	1	1	0	7
BILF1	0	1	1	1	0	1	1	0	0	0	1	1	0	7
BKRF3	0	1	1	1	0	1	1	0	0	0	0	1	0	6
BORF2	2	0	0	0	0	0	0	2	0	0	0	0	2	6
BTRF1	1	1	0	1	0	1	0	0	0	0	1	1	0	6
BGRF1/BDRF1	0	1	1	1	0	1	1	0	0	0	0	0	0	5
BdRF1	1	0	0	0	0	0	0	1	1	0	0	0	1	4
BGLF2	1	0	0	0	0	0	0	1	1	0	0	0	1	4
BMRF1	1	0	0	0	0	0	0	1	1	0	0	0	1	4
BVLF1	1	0	0	0	0	0	0	1	1	0	0	0	1	4
BXLF1	1	0	0	0	0	0	0	1	1	0	0	0	1	4
BXLF2	1	0	0	0	0	0	0	1	1	0	0	0	1	4
BXRF1	1	0	0	0	0	0	0	1	1	0	0	0	1	4
BDLF1	0	0	0	0	0	0	0	1	1	0	0	0	1	3
BKRF4	1	0	0	0	0	0	0	1	0	0	0	0	1	3
BMRF2	1	0	0	0	0	0	0	1	0	0	0	0	1	3

## Sheet: SNV_haplotypes
pos	ref	alt	MS1	MS3	MS4	MS7	MS10	MS12	MS17	MS18	MS19	C4	C9	C14
253	G	T	1	1	1	1	1	1	1	1	1	1	1	1
475	T	G	0	1	1	1	1	1	1	0	0	1	1	0
479	A	G	1	1	1	1	1	1	1	1	1	1	1	1
640	C	T	0	1	1	1	1	1	1	0	0	0	1	0
1323	C	T	0	0	0	0	0	0	0	1	1	0	0	1
1432	G	A	0	0	0	0	0	0	0	1	1	0	0	1
1438	T	A	1	1	1	1	1	1	1	1	1	1	1	1
1741	A	G	1	1	1	1	1	1	1	1	1	1	1	1
1744	G	T	0	1	1	1	1	1	1	0	0	1	1	0
3907	G	A	0	1	1	1	0	1	1	0	0	1	1	0
3934	C	T	0	1	1	1	1	1	1	0	1	1	1	0
3942	G	T	1	1	1	1	1	1	1	1	1	1	1	1
4020	C	T	0	1	1	1	1	1	1	0	1	1	1	0
4066	G	A	0	1	1	1	0	1	1	0	0	1	1	0
4690	A	C	1	1	1	1	1	1	1	1	1	1	1	1
4753	G	T	0	1	1	1	1	1	1	0	1	1	1	0
5746	T	G	1	1	1	1	1	1	1	1	1	1	0	1
5811	A	C	1	1	1	1	0	1	1	1	0	1	0	1
6035	C	T	0	1	1	1	1	1	1	0	1	1	1	0
6109	A	C	1	0	0	0	0	0	0	1	0	0	0	1
6182	T	C	1	1	1	1	1	1	1	1	1	1	1	1
6288	T	C	1	0	0	0	0	0	0	1	0	0	0	1
6370	T	G	1	1	1	1	1	1	1	1	1	1	1	1
6380	A	G	1	0	0	0	0	0	0	1	0	0	0	1
6584	A	G	1	0	0	0	0	0	0	1	0	0	0	1
6585	G	A	1	0	0	0	0	0	0	1	0	0	0	1
6808	T	A	0	1	1	1	1	1	1	0	1	1	1	0
6884	G	A	0	1	1	1	1	1	1	0	1	1	1	0
6886	T	G	0	1	1	1	1	1	1	0	1	1	1	0
6911	A	G	0	1	1	1	1	1	1	0	1	1	1	0
6944	G	A	0	1	1	1	1	1	1	0	1	1	1	0
7123	A	G	1	1	1	1	1	1	1	1	1	1	1	1
7160	G	A	0	1	0	1	0	0	1	0	0	0	0	0
7198	C	A	0	1	1	1	1	1	1	0	1	1	1	0
7231	A	G	0	1	1	1	1	1	1	0	0	1	1	0
7264	A	T	0	1	1	1	0	1	1	0	0	1	1	0
8122	T	C	0	1	1	0	1	1	1	0	0	1	1	0
8243	G	A	0	1	1	1	1	1	1	0	1	1	1	0
8249	C	T	0	1	1	1	1	1	1	0	1	1	1	0
8251	A	C	0	1	1	1	1	1	1	0	1	1	1	0
8275	T	G	0	1	1	1	1	1	1	0	1	1	1	0
8316	G	C	1	0	0	0	0	0	0	1	0	0	0	1
9351	C	T	1	0	0	0	0	0	0	1	0	0	0	1
9518	G	A	0	1	1	1	1	1	1	0	1	1	1	0
10216	G	A	0	1	1	1	1	1	1	0	0	1	1	0
10610	G	C	0	1	1	1	1	1	1	0	0	1	1	0
10618	G	T	0	1	1	1	1	1	1	0	0	1	1	0
10717	C	T	0	1	1	1	0	1	1	0	0	1	1	0
10719	G	T	0	1	1	1	1	1	1	0	0	1	1	0
10751	T	C	1	1	1	1	1	1	1	1	1	1	1	1
10792	A	G	0	1	1	1	1	1	1	0	0	1	1	0
10877	T	C	1	0	0	0	0	0	0	1	1	0	0	1
10899	A	C	0	1	1	1	1	1	1	0	0	1	1	0
10926	G	T	0	1	1	1	1	1	1	0	0	1	1	0
10935	T	C	0	1	1	1	1	1	1	0	0	1	1	0
10970	T	A	0	1	1	1	1	1	1	0	0	1	1	0
11017	G	C	0	1	1	1	1	1	1	0	0	1	1	0
11039	A	C	0	1	1	1	1	1	1	0	0	1	1	0
11334	T	G	0	1	1	1	1	1	1	0	0	1	1	0
11548	T	A	0	1	1	1	1	1	1	0	0	1	1	0
11549	A	T	1	0	0	0	0	0	0	1	1	0	0	1
11559	G	A	0	1	1	1	1	1	1	0	0	1	1	0
11580	A	T	0	1	1	1	1	1	1	0	0	1	1	0
11753	T	C	1	1	1	1	0	1	1	0	0	1	1	0
11758	A	G	1	1	1	1	0	1	1	0	0	1	1	0
35930	T	G	0	1	1	1	1	1	1	0	1	1	0	0
37466	G	A	0	1	1	1	1	1	1	0	1	1	1	0
37842	C	T	0	1	1	1	1	1	1	0	1	1	1	0
37955	G	T	0	1	1	1	1	1	1	0	1	1	1	0
38034	G	C	1	1	1	1	1	1	1	1	1	1	1	1
38035	G	A	1	1	1	1	1	1	1	1	1	1	1	1
38068	C	G	0	1	1	1	1	1	1	0	1	1	1	0
38083	T	G	1	1	1	1	1	1	1	1	1	1	1	1
38145	A	T	0	1	1	1	1	1	1	0	1	1	1	0
41888	A	T	0	1	1	1	1	1	1	0	1	1	1	0
42184	G	T	0	1	1	1	0	1	1	0	0	1	1	0
42327	T	C	0	1	1	1	1	1	1	0	0	1	1	0
42339	C	T	0	1	1	1	0	1	1	0	0	1	1	0
42597	T	C	0	1	1	1	1	1	1	0	0	1	1	0
43085	A	C	0	1	1	1	1	1	1	0	0	1	1	0
43615	C	T	1	0	0	0	0	0	0	1	0	0	0	1
43675	T	C	1	1	1	1	1	1	1	1	1	1	1	1
43820	C	T	0	1	1	1	1	1	1	1	1	1	1	1
43844	A	G	1	1	1	1	1	1	1	1	1	1	1	1
43982	A	G	0	1	1	1	0	1	1	0	0	1	1	0
44450	T	G	1	0	0	0	0	0	0	1	0	0	0	1
44915	C	T	1	1	1	1	0	1	1	1	0	1	1	1
45093	T	C	1	0	0	0	0	0	0	1	0	0	0	1
45489	A	T	1	1	1	1	0	1	1	1	0	1	1	1
45502	C	T	1	1	1	1	0	1	1	1	0	1	1	1
45692	A	G	1	1	1	1	0	1	1	1	0	1	1	1
45740	A	C	1	1	1	1	0	1	1	1	0	1	1	1
45824	T	C	1	1	1	1	0	1	1	1	0	1	1	1
46134	A	G	1	1	1	1	0	1	1	1	0	1	1	0
46466	T	C	1	0	0	0	0	0	0	1	1	0	0	0
47179	C	A	1	0	0	0	0	0	0	1	1	0	0	1
47217	A	G	0	1	1	1	0	1	1	0	0	1	1	0
47231	C	T	1	1	1	1	0	1	1	1	1	1	1	1
47294	G	T	1	1	1	1	0	1	1	1	1	1	1	1
47379	C	T	0	1	1	1	0	1	1	0	0	1	1	0
47566	G	T	1	1	1	1	0	1	1	1	1	1	1	1
47568	T	G	1	1	1	1	0	1	1	1	1	1	1	1
49353	A	G	1	0	0	0	0	0	0	1	1	0	0	1
49713	C	A	1	1	1	1	1	1	1	1	1	1	1	1
49725	A	G	1	1	1	1	1	1	1	1	1	1	1	1
49940	G	A	0	1	1	1	0	1	1	0	0	1	1	0
50241	C	T	1	0	0	0	0	0	0	1	1	0	0	1
50282	T	C	1	0	0	0	0	0	0	1	1	0	0	1
50551	G	T	1	0	0	0	0	0	0	1	1	0	0	0
50882	T	C	1	0	0	0	0	0	0	1	1	0	0	1
50885	C	T	1	0	0	0	0	0	0	1	1	0	0	1
51270	A	G	1	0	0	0	0	0	0	1	1	0	0	1
51515	A	G	1	0	0	0	0	0	0	1	1	0	0	1
51518	G	A	1	0	0	0	0	0	0	1	1	0	0	1
51824	T	C	1	0	0	0	0	0	0	1	1	0	0	1
51905	A	G	1	0	0	0	0	0	0	1	1	0	0	1
52082	G	A	1	0	0	0	0	0	0	1	1	0	0	0
52352	A	G	1	0	0	0	0	0	0	1	1	0	0	1
52804	A	G	1	1	1	1	1	1	1	1	1	1	1	0
52808	T	C	1	1	1	1	1	1	1	1	1	1	1	1
52823	G	T	0	1	1	1	1	1	1	0	0	1	1	0
53276	T	G	1	1	1	1	1	1	1	1	1	1	1	0
53379	G	A	1	0	0	0	0	0	0	1	1	0	0	0
57110	C	T	0	1	0	1	0	1	1	0	0	0	0	0
57697	T	C	1	1	1	1	1	1	1	1	1	1	1	1
59498	C	T	1	0	0	0	0	0	0	1	1	0	0	1
59589	G	A	1	0	0	0	0	0	0	1	1	0	0	1
59874	T	C	1	0	0	0	0	0	0	1	1	0	0	1
60049	A	G	1	1	1	1	1	1	1	1	1	1	1	1
61168	T	C	1	1	1	1	1	1	1	1	1	1	1	1
62742	G	A	1	0	0	0	0	0	0	1	1	0	0	1
62769	C	T	1	0	0	0	0	0	0	1	1	0	0	1
62784	C	T	1	0	0	0	0	0	0	1	1	0	0	1
63864	T	C	1	1	1	1	0	1	1	1	0	0	1	1
63897	A	G	1	0	0	0	0	0	0	1	0	0	0	1
63912	T	C	1	0	0	0	0	0	0	1	0	0	0	1
63939	T	C	1	0	0	0	0	0	0	1	0	0	0	1
64096	T	C	1	0	0	0	0	0	0	1	0	0	0	1
64132	G	A	1	0	0	0	0	0	0	1	0	0	0	1
64172	G	A	1	0	0	0	0	0	0	1	0	0	0	1
64191	T	G	1	0	0	0	0	0	0	1	0	0	0	1
64217	C	A	1	0	0	0	0	0	0	1	0	0	0	1
64235	C	A	1	0	0	0	0	0	0	1	0	0	0	1
64862	T	C	1	1	1	1	1	1	1	1	1	1	1	1
64872	A	C	1	0	0	0	0	0	0	1	0	0	0	1
64883	T	C	1	0	0	0	0	0	0	1	0	0	0	1
66221	T	C	0	0	0	0	0	0	0	1	1	0	0	1
67868	T	C	1	0	0	0	0	0	0	1	1	0	0	0
69366	T	C	1	0	0	0	0	0	0	1	0	0	0	1
69420	C	T	0	0	0	0	1	0	0	0	1	0	0	0
69429	A	G	1	0	0	0	0	0	0	1	0	0	0	1
69492	C	A	1	0	0	0	0	0	0	1	0	0	0	1
69498	C	A	1	0	0	0	0	0	0	1	0	0	0	1
69546	A	G	1	0	0	0	0	0	0	1	0	0	0	1
69778	G	T	1	0	0	0	0	0	0	1	0	0	0	1
69993	C	A	1	0	0	0	0	0	0	1	1	0	0	1
69997	G	T	1	0	0	0	0	0	0	1	1	0	0	1
70555	C	T	0	1	0	1	0	1	1	0	0	0	0	0
70875	A	G	0	0	0	0	0	0	0	1	1	0	0	1
71277	C	G	1	1	1	1	1	1	1	1	1	1	1	1
72241	C	A	1	0	0	0	0	0	0	1	1	0	0	1
73063	C	G	1	0	0	0	0	0	0	1	1	0	0	1
73090	A	G	1	0	0	0	0	0	0	1	1	0	0	1
73265	T	C	1	0	0	0	0	0	0	1	1	0	0	1
73395	C	T	1	0	0	0	0	0	0	1	1	0	0	0
73698	C	T	0	1	1	1	0	1	1	0	0	1	1	0
74074	C	T	0	1	0	1	0	1	1	0	0	0	0	0
74222	T	C	1	0	0	0	0	0	0	1	1	1	0	1
74237	T	G	1	0	0	0	0	0	0	1	1	0	0	1
74528	G	C	1	0	0	0	1	0	0	1	1	0	0	1
74587	C	T	1	0	0	0	1	0	0	1	1	0	1	1
74854	T	C	1	1	1	1	1	1	1	1	1	1	1	1
74998	T	C	1	0	0	0	0	0	0	1	1	0	0	1
75031	C	T	1	0	0	0	0	0	0	1	1	0	0	1
75430	T	C	1	0	0	0	1	0	0	1	1	0	0	1
75448	T	C	1	1	1	1	1	1	1	1	1	1	1	1
76019	A	G	1	0	0	0	1	0	0	1	1	0	0	1
76567	G	A	0	0	0	0	1	0	0	1	1	0	0	0
76597	C	T	0	1	1	1	0	1	1	0	0	1	1	0
76604	T	C	1	1	1	1	1	1	1	1	1	1	1	1
77211	A	G	1	1	1	1	0	1	1	1	1	1	1	1
77428	C	A	1	1	1	1	0	1	1	1	1	1	1	1
77452	C	T	1	1	1	1	0	1	1	1	1	1	1	1
77606	G	T	0	0	0	0	1	0	0	1	1	0	0	0
77668	G	A	1	1	1	1	0	1	1	1	1	1	1	1
77703	T	C	1	1	1	1	1	1	1	1	1	1	1	1
77737	A	G	1	1	1	1	0	1	1	1	1	1	1	1
78544	T	G	1	1	1	1	1	1	1	1	1	1	1	1
78600	G	C	1	1	1	1	1	1	1	1	1	1	1	1
78601	G	A	1	0	0	0	0	0	0	1	1	0	0	1
78676	C	G	1	1	1	1	1	1	1	1	1	1	1	1
78715	G	A	1	1	1	1	1	1	1	1	1	1	1	1
78756	C	T	0	1	1	1	0	1	1	0	0	1	1	0
78846	G	A	1	0	0	0	0	0	0	1	1	0	0	1
79026	G	T	1	1	1	1	0	1	1	1	1	1	1	1
79265	C	G	1	1	1	1	0	1	1	1	1	1	1	1
79319	G	A	1	1	1	1	0	1	1	1	1	1	1	1
79651	G	A	1	0	0	0	0	0	0	1	1	0	0	1
80062	T	C	1	1	1	1	0	1	1	1	1	1	1	1
80314	A	G	1	1	1	1	0	1	1	1	1	1	1	1
80608	C	T	1	0	0	0	0	0	0	1	1	0	0	1
80698	T	C	1	1	1	1	0	1	1	1	1	1	1	1
80841	G	A	1	0	0	0	0	0	0	1	1	0	0	1
80920	G	A	1	1	1	1	0	1	1	1	1	1	1	1
81039	A	C	1	1	1	1	1	1	1	1	1	1	1	1
81061	G	A	0	1	0	1	0	1	1	0	0	0	0	0
81093	C	A	0	1	1	1	0	1	1	0	0	1	1	0
81095	A	G	1	1	1	1	0	1	1	1	1	1	1	1
81213	C	T	1	0	0	0	0	0	0	1	1	0	0	1
81239	A	G	1	1	1	1	1	1	1	1	1	1	1	1
81299	G	A	1	0	0	0	0	0	0	1	1	0	0	1
81389	T	C	1	1	1	1	1	1	1	1	1	1	1	1
81417	C	A	1	0	0	0	0	0	0	1	1	0	0	1
81426	G	A	0	1	1	1	0	1	1	0	0	1	1	0
81458	A	C	1	0	0	0	0	0	0	1	1	0	0	1
81517	T	C	1	1	1	1	1	1	1	1	1	1	1	1
81521	C	T	0	1	1	1	0	1	1	0	0	1	1	0
81524	C	A	0	1	1	1	0	1	1	0	0	1	1	0
81665	G	A	0	0	0	0	0	0	0	1	1	0	0	1
81723	A	T	1	1	1	1	0	1	1	1	1	1	1	1
81900	C	A	1	1	1	1	0	1	1	1	1	1	1	1
82473	A	C	1	0	0	0	1	0	0	1	1	0	0	1
82483	G	T	1	0	0	0	1	0	0	1	1	0	0	1
82487	T	C	1	0	0	0	1	0	0	1	1	0	0	1
82502	T	C	0	1	1	1	0	1	1	0	0	1	1	0
83777	C	T	0	1	1	1	0	1	1	0	0	1	1	0
83815	A	C	0	0	0	0	0	0	0	1	1	0	0	1
84156	C	T	1	1	1	1	1	1	1	1	1	1	1	1
84414	G	T	0	1	1	1	0	1	1	0	0	1	1	0
84767	T	A	1	1	1	1	0	1	1	0	0	1	1	0
84806	C	T	0	1	1	1	0	1	1	0	0	1	1	0
84856	C	A	0	1	1	1	0	1	1	0	0	1	1	0
85023	C	A	1	1	1	1	0	1	1	0	0	1	1	0
85196	T	A	0	1	1	1	0	1	1	0	0	1	1	0
85197	G	C	1	1	1	1	0	1	1	0	0	1	1	0
85431	T	C	0	1	0	1	0	1	1	0	0	0	0	0
85874	C	T	0	0	0	0	0	0	0	1	1	0	0	1
85947	G	A	0	0	0	1	1	0	0	0	0	0	0	0
86033	T	C	0	1	1	1	0	1	1	0	0	1	1	0
86217	G	T	0	1	1	1	0	1	1	0	0	1	1	0
86259	G	T	0	1	1	1	0	1	1	0	0	1	1	0
86261	A	C	0	1	1	1	0	1	1	0	0	1	1	0
86343	T	G	0	1	1	1	0	1	1	0	0	1	1	0
86401	A	G	0	1	1	1	0	1	1	0	0	1	1	0
86402	C	T	1	1	1	1	0	1	1	0	0	1	1	0
86424	T	C	1	1	1	1	1	1	1	1	1	1	1	1
86641	C	T	0	0	0	0	1	0	0	1	1	0	0	1
86675	A	G	1	1	1	1	1	1	1	1	1	1	1	1
86718	A	G	0	0	0	0	1	0	0	1	1	0	0	1
86800	C	G	0	1	1	1	1	1	1	1	1	1	1	1
86817	A	T	0	1	1	1	0	1	1	0	0	1	1	0
86920	G	A	0	1	1	1	0	1	1	0	0	1	1	0
86932	G	A	1	1	1	1	0	1	1	0	0	1	1	0
87017	C	T	0	1	1	1	1	1	1	1	1	1	1	1
87223	C	T	0	0	0	0	1	0	0	1	1	0	1	1
87226	G	T	0	1	1	1	1	1	1	1	1	1	1	1
87266	T	C	1	1	1	1	1	1	1	1	1	1	1	1
87290	T	C	0	1	1	1	1	1	1	1	1	1	1	1
87309	T	A	0	1	1	1	0	1	1	0	0	1	1	0
87443	G	A	0	1	1	1	0	1	1	0	0	1	1	0
87533	A	C	0	0	0	0	1	0	0	1	1	0	0	1
87622	T	C	0	1	1	1	0	1	1	0	0	1	1	0
87652	G	T	0	1	1	1	0	1	1	0	0	1	1	0
88133	A	C	0	1	1	1	0	1	1	0	0	1	1	0
88204	C	T	0	1	1	1	0	1	1	0	0	1	1	0
88217	C	T	1	1	1	1	1	1	1	1	1	1	1	1
88244	G	A	0	1	1	1	0	1	1	0	0	1	1	0
88880	T	C	1	1	1	1	1	1	1	1	1	1	1	1
88917	G	T	0	0	0	0	1	0	0	1	1	0	0	1
89009	T	C	1	1	1	1	1	1	1	1	1	1	1	1
89088	G	T	0	1	1	1	0	1	1	0	0	1	1	0
89694	T	A	1	0	0	0	0	0	0	1	1	0	0	1
89845	A	T	0	1	1	1	0	1	1	1	0	0	1	1
90044	C	A	0	1	1	1	0	1	1	1	0	0	1	1
91273	C	T	1	1	1	1	0	1	1	0	0	0	1	0
91440	G	A	1	0	0	0	1	0	0	0	1	1	0	0
91444	T	C	0	1	1	1	1	1	1	0	1	1	1	0
91461	C	T	1	0	0	0	1	0	0	0	1	1	0	0
91462	C	A	1	0	0	0	1	0	0	0	1	1	0	0
92233	A	G	0	1	1	1	0	1	1	0	0	1	1	0
92251	G	T	0	1	1	1	0	1	1	0	0	1	1	0
92623	A	G	1	1	1	1	0	1	1	0	0	1	1	0
93894	G	T	1	1	1	1	1	1	1	1	1	1	1	1
94289	G	T	0	1	0	1	0	1	1	0	0	0	0	0
94343	A	G	1	1	1	1	1	1	1	0	0	1	1	0
94601	C	T	1	1	1	1	1	1	1	0	0	1	1	0
94841	G	A	1	1	1	1	1	1	1	0	0	1	1	0
95394	A	C	0	1	1	1	0	1	1	0	0	1	1	0
95401	A	C	1	1	1	1	1	1	1	1	1	1	1	1
95435	C	T	1	1	1	1	1	1	1	1	1	1	1	1
95459	G	A	0	1	1	1	1	1	1	0	0	1	1	0
95468	C	T	0	0	0	0	0	0	0	1	1	0	0	1
95676	G	A	0	1	1	1	0	1	1	0	0	1	1	0
95707	G	C	0	1	1	1	1	1	1	0	0	1	1	0
95714	G	A	0	1	1	1	1	1	1	0	0	1	1	0
95733	A	C	0	1	1	1	1	1	1	0	0	1	1	0
95740	G	A	0	1	1	1	1	1	1	0	0	1	1	0
95769	T	G	0	1	1	1	1	1	1	0	0	1	1	0
95829	C	T	0	1	1	1	0	1	1	0	0	1	1	0
96792	A	T	1	1	1	1	1	1	0	1	1	1	1	1
96976	G	A	0	0	0	0	0	0	0	1	1	0	0	1
97320	G	A	1	1	1	1	1	1	1	1	1	1	1	1
97350	G	T	1	1	1	1	1	1	1	0	0	1	1	0
97382	T	G	1	1	1	1	1	1	1	0	0	1	1	0
97414	A	C	1	1	1	1	1	1	1	0	0	1	1	0
97423	G	C	0	0	0	0	0	0	0	1	1	0	0	1
97442	G	A	1	1	1	1	1	1	1	1	1	1	1	1
97445	T	C	1	1	1	1	1	1	1	0	0	1	1	0
97698	T	C	1	1	1	1	1	1	1	0	0	1	1	0
98982	A	G	1	0	0	0	0	0	0	1	0	0	0	1
99851	T	C	1	1	1	1	1	1	1	1	1	1	1	1
100079	C	T	0	1	1	1	0	1	1	0	0	1	1	0
100589	C	T	1	1	1	1	1	1	1	1	1	1	1	1
100957	C	T	1	1	1	1	1	1	1	1	1	1	1	1
101213	G	T	1	0	0	0	0	0	0	1	0	0	0	1
101240	A	C	1	0	0	0	0	0	0	1	0	0	0	1
101276	G	T	1	0	0	0	0	0	0	1	0	0	0	1
101291	A	G	1	1	1	1	1	1	1	1	1	1	1	1
101803	G	T	0	1	1	1	0	1	1	0	0	1	0	0
101862	C	T	1	1	1	1	1	1	1	1	1	1	1	1
102068	C	T	1	1	1	1	1	1	1	1	1	1	1	1
102502	A	G	1	1	1	1	1	1	1	1	1	1	1	1
102587	T	C	1	1	1	1	1	1	1	1	1	1	1	1
102830	A	G	0	0	0	0	0	0	0	1	1	0	0	1
102914	G	T	0	1	1	1	0	1	1	0	0	1	1	0
102989	A	G	1	0	0	0	0	0	0	1	1	0	0	1
102995	A	G	1	1	1	1	1	1	1	1	1	1	1	1
103334	A	G	0	0	0	0	0	0	0	1	1	0	0	1
103640	G	A	1	0	0	0	0	0	0	1	1	0	0	1
103695	A	G	1	0	0	0	0	0	0	1	1	0	0	1
104127	T	C	0	1	1	1	1	1	1	1	1	1	1	1
104292	C	T	0	1	1	1	1	1	1	0	0	1	1	0
104550	A	C	0	1	1	1	1	1	1	1	1	1	1	1
104555	T	C	0	1	1	1	1	1	1	1	1	1	1	1
104556	G	A	0	1	1	1	1	1	1	0	0	1	1	0
105096	A	G	0	1	1	1	0	1	1	1	1	1	1	1
105107	T	A	0	1	1	1	0	1	1	1	1	1	1	1
106025	A	G	1	1	1	1	0	1	1	1	1	1	1	1
106263	T	C	0	0	0	0	0	0	0	1	1	0	0	1
106399	T	G	0	1	1	1	0	1	1	1	1	1	1	1
106688	A	G	1	1	1	1	1	1	1	1	1	1	1	1
106715	G	C	1	1	1	1	0	1	1	1	1	1	1	1
106727	G	A	0	1	1	1	0	1	1	1	1	1	1	1
107013	T	G	0	0	0	0	0	0	0	1	1	0	0	1
108077	A	C	0	1	1	1	0	1	1	0	0	1	1	0
108283	A	G	0	0	0	0	0	0	0	1	1	0	0	1
109340	T	C	1	0	0	0	0	0	0	1	1	0	0	1
109917	A	T	1	1	1	1	1	1	1	1	1	1	1	1
110033	G	A	1	0	0	0	0	0	0	1	1	0	0	1
111150	C	A	1	0	0	0	0	0	0	1	1	0	0	1
111506	T	C	1	1	1	1	1	1	1	1	1	1	1	1
112088	T	C	1	1	1	1	1	1	1	1	1	1	1	1
112100	C	T	1	1	1	1	1	1	1	1	1	1	1	1
112112	G	A	1	1	1	1	1	1	1	1	1	1	1	1
112127	G	A	1	0	0	0	0	0	0	1	1	0	0	0
112202	T	A	1	1	1	1	1	1	1	1	1	1	1	1
112703	T	G	0	1	1	1	1	1	1	0	0	1	1	0
112763	A	G	1	1	1	1	1	1	1	1	1	1	1	1
113558	A	C	1	0	0	0	0	0	0	1	1	0	0	1
113719	A	G	1	1	1	1	1	1	1	1	1	1	1	1
113774	G	T	1	0	0	0	0	0	0	1	1	0	0	1
113860	C	T	0	1	1	1	1	1	1	0	0	1	1	0
114217	A	T	0	1	1	1	1	1	1	0	0	1	1	0
115832	A	C	1	1	1	1	1	1	1	1	1	1	1	1
115964	C	T	1	0	0	0	0	0	0	1	1	0	0	1
116059	A	G	1	0	0	0	0	0	0	1	1	0	0	1
116311	C	A	1	0	0	0	0	0	0	1	1	0	0	1
116575	G	A	1	0	0	0	0	0	0	1	1	0	0	0
116902	C	A	1	1	1	1	1	1	1	1	1	1	0	1
118154	C	T	1	0	0	0	0	0	0	1	1	0	0	0
118173	C	T	1	0	0	0	0	0	0	1	1	0	0	0
118194	C	T	1	0	0	0	0	0	0	1	1	0	0	0
118206	C	T	1	0	0	0	0	0	0	1	1	0	0	0
118356	A	C	1	0	0	0	0	0	0	1	1	0	0	0
118373	T	C	1	0	0	0	0	0	0	1	1	0	0	0
118379	A	T	1	1	1	1	1	1	1	1	1	1	1	1
118506	G	A	1	0	0	0	0	0	0	1	1	0	0	0
118531	A	G	1	1	1	1	1	1	1	1	1	1	1	1
118560	A	G	1	1	1	1	1	1	1	1	1	1	1	1
118562	T	G	1	0	0	0	0	0	0	1	1	0	0	1
118569	T	C	1	0	0	0	0	0	0	1	1	0	0	1
118587	A	G	1	1	1	1	1	1	1	1	1	1	1	1
118635	C	T	1	0	0	0	0	0	0	1	1	0	0	1
118710	A	G	1	1	1	1	1	1	1	1	1	1	1	1
118745	T	G	1	1	1	1	1	1	1	1	1	1	1	1
118746	A	G	1	1	1	1	1	1	1	1	1	1	1	1
119032	C	G	1	0	0	0	0	0	0	1	1	0	0	0
119262	A	G	1	0	0	0	0	0	0	1	1	0	0	0
119296	T	A	1	0	0	0	0	0	0	1	1	0	0	1
119382	C	A	1	0	0	0	0	0	0	1	1	0	0	0
119415	A	G	1	0	0	0	0	0	0	1	1	0	0	1
119787	G	T	1	1	1	1	0	1	1	0	0	1	1	1
119805	T	C	1	1	1	1	0	1	1	1	1	1	1	1
120436	T	C	1	1	1	1	0	1	1	1	1	1	1	1
120607	C	T	1	1	1	1	0	1	1	0	0	1	1	1
120673	T	C	1	1	1	1	0	1	1	1	1	1	1	1
120679	G	T	1	1	1	1	0	1	1	0	0	1	1	1
120721	G	A	0	1	1	1	0	1	1	0	0	1	1	0
120867	G	T	0	0	0	0	0	0	0	1	1	0	0	1
120913	G	A	1	1	1	1	0	1	1	0	0	1	1	0
120958	C	T	1	1	1	1	0	1	1	0	0	1	1	0
121231	G	T	1	1	1	1	0	1	1	1	1	1	1	1
121321	T	C	1	1	1	1	0	1	1	1	1	1	1	1
121426	A	G	1	1	1	1	0	1	1	1	1	1	1	1
121474	T	C	1	1	1	1	0	1	1	1	1	1	1	1
121690	T	C	1	1	1	1	0	1	1	1	1	1	1	1
121723	C	T	0	1	1	1	0	1	1	0	0	1	1	0
121738	G	A	1	1	1	1	0	1	1	1	1	1	1	1
121762	A	G	1	0	0	0	0	0	0	1	1	0	0	1
121957	A	G	1	1	1	1	0	1	1	1	1	1	1	1
122209	A	G	1	1	1	1	0	1	1	1	1	1	1	1
122482	A	G	1	1	1	1	0	1	1	1	1	1	1	1
122491	A	G	1	1	1	1	0	1	1	1	1	1	1	1
122569	C	T	0	1	1	1	0	1	1	0	0	1	1	0
122641	G	A	0	1	1	1	0	1	1	0	0	1	1	0
122725	T	C	1	1	1	1	0	1	1	1	1	1	1	1
123028	A	T	1	1	1	1	1	1	1	1	1	1	1	1
123031	G	A	1	0	0	0	0	0	0	1	1	0	0	1
123228	A	C	1	1	1	1	0	1	1	1	1	1	1	1
123313	G	A	1	1	1	1	0	1	1	1	1	1	1	1
123376	G	A	0	1	1	1	0	1	1	0	0	1	1	0
123655	A	G	0	1	1	1	0	1	1	0	0	0	1	0
123673	A	C	0	1	1	1	0	1	1	0	0	1	1	0
123925	G	A	1	1	1	1	0	1	1	1	1	1	1	1
124618	A	G	1	0	0	0	0	0	0	1	1	0	0	1
125082	A	G	1	0	0	0	0	0	0	1	1	0	0	1
125089	A	G	1	0	0	0	0	0	0	1	1	0	0	1
125272	C	T	1	0	0	0	0	0	0	1	1	0	0	0
125273	A	G	1	1	1	1	0	1	1	1	1	1	1	1
125719	T	G	1	0	0	0	0	0	0	1	1	0	0	1
125725	T	G	0	1	1	1	0	1	1	0	0	1	1	0
125890	T	C	1	0	0	0	0	0	0	1	1	0	0	1
125954	G	A	0	1	1	1	0	1	1	0	0	1	1	0
126064	C	T	1	0	0	0	0	0	0	1	1	0	0	0
126094	T	C	1	0	0	0	0	0	0	1	1	0	0	1
126098	T	G	1	0	0	0	0	0	0	1	1	0	0	1
126125	T	G	1	0	0	0	0	0	0	1	1	0	0	1
126172	G	C	1	0	0	0	0	0	0	1	1	0	0	1
126173	C	A	1	0	0	0	0	0	0	1	1	0	0	1
126193	G	T	0	0	0	0	0	0	0	1	1	0	0	1
126819	G	A	1	0	0	0	0	0	0	1	1	0	0	1
126882	A	G	1	0	0	0	0	0	0	1	1	0	0	1
127195	G	T	1	0	0	0	0	0	0	1	1	0	0	1
129101	A	G	1	0	0	0	0	0	0	1	1	0	0	1
129338	T	C	1	0	0	0	0	0	0	1	1	0	0	1
129644	A	C	1	0	0	0	0	0	0	1	1	0	0	1
129656	C	A	1	0	0	0	0	0	0	1	1	0	0	1
131751	T	C	1	0	0	0	0	0	0	1	1	0	0	1
131776	A	G	1	0	0	0	0	0	0	1	1	0	0	1
131901	G	A	1	0	0	0	0	0	0	1	1	0	0	1
132246	C	T	1	0	0	0	0	0	0	1	1	0	0	1
132429	A	G	1	0	0	0	0	0	0	1	1	1	0	1
134887	C	G	1	0	0	0	0	0	0	1	1	0	0	1
135061	A	G	1	0	0	0	0	0	0	1	1	0	0	1
135867	A	T	1	0	0	0	0	0	0	1	1	0	0	1
135934	C	A	0	1	1	1	0	1	1	0	0	1	1	0
135950	G	T	1	0	0	0	0	0	0	1	1	0	0	0
136252	A	C	1	0	0	0	0	0	0	1	1	0	0	1
136933	C	T	1	0	0	0	0	0	0	1	1	0	0	1
136975	T	C	1	0	0	0	0	0	0	1	1	0	0	1
137081	T	C	1	0	0	0	0	0	0	1	1	0	0	1
137481	C	A	0	1	1	1	1	1	1	0	0	1	1	0
137799	G	C	1	1	1	1	1	1	1	1	1	1	1	0
137883	T	C	0	1	1	1	1	1	1	0	0	1	1	0
138283	T	C	1	1	1	1	1	1	1	1	1	1	1	0
138577	T	G	1	1	1	1	1	1	1	0	0	1	1	0
138580	A	C	1	1	1	1	1	1	1	0	0	1	1	0
138624	G	A	0	1	1	1	1	1	1	0	0	1	1	0
139441	A	G	1	1	1	1	1	1	1	0	0	1	1	1
139496	A	G	1	1	1	1	1	1	1	0	0	1	1	1
139593	C	A	0	1	1	1	0	1	1	0	0	1	1	0
139600	A	G	1	1	1	1	1	1	1	1	1	1	1	1
139628	G	A	1	1	1	1	1	1	1	1	1	1	1	1
139650	T	C	1	1	1	1	1	1	1	1	1	1	1	1
139654	A	C	1	1	1	1	1	1	1	1	1	1	1	1
144355	G	T	0	1	1	1	1	1	1	0	0	1	1	0
146223	T	G	1	0	0	0	1	0	0	1	1	0	0	1
148238	G	A	1	0	0	0	1	0	0	1	1	0	0	1
148484	T	C	1	1	1	1	1	1	1	1	1	1	1	1
149635	T	G	1	0	0	0	0	0	0	1	1	0	0	1
149794	G	A	1	0	0	0	0	0	0	1	1	0	0	1
150172	G	A	1	0	0	0	0	0	0	1	1	0	0	1
150471	A	G	1	0	0	0	0	0	0	1	1	0	0	0
150675	A	G	1	0	0	0	0	0	0	1	1	0	0	1
150754	G	A	1	0	0	0	0	0	0	1	1	0	0	1
151110	G	A	0	1	1	1	1	1	1	0	0	1	1	0
151207	G	A	0	1	1	1	1	1	1	0	0	1	1	0
151644	T	C	1	1	1	1	1	1	1	1	1	1	1	0
151671	C	A	1	1	1	1	1	1	1	1	1	1	1	0
151780	G	T	0	1	1	1	0	1	1	0	0	1	1	0
151822	A	G	1	1	1	1	1	1	1	1	1	1	1	0
151943	A	G	1	1	1	1	1	1	1	1	1	1	1	0
152024	A	G	1	1	1	1	1	1	1	1	1	1	1	0
152245	T	G	1	1	1	1	1	1	1	1	1	1	1	0
152612	G	A	1	1	1	1	1	1	1	1	1	0	1	0
154387	T	C	1	1	1	1	0	1	1	1	1	1	1	0
156696	A	C	1	1	1	1	0	1	1	1	1	1	1	1
156798	G	A	1	1	1	1	0	1	1	1	1	1	1	1
156810	T	G	1	1	1	1	0	1	1	1	1	1	1	1
157359	T	G	1	1	1	1	0	1	1	1	1	1	1	1
158144	T	G	0	0	0	0	0	0	0	1	1	0	0	1
158211	G	T	0	1	1	1	0	1	1	0	0	1	1	0
158808	A	G	1	0	0	0	0	0	0	1	1	0	0	1
165219	G	A	0	1	1	1	0	1	1	0	0	1	1	0
165738	T	C	0	1	1	1	0	1	1	0	0	1	1	0
165759	G	A	0	1	1	1	0	1	1	0	0	1	1	0
165870	T	G	1	1	1	1	0	1	1	0	0	1	1	0
165873	G	T	1	1	1	1	0	1	1	0	0	1	1	0
165874	A	T	1	1	1	1	0	1	1	0	0	1	1	0
165890	C	T	1	1	1	1	0	1	1	0	0	1	1	0
165922	C	A	1	1	1	1	0	1	1	0	0	1	1	0
165939	G	C	1	1	1	1	0	1	1	0	0	1	1	0
165965	T	C	1	1	1	1	1	1	1	1	1	1	1	1
166065	G	T	0	1	1	1	1	1	1	0	0	1	1	1
166169	T	G	1	1	1	1	1	1	1	1	1	1	1	1
166338	C	A	1	1	1	1	1	1	1	0	0	1	1	1
166347	A	C	1	1	1	1	1	1	1	1	1	1	1	1
166352	C	T	1	1	1	1	1	1	1	0	0	1	1	1
166726	C	T	1	1	1	1	1	1	1	0	0	1	1	1
167007	C	T	1	1	1	1	1	1	1	0	0	1	1	1
167137	G	A	1	1	1	1	1	1	1	0	0	1	1	1
167202	A	G	1	1	1	1	1	1	1	1	1	1	1	1
167203	A	C	1	1	1	1	1	1	1	0	0	1	1	1
167213	C	A	1	1	1	1	1	1	1	0	0	1	1	1
167224	G	T	1	1	1	1	1	1	1	0	0	1	1	1
167294	G	T	1	1	1	1	1	1	1	0	0	1	1	1
167316	G	T	1	1	1	1	1	1	1	0	0	1	1	1
167317	A	G	1	1	1	1	1	1	1	0	0	1	1	1
167327	T	C	1	1	1	1	1	1	1	0	0	1	1	1
167338	T	A	1	1	1	1	1	1	1	0	0	1	1	1
167377	T	C	1	1	1	1	1	1	1	1	1	1	1	1
167392	G	C	1	1	1	1	1	1	1	1	1	1	1	1
167412	G	T	1	1	1	1	1	1	1	0	0	1	1	1
167458	C	T	1	1	1	1	1	1	1	0	0	1	1	1
167466	T	G	1	1	1	1	1	1	1	0	0	1	1	1
167470	T	C	1	1	1	1	1	1	1	0	0	1	1	1
167499	G	T	1	0	0	0	1	0	0	0	0	0	0	1
167628	G	A	0	1	1	1	1	1	1	1	1	1	1	1
167795	A	G	0	1	1	1	0	1	1	0	0	1	1	0
168229	C	T	1	1	1	1	1	1	1	0	0	1	1	1
168401	G	A	1	0	0	0	0	0	0	1	1	0	0	0
168412	G	T	1	0	0	0	1	0	0	1	1	0	0	0
168433	A	T	1	0	0	0	0	0	0	1	1	0	0	0
168467	T	C	1	0	0	0	0	0	0	1	1	0	0	0
168476	C	A	1	0	0	0	1	0	0	1	1	0	0	1
168485	T	G	1	0	0	0	0	0	0	1	1	0	0	0
168594	C	G	1	0	0	0	0	0	0	1	1	0	0	0
168622	A	T	1	1	1	1	1	1	1	1	1	1	1	1
168707	A	C	1	0	0	0	0	0	0	1	1	0	0	0
168725	T	G	1	0	0	0	0	0	0	1	1	0	0	0
168764	T	G	1	1	0	1	1	1	1	1	1	1	0	1
168767	A	C	1	0	0	0	0	0	0	1	1	0	0	0
168772	G	C	1	0	0	0	0	0	0	1	1	0	0	0
168864	G	C	1	0	0	0	0	0	0	1	1	0	0	0
168894	G	A	1	0	0	0	0	0	0	1	1	0	0	0
168921	G	C	1	0	0	0	0	0	0	1	1	0	0	0
169101	C	G	0	0	0	0	0	0	0	1	1	1	0	0
169170	T	C	0	0	0	0	0	0	0	1	1	0	0	0
169215	G	A	1	1	1	1	1	1	1	1	1	1	1	1
169422	G	A	0	1	0	1	0	1	1	0	0	0	0	0
169535	G	C	0	1	1	1	0	1	1	0	0	1	1	0

## Sheet: Raw_avg_depths
gene	MS1	MS3	MS4	MS7	MS10	MS12	MS17	MS18	MS19	C1	C4	C9	C14	avg_dp
BRRF2	27	74	45	72	8	63	19	47	21	1	13	33	11	33.38
BLLF2	34	82	33	64	16	44	11	58	25	2	10	26	12	32.08
LMP-2B	35	77	43	79	10	48	13	41	18	4	10	21	14	31.77
BDLF2	42	77	38	55	11	53	16	45	18	5	5	21	17	31
BLLF1	18	56	20	74	7	45	10	30	38	0	9	29	16	27.08
BGLF2	24	58	26	58	8	38	9	44	22	2	11	15	13	25.23
BORF1	25	59	27	60	12	42	9	31	18	4	8	16	12	24.85
LMP-2A	18	59	36	73	11	40	11	35	10	0	6	19	3	24.69
BLRF2	27	52	21	68	1	43	4	38	23	5	4	16	13	24.23
EBNA-3A	24	63	23	51	10	37	5	44	22	3	5	9	14	23.85
BHRF1	21	42	13	74	7	41	5	29	23	0	9	17	13	22.62
BGLF5	19	46	21	60	6	35	10	35	20	3	8	14	9	22
BDLF3	19	58	25	52	5	32	6	33	17	2	4	17	10	21.54
BVLF1	24	62	24	38	8	46	10	32	6	0	4	14	6	21.08
BORF2	24	49	24	49	8	37	8	31	14	1	5	11	7	20.62
BPLF1	22	52	24	56	3	35	7	28	12	0	3	17	9	20.62
EBNA-1.1	22	52	20	58	5	29	12	26	13	0	3	22	6	20.62
EBNA-1.2	22	52	20	58	5	29	12	26	13	0	3	22	6	20.62
BDLF1	23	48	15	51	5	24	4	27	26	1	11	20	9	20.31
EBNA-3B/EBNA-3C	21	42	16	44	2	35	6	36	22	0	7	14	9	19.54
BBRF3	17	56	22	38	3	28	11	34	13	1	3	16	8	19.23
BILF1	23	41	21	43	6	31	6	29	15	1	7	17	9	19.15
BILF2	22	38	18	46	4	30	6	28	18	5	8	17	8	19.08
BKRF4	14	52	14	39	10	29	7	27	12	6	3	23	10	18.92
BMRF2	19	32	13	57	6	31	5	25	16	2	5	18	13	18.62
LF2	22	40	18	49	5	26	9	30	13	2	6	12	8	18.46
BZLF2	17	36	7	53	4	44	11	29	11	0	6	12	9	18.38
BSLF1	21	45	14	47	5	20	8	34	13	2	2	14	8	17.92
BcLF1	20	43	14	44	3	36	6	23	20	1	4	12	6	17.85
BKRF2	16	44	17	57	3	29	4	16	17	0	8	7	5	17.15
BSRF1	14	43	15	34	7	27	9	30	13	1	8	10	11	17.08
BGLF4	23	38	16	40	3	28	7	27	12	0	7	12	8	17
BGLF3.5	21	51	9	42	4	24	2	21	14	1	8	11	8	16.62
BcRF1.2	12	47	17	28	4	28	8	22	14	2	7	15	10	16.46
BFLF2	14	40	12	45	6	27	7	24	14	0	7	13	5	16.46
BBLF2/BBLF3	17	41	13	41	7	29	7	27	9	1	3	11	7	16.38
BBRF1	13	44	14	39	6	25	5	37	10	0	3	9	7	16.31
EBNA-2	12	31	8	69	1	22	7	12	19	4	5	17	3	16.15
EBNA-LP	12	31	8	69	1	22	7	12	19	4	5	17	3	16.15
BVRF1	17	41	16	37	6	30	7	26	10	1	0	12	5	16
BGLF1	14	39	23	44	4	21	5	22	8	3	3	12	9	15.92
BLLF3	20	30	16	32	8	25	7	30	11	0	5	15	8	15.92
BNLF2a	13	38	16	47	2	28	6	24	11	2	2	10	7	15.85
BFRF1	15	38	16	32	5	26	6	27	7	0	4	12	12	15.38
BFRF3	19	35	13	34	6	20	4	26	10	0	5	9	9	14.62
BXLF1	11	33	15	35	4	23	4	30	12	0	3	14	6	14.62
BFLF1	12	34	14	31	5	25	8	22	12	1	4	14	7	14.54
BALF4	16	30	14	31	4	22	4	24	13	0	3	8	6	13.46
BFRF1A	4	22	9	49	8	24	3	14	9	0	2	17	8	13
BSLF2/BMLF1	14	37	15	28	2	18	6	17	10	1	3	8	6	12.69
BGLF3	16	28	16	32	3	16	5	25	7	0	2	7	7	12.62
BRLF1	13	27	12	35	5	18	4	18	10	0	6	8	4	12.31
BZLF1	18	27	18	26	2	19	6	8	11	0	6	8	3	11.69
LMP-1	15	26	9	36	3	30	2	5	5	1	6	9	4	11.62
LF1	14	31	13	24	3	18	2	14	11	1	3	7	6	11.31
BBRF2	11	24	12	26	5	16	6	22	5	0	4	5	6	10.92
BALF5	17	26	12	23	1	18	5	15	11	1	2	5	4	10.77
BXRF1	12	23	13	29	5	21	2	15	6	2	1	6	3	10.62
BNLF2b	12	29	8	16	3	19	2	12	6	0	4	5	4	9.23
BdRF1	8	25	9	20	3	12	3	17	7	1	3	6	3	9
BVRF2	8	25	9	20	3	12	3	17	7	1	3	6	3	9
BDLF4	6	28	13	20	3	13	2	12	5	0	1	7	5	8.85
BaRF1.1	6	18	6	24	2	14	2	10	4	2	3	10	4	8.08
BGRF1/BDRF1	10	20	7	16	4	12	4	11	6	0	1	5	6	7.85
BXLF2	7	16	6	27	2	13	1	7	9	0	3	5	3	7.62
BARF1.2	7	18	7	20	2	12	4	10	3	0	2	6	4	7.31
BDLF3.5	6	20	4	19	2	8	2	7	13	0	3	4	4	7.08
BMRF1	8	12	6	26	1	8	1	9	8	1	1	6	5	7.08
BNRF1	7	12	6	21	3	14	2	10	6	0	2	4	2	6.85
BFRF2	9	19	7	18	1	8	3	7	4	1	2	5	4	6.77
BOLF1	11	21	7	8	1	9	4	7	6	1	5	5	3	6.77
BALF2	10	16	6	17	2	9	1	11	5	1	3	3	1	6.54
BHLF1	6	26	8	11	1	8	2	12	4	1	2	1	3	6.54
BRRF1	9	12	4	17	3	6	2	12	5	0	6	3	0	6.08
BBLF4	6	16	6	15	2	7	2	13	4	0	2	3	2	6
BCRF1.1	4	3	1	29	2	6	4	9	8	1	2	3	2	5.69
BKRF3	5	8	4	15	1	10	4	8	4	0	0	4	6	5.31
BALF3	7	15	5	13	0	5	3	9	3	1	1	1	2	5
A73	5	14	7	8	1	4	3	5	4	0	0	2	2	4.23
RPMS1	5	14	7	8	1	4	3	5	4	0	0	2	2	4.23
BARF0	5	16	5	8	1	3	3	5	2	0	0	2	2	4
BTRF1	2	6	0	5	0	4	0	3	4	0	2	2	0	2.15
